# Supplementary material for: DNA methylome profiling reveals epigenetic regulation of lipoprotein-associated phospholipase A2 in human vulnerable atherosclerotic plaque
Source: Clin Epigenetics. 2021 Aug 21;13:161. doi: 10.1186/s13148-021-01152-z (PMC8379831; doi:10.1186/s13148-021-01152-z)
Supplement: Supplementary file 2 — Additional file 2. Differentially methylated sites of vulnerable and non-vulnerable plaques [file 13148_2021_1152_MOESM2_ESM.xlsx]

## Sheet: Additional file 2
Additional file 2. Differentially methylated sites of vulnerable and non-vulnerable plaques
Target ID	p value	FDR	Beta difference	Mean of SYM plaques	Mean of ASYM plaques	ILMN ID	NAME	Address A ID	Allele A probe-seq	Address B ID	Allele B probe-seq	Infinium design type	Next base	Color channel	Forward sequence	Genome build	CHR	Map info	Source-seq	Chromosome 36	Coordinate 36	Strand	Probe SNPs	Probe SNPs 10	Random loci	Methy27 loci	Name of UCSC refgene	UCSC refgene accession	UCSC refgene group	Name of UCSC CpG islands	Relation to UCSC CpG islands	Phantom	DMR	Enhancer	HMM island	Name of Regulatory feature	Regulatory feature group	DHS
cg25134647	0.000837117	0.00754219	0.588972	0.83133	0.242359	cg25134647	cg25134647	21646334	CTAAAATAATCTAACTAAATAATATAACTCAAAATCTTACATAAAACACC	NA	NA	II	NA	NA	GGGTCAGGAATCTGAAGTGATCTAGCTGGATGGTATGGCTCAGGGTCTTGCATGAGGCAC[CG]TCACAATAACAGCCAGGATTGGCTAGGCATGGTGGCTCATGCCTGGAATCCCAGCACTTT	37	12	25454990	CGGTGCCTCATGCAAGACCCTGAGCCATACCATCCAGCTAGATCACTTCA	12	25346257	R	NA	rs72509898	NA	NA	NA	NA	NA	NA	NA	NA	NA	TRUE	NA	NA	NA	NA
cg01382502	0.00013717	0.00391237	0.36377	0.844028	0.480258	cg01382502	cg01382502	10674307	TCCACATCACATAAAAACTACAAACACTATAAAACTCTAAATTAAAAAAC	NA	NA	II	NA	NA	AGAATGTCTACATCAACTGTCAGCTGTGGTTTTCAGAGGAAGTGGATTAGGGAGGACTTC[CG]CTTTCTAATTCAGAGTTCTATAGTGCTTGCAGTTTTTATGTGATGTGGATCATACTTTGG	37	16	22252504	CCACATCACATAAAAACTGCAAGCACTATAGAACTCTGAATTAGAAAGCG	16	22160005	F	NA	NA	NA	NA	EEF2K	NM_013302	Body	NA	NA	NA	NA	NA	NA	16:22252335-22252651	Unclassified	NA
cg13840520	0.000115254	0.00383061	0.363118	0.764025	0.400908	cg13840520	cg13840520	69609449	TAACAACAATAACAACAACTCTCTCRCTTCCTATAATATAAACAAAAAAC	NA	NA	II	NA	NA	GTCCCAATCAAAGCGTGTCTCGCCTTCTCACAGCTTGAGGCTACCGTTTTGACATGGTCT[CG]CTTCCTGTTTACACCACAGGAAGCGAGAGAGCTGCTGCCACTGCTGCTACCACAGGAAGA	37	15	81589248	CGCTTCCTGTTTACACCACAGGAAGCGAGAGAGCTGCTGCCACTGCTGCT	15	79376303	F	NA	NA	NA	NA	IL16	NM_172217	Body	NA	NA	low-CpG:79376295-79376410	NA	TRUE	NA	15:81589010-81589462	Promoter_Associated	NA
cg04915566	0.000526201	0.00588665	0.362481	0.815465	0.452984	cg04915566	cg04915566	50731403	AATAATCAACAAACAAAACRAATCACACTAAATACAAACCACAAAATTTC	NA	NA	II	NA	NA	TAAAAAAAAAAAAAAAGCCAGCGCCGCCTTGGCTGTGGGTTGGTGATGCTCACCACGCTG[CG]AAACCCTGTGGTTTGCATTCAGTGTGATTCGTCCTGCCTGCTGACCACTATGCTGGGTTC	37	21	36421472	GTGGTCAGCAGGCAGGACGAATCACACTGAATGCAAACCACAGGGTTTCG	21	35343342	F	rs77393863	NA	NA	TRUE	RUNX1	NM_001754	5'UTR	NA	NA	low-CpG:35343224-35343511	NA	NA	NA	21:36420876-36421962	Promoter_Associated	NA
cg23497683	7.85708e-05	0.00378456	0.359634	0.797152	0.437518	cg23497683	cg23497683	48692301	TACTTCCAACCTTCTAATAAACCAAACCCTACCACAAATAAAAATTAACC	NA	NA	II	NA	NA	TGCAGGTGTTGATAGAGGATGTGAAAGTGTGGAGGCGAGTGACTAAACCAGATACCCAAC[CG]GCCAACTCTCACTTGTGGCAGGGCCTGGTCTACCAGAAGGCTGGAAGCAGGAACCTGGAC	37	2	100759159	CGGCCAACTCTCACTTGTGGCAGGGCCTGGTCTACCAGAAGGCTGGAAGC	2	100125591	F	NA	NA	NA	NA	AFF3	NM_002285	TSS200	NA	NA	NA	NA	NA	NA	2:100758895-100759189	Unclassified_Cell_type_specific	NA
cg02202923	0.000502653	0.00576828	0.359407	0.721702	0.362295	cg02202923	cg02202923	39605453	AAAAAACAAACCTAAATATACACACACAAAAACATAATTACAAAAATCCA	49759369	AAAAAACGAACCTAAATATACGCACACAAAAACGTAATTACGAAAATCCG	I	T	Red	CGCACCGGCTGGGGCAGGAAACACTTGCTTCTGGTTGTGACTGCAAACAGCCTAAAAGAA[CG]GACTCCCGTAACCACGCTCCTGTGTGCGCACATCCAGGCTCGCCCTCCATTGACAAAAAG	37	10	135040250	CGGACTCCCGTAACCACGCTCCTGTGTGCGCACATCCAGGCTCGCCCTCC	10	134890240	F	rs7917939	NA	NA	NA	NA	NA	NA	chr10:135038085-135038506	S_Shore	NA	NA	NA	10:134889798-134891072	NA	NA	TRUE
cg23543318	0.000176842	0.00404546	0.358544	0.802513	0.443969	cg23543318	cg23543318	56673502	CAAAAAACAATTACTAACAAACACAAAACATCTTCTACAAATAATAAACA	27775474	CGAAAAACGATTACTAACAAACACAAAACGTCTTCTACGAATAATAAACG	I	T	Red	GTGGTTTTTAGCATGTTCACGAAGTTGTGCAACCATCCCCACTCATCTCACTCCGGAACA[CG]TTCATCATCCGCAGAAGACGTCCTGTGCCTGTTAGCAACCGCTCCCCGCCACGGTTTGAG	37	4	1195845	CGGGGAGCGGTTGCTAACAGGCACAGGACGTCTTCTGCGGATGATGAACG	4	1185845	F	NA	NA	NA	NA	LOC100130872	NR_024569	Body	NA	NA	NA	NA	NA	4:1185838-1186201	4:1195571-1196526	Promoter_Associated	NA
cg26579713	0.000358349	0.00499875	0.354885	0.762658	0.407773	cg26579713	cg26579713	22629393	AACTTAATCCCTCTTATAACTTCCTAAATAAATCCAAATATATATACAAC	NA	NA	II	NA	NA	ACTGAGTCATGAGACCAACTCAGAGACCACAGATGCAAATGAGCCTTGTGGTTTCTGGTA[CG]CTGCATACACATCTGGACCTACCCAGGAAGCCACAAGAGGGACCAAGTCCAAGGTCTAGC	37	15	65701865	CGCTGCATACACATCTGGACCTACCCAGGAAGCCACAAGAGGGACCAAGT	15	63488918	F	NA	rs80157845	NA	NA	IGDCC4	NM_020962	Body	NA	NA	NA	NA	TRUE	NA	NA	NA	TRUE
cg01833470	0.000155497	0.00396373	0.351851	0.837571	0.485721	cg01833470	cg01833470	69675483	TATATTATCAATTCTTTACTCATACCCTACCCTATCCTAAAAACATATAC	NA	NA	II	NA	NA	GATGGGGCAAATATGTTGTCAATTCTTTACTCATGCCCTACCCTGTCCTGGAGGCATGTG[CG]ATGTGGAAGAATGAGCAACCACCATCAGAGAGAGCTGCAGGGGAAGTGACATTCTGGGTC	37	1	36270210	CGCACATGCCTCCAGGACAGGGTAGGGCATGAGTAAAGAATTGACAACAT	1	36042797	R	NA	NA	NA	NA	NA	NA	NA	chr1:36273499-36274461	N_Shelf	NA	NA	NA	NA	1:36270207-36270416	Unclassified_Cell_type_specific	NA
cg00240653	0.000172311	0.00403273	0.351636	0.857235	0.505599	cg00240653	cg00240653	22698510	TACTTACCTATCTACTAATAAAAAACTAAATTTAAAACAAAACAATTATC	NA	NA	II	NA	NA	GATAAAGGCTGTGCTTACCTGTCTGCTGGTAGAAAGCTGAGTTTGAGGCAAAGCAGTTGT[CG]AAGCTGGGCCGAGGCCTTCACAGGTGTGGGCACAGAGGTGAAGCAAGTGAGAAAGTATCA	37	12	55378411	CGACAACTGCTTTGCCTCAAACTCAGCTTTCTACCAGCAGACAGGTAAGC	12	53664678	R	NA	NA	NA	NA	KIAA0748	NM_001136030	1stExon	NA	NA	NA	NA	NA	NA	12:55378242-55379253	Promoter_Associated	NA
cg14426428	0.000317699	0.00476981	0.349354	0.707862	0.358508	cg14426428	cg14426428	59726430	TAATTTCTTACTCRCTAACACTTCCCCAAAATTTACAAATAATAACATTC	NA	NA	II	NA	NA	CACACAAAAAGCACACAAATCAAATAACAATACAAGATGATATCTGATGAAACTGCCAAA[CG]AATGTTACCATCTGTAAATCCTGGGGAAGTGCTAGCGAGCAAGAAATCACTGCTGGTGCT	37	6	106961936	GATTTCTTGCTCGCTAGCACTTCCCCAGGATTTACAGATGGTAACATTCG	6	107068629	F	NA	NA	NA	NA	AIM1	NM_001624	Body	chr6:106959764-106960985	S_Shore	NA	NA	NA	NA	6:106961783-106962746	Promoter_Associated	NA
cg08767044	0.000133499	0.00389945	0.349267	0.828926	0.479659	cg08767044	cg08767044	68705368	ACAATAAATTACACTTCAATCTACTATTTTAAAAACTTAAAAAATAAACC	NA	NA	II	NA	NA	ATTCCCCAAAGACAGTGAATTACACTTCAATCTACTATTTTAGAGACTTAAGAAATGGGC[CG]GGTGAGGTAGTTCACACCTGTAATCCCAGCATTTTGGGAGGCCAAGGCAGGTGGATCACT	37	16	11678785	CGGCCCATTTCTTAAGTCTCTAAAATAGTAGATTGAAGTGTAATTCACTG	16	11586286	R	NA	NA	NA	NA	LITAF	NM_001136473	5'UTR	chr16:11680008-11681275	N_Shore	NA	NA	TRUE	NA	16:11678404-11679654	Promoter_Associated	NA
cg02734358	0.000128702	0.00388575	0.346516	0.782534	0.436018	cg02734358	cg02734358	35694418	TACTTCCCATATAAAACTAATACACTTATAATTTTATCCTAATCATTTTC	NA	NA	II	NA	NA	CCTCAGTCCTCTACTTCCCATGTGAAGCTGATGCACTTGTGATTTTGTCCTAATCATTTT[CG]TAGAAGTCTAGTTAGTGATTAGGTGAAGGCTCACCACACCACAACACACTGTACATGGCT	37	4	90227074	ACTTCCCATGTGAAGCTGATGCACTTGTGATTTTGTCCTAATCATTTTCG	4	90446097	R	NA	NA	NA	NA	GPRIN3	NM_198281	5'UTR	chr4:90228714-90229010	N_Shore	NA	NA	NA	NA	NA	NA	NA
cg23052776	0.000157893	0.00397337	0.346497	0.828038	0.48154	cg23052776	cg23052776	12678417	ATCTAAAACAATAAAATAACTAAATTCTTTCCCCTCCTCATAATAACTAC	NA	NA	II	NA	NA	ATTGGTAAAGTCTTTCTTGGAAGCTGACCACATGACATGGGAATGTTCGTAGAAGATGCA[CG]TAGTCACCATGAGGAGGGGAAAGAACCCAGTCATCCTATTGTTTTAGACAGGGCTTAACA	37	14	71609158	TCTAAAACAATAGGATGACTGGGTTCTTTCCCCTCCTCATGGTGACTACG	14	70678911	F	NA	NA	NA	NA	NA	NA	NA	NA	NA	NA	NA	TRUE	NA	NA	NA	TRUE
cg17936488	0.000349557	0.00494996	0.345691	0.839146	0.493455	cg17936488	cg17936488	15784402	TCAATACCTAATTTTTTCTATAACTACTAACCTTCCCTAAAAATCAAAAC	NA	NA	II	NA	NA	TTCCCGGAAGACTCTGGCTTTGCCTCCGATGCTCTGAATACAGCCCATGGCATACAGGAG[CG]CTCTGATCTCCAGGGAAGGCCAGCAGTCACAGAAAAAACCAGGCATTGAAAGGACAGAGG	37	9	134151519	CAATGCCTGGTTTTTTCTGTGACTGCTGGCCTTCCCTGGAGATCAGAGCG	9	133141340	F	NA	NA	NA	TRUE	FAM78A	NM_033387	1stExon	chr9:134151853-134153015	N_Shore	NA	CDMR	NA	9:133141052-133141454	9:134150578-134152147	Promoter_Associated	NA
cg13806870	0.000371196	0.00507195	0.345343	0.693174	0.347831	cg13806870	cg13806870	69727495	TTTCCAAATTACTAACCATAAACCATTAAAAAATTAAAAAATCAATTTCA	67662351	TTTCCAAATTACTAACCATAAACCGTTAAAAAATTAAAAAATCAATTTCG	I	T	Red	TGTTCTACTCTTCCCAGGCCGCACCACCCCCCACATTTCAACAATGCTCGTTGAAATCCA[CG]AAACTGATTTCCCAATCCCCTAACGGTTTATGGTCAGCAATTTGGAAAACACTGGCTGAA	37	1	229163552	TTTCCAAATTGCTGACCATAAACCGTTAGGGGATTGGGAAATCAGTTTCG	1	227230175	F	NA	NA	NA	NA	NA	NA	NA	NA	NA	NA	DMR	NA	NA	1:229163377-229163630	Unclassified_Cell_type_specific	NA
cg05109049	0.00016237	0.00399741	0.342636	0.663065	0.320429	cg05109049	cg05109049	61769426	TAATAACCCAACTAACAACTTTTCTTCTTAAAACATATAATTTTCTCTTC	NA	NA	II	NA	NA	TAAATATTTGAGATACTCTAGTAATATGATTATGTAAATTAAATATTTAGGATGGAGTCC[CG]AAGAGAAAATTACATGTTCTAAGAAGAAAAGCTGCCAGTTGGGTTATCACTTACAGTGAG	37	17	29641333	GATAACCCAACTGGCAGCTTTTCTTCTTAGAACATGTAATTTTCTCTTCG	17	26665459	F	NA	NA	NA	TRUE	NF1	NM_001042492	Body	NA	NA	NA	NA	NA	NA	NA	NA	NA
cg15046675	6.5487e-05	0.00378456	0.341906	0.878184	0.536279	cg15046675	cg15046675	25772468	AAAACTAAAACAACTCTCCTAAACTAACATCTTCACCTAATAAAATAAAC	NA	NA	II	NA	NA	GCCTCTTTCTTTCTCCCTGTCTCCCCCACTGTCAGCACCTCTTCTGTGTGGTGAGTGGAC[CG]CTTACCCCACTAGGTGAAGATGTCAGCCCAGGAGAGCTGCCTCAGCCTCATCAAGTACTT	37	19	49838777	AGGCTGAGGCAGCTCTCCTGGGCTGACATCTTCACCTAGTGGGGTAAGCG	19	54530589	F	rs11545491	NA	NA	TRUE	CD37	NM_001040031	1stExon	chr19:49841187-49841628	N_Shelf	NA	NA	NA	NA	19:49838198-49839356	Promoter_Associated	NA
cg00231528	0.000104901	0.00379916	0.341358	0.713686	0.372328	cg00231528	cg00231528	21794402	AAACTACATTAACCACACTACTCACTTAAATATTTCTAAAATTAAAACAC	NA	NA	II	NA	NA	TGTTCAGAAACAGACTACATTGGCCACACTACTCACTTAGATGTTTCTGGAATTAGGGCA[CG]TGCCCCAGAGGTACTCCCGACCACGCAGATGTCCCCTTCTGGCAGGAAAAGCGCGTTTCT	37	1	9714280	GACTACATTGGCCACACTACTCACTTAGATGTTTCTGGAATTAGGGCACG	1	9636867	R	NA	NA	NA	NA	C1orf200	NR_027045	Body	chr1:9711780-9713001	S_Shore	NA	NA	NA	NA	NA	NA	NA
cg00387964	0.000393789	0.0051882	0.340931	0.753791	0.41286	cg00387964	cg00387964	69732433	AAATACAAATCTAACAAAAAATAACCCTAAATAAATCACTCAATTACTAC	NA	NA	II	NA	NA	ACAGATAATTCAAGTGCAGGTCTGACAGGGGGTGACCCTGGGTGAATCACTCAATTGCTG[CG]AGCCTCCATCTTCCGTCTGCACGAGGTATTGTTAGAAGCATCTACTTCCTGGCGATGTTG	37	4	7651935	CGCAGCAATTGAGTGATTCACCCAGGGTCACCCCCTGTCAGACCTGCACT	4	7702835	R	NA	NA	NA	NA	SORCS2	NM_020777	Body	chr4:7647755-7647960	S_Shelf	NA	NA	NA	4:7702835-7703153	4:7651041-7653123	Unclassified	NA
cg26720913	7.83809e-05	0.00378456	0.340355	0.745482	0.405128	cg26720913	cg26720913	54752477	TAATATCAAAAAATCTAAATTTTCTCCTTCTCTCTACCATTTAAAAAAAC	NA	NA	II	NA	NA	GTCCAGTGATTTGGTATCAGAAGATCTAAGTTTTCTCCTTCTCTCTGCCATTTAAAGAAG[CG]TGTTGCAATTTCCCCAGCAGAAGTGAAAGTGATTCGCCTCTACTCAAATGTCTGCATAGG	37	5	142814934	CGCTTCTTTAAATGGCAGAGAGAAGGAGAAAACTTAGATCTTCTGATACC	5	142795127	R	NA	rs61757430	NA	NA	NR3C1	NM_001018077	1stExon	NA	NA	NA	NA	TRUE	NA	5:142813985-142815209	Promoter_Associated	NA
cg11919577	0.000273809	0.00452687	0.340244	0.816229	0.475985	cg11919577	cg11919577	55610359	AATAATTCAAATAAAATTTTAAAAAATACAACATTTACATCACTTCTCAC	NA	NA	II	NA	NA	TGATCAGATATCACCATCTTCTCATTAATGTTTGTGATTAACATTAAGAAGACATGGTTA[CG]TGAGAAGTGATGCAAATGCTGTATCTTTTAAAACTTTATTTGAATCACTCATTTCTGGCC	37	8	119291748	CGTGAGAAGTGATGCAAATGCTGTATCTTTTAAAACTTTATTTGAATCAC	8	119360929	F	NA	NA	NA	NA	SAMD12	NM_001101676	Body	NA	NA	NA	NA	TRUE	NA	8:119291649-119291988	Unclassified_Cell_type_specific	NA
cg10020892	0.000178777	0.00404979	0.34005	0.811887	0.471837	cg10020892	cg10020892	31753300	AAATTCRATACCTATACTTTAAAAACCCACACATAATATATAATTAAATC	NA	NA	II	NA	NA	ACATAAATCATAGGTTCGATGCCTATACTTTGGGAACCCACACATAATGTGTGGTTAAGT[CG]TGTCATGAGAAAAATAAGAGTCATTTCTACATACCCAGCATTGTTACACAGGGATGTGCC	37	1	147016901	GGTTCGATGCCTATACTTTGGGAACCCACACATAATGTGTGGTTAAGTCG	1	145483525	R	NA	NA	NA	NA	BCL9	NM_004326	5'UTR	NA	NA	NA	NA	TRUE	NA	1:147016749-147017348	Unclassified_Cell_type_specific	NA
cg21661837	0.00054319	0.00597854	0.339699	0.757854	0.418155	cg21661837	cg21661837	72653405	ACTAAAAATACTAAATAATAACCTCATAAATCATTAACTAAATTCCCAAC	NA	NA	II	NA	NA	GTATTACCCAATAGTCTCGAAACATTTAATTTAATATGGAGTGTAGCAGGTTCTGATAGG[CG]TTGGGAACCTAGCTAATGATTTATGAGGTCACCACTTAGCACCCCTAGTAAGAAGAAGGC	37	6	10409510	CTAGGGGTGCTAAGTGGTGACCTCATAAATCATTAGCTAGGTTCCCAACG	6	10517496	F	NA	NA	NA	NA	TFAP2A	NM_001042425	Body	chr6:10410109-10410690	N_Shore	NA	RDMR	TRUE	NA	NA	NA	NA
cg27631256	9.16138e-05	0.00378456	0.339675	0.808171	0.468497	cg27631256	cg27631256	48626464	AAAAAAAAACCTTCACCTACTACCTAATAAAAAAACTCTTCTCTAAAAAC	NA	NA	II	NA	NA	TCATGTGACTTGGAAAAAAACCTTCACCTGCTGCCTGGTGGAGAAACTCTTCTCTGGGGG[CG]TGAGGCGAGAGGCGGCAGCAAGGGTGGGGGAGAGGTTCATTTTTCATTGCCAGGGATTAA	37	9	117692745	CGCCCCCAGAGAAGAGTTTCTCCACCAGGCAGCAGGTGAAGGTTTTTTTC	9	116732566	R	NA	NA	NA	TRUE	TNFSF8	NM_001244	1stExon	NA	NA	NA	NA	NA	NA	9:117692687-117693276	Unclassified_Cell_type_specific	NA
cg18908499	8.50818e-05	0.00378456	0.338991	0.845484	0.506493	cg18908499	cg18908499	32694498	ATAAATTCACTTTCATATTTCAACCTAATTTTTTCCCACTATATACCCAC	NA	NA	II	NA	NA	AACCTGGAGTGATAGATTCACTTTCATGTTTCAGCCTGATTTTTTCCCACTGTATGCCCA[CG]CGTGTGTGTATGAGTGTGTGTGTGTGCGTGCAGGCACACACACGCACACTCACATTTTCC	37	1	247712237	TAGATTCACTTTCATGTTTCAGCCTGATTTTTTCCCACTGTATGCCCACG	1	245778860	R	NA	NA	NA	TRUE	C1orf150	NM_145278	TSS1500	NA	NA	NA	NA	NA	NA	1:247712081-247712254	Unclassified_Cell_type_specific	NA
cg02352281	0.000132618	0.00389536	0.337338	0.699668	0.36233	cg02352281	cg02352281	55688435	TACTCCAAACCCCTATATCTCCAACACCAAAAATATCAAAATAAACAACA	19604347	TACTCCGAACCCCTATATCTCCAACACCAAAAATATCAAAATAAACGACG	I	A	Red	CTGTGATTGCCTTGCTCCGGACCCCTATGTCTCCAGCACCAAGAGTGTCAGGGTAGACGA[CG]GTGTGGAGCTCAGTGGAGGCGGATAAGGGGGCTGTAGTCATTTTGAAACCTTACGGTATT	37	3	46139305	TGCTCCGGACCCCTATGTCTCCAGCACCAAGAGTGTCAGGGTAGACGACG	3	46114309	R	NA	rs62243876	NA	NA	NA	NA	NA	NA	NA	NA	NA	TRUE	NA	3:46139269-46139386	Unclassified_Cell_type_specific	NA
cg05199874	0.000280587	0.0045654	0.337306	0.747859	0.410553	cg05199874	cg05199874	44658506	TATTACTAATATAAAATTAACTAAAAAACTTTCCCACAAACTAAATTTAC	NA	NA	II	NA	NA	AGCCCCAAGAGTGTTGCTGGTGTGAGGTTGACTGGAGGACTTTCCCACAGGCTGGGTTTG[CG]GTTTAATGTGAAAGCTGAAACTAGAGGAGGAGATGCTAACCAAAGTGGCCAGAAGGTGAA	37	11	9623178	CGCAAACCCAGCCTGTGGGAAAGTCCTCCAGTCAACCTCACACCAGCAAC	11	9579754	R	NA	NA	NA	NA	NA	NA	NA	NA	NA	NA	NA	TRUE	NA	11:9622924-9623512	Promoter_Associated	NA
cg16700163	0.000129233	0.00388677	0.337135	0.838118	0.500983	cg16700163	cg16700163	11627320	CTTTTCAAATCACCCAAATCTTCTTCCTTTTTTTCCTAATATATCTAAAC	NA	NA	II	NA	NA	CTCCCCCGGCAGCTGTCCTGAGACACAGAAACCACGACCACAAATCACAGGGCTGCTTGG[CG]CTCAGACATATTAGGAAAAAAAGGAAGAAGATTTGGGTGATCTGAAAAGGTCAGTTTGAG	37	16	85169956	TTTTCAGATCACCCAAATCTTCTTCCTTTTTTTCCTAATATGTCTGAGCG	16	83727457	F	rs16975281	NA	NA	NA	NA	NA	NA	chr16:85171019-85171323	N_Shore	NA	NA	TRUE	NA	16:85169940-85170156	Unclassified_Cell_type_specific	NA
cg14872762	0.000206078	0.00418	0.336282	0.82441	0.488127	cg14872762	cg14872762	25601333	AAAAACRCTTCRCATCTTAAAAAATTCCTATAAAAAACCTAACTAAATCC	NA	NA	II	NA	NA	AAGTAAAAGAAAAGAGAAAGGAGAAGTCGCAAGTAAGCCATGGCAGCTCATCAGAACTTC[CG]GATCCAGCCAGGTTTCCCACAGGAACCCCTCAAGATGCGAAGCGTTCTTTCACCGACACC	37	11	133399769	CGGATCCAGCCAGGTTTCCCACAGGAACCCCTCAAGATGCGAAGCGTTCT	11	132904979	F	NA	NA	NA	NA	OPCML	NM_001012393	Body	NA	NA	NA	NA	TRUE	NA	NA	NA	NA
cg12883629	0.000227077	0.00428317	0.335268	0.748106	0.412838	cg12883629	cg12883629	38630433	TAATTTATTCAAACAAAAACAATCACCAAACTCCTATATCTACCCTCACA	45795335	TAATTTATTCAAACAAAAACGATCACCGAACTCCTATATCTACCCTCGCG	I	T	Red	ATGATGGGGCGGTAATTTATTCAAGCAGAGACGATCACCGGGCTCCTGTGTCTGCCCTCG[CG]TCAGAGGAGCCGTGCAATGGCAGGGGGAGGGCAGGTGTGTCTGACTGCACGCAGGAATGG	37	6	25042497	CGCGAGGGCAGACACAGGAGCCCGGTGATCGTCTCTGCTTGAATAAATTA	6	25150476	R	NA	NA	NA	NA	NA	NA	NA	NA	NA	NA	NA	NA	NA	6:25041980-25042604	Promoter_Associated	NA
cg10559416	0.000116375	0.00383483	0.334908	0.845177	0.510268	cg10559416	cg10559416	24806488	ACAATATCTTTACAAAAACTCCTACAACACAACAACAATAACAATTTAAC	NA	NA	II	NA	NA	CATCGTAAGGCTGCCGGTGAGTGTGGAGTAAGAGCTATACGCTGGCCCAGCGCAGAAGTC[CG]CCAAATTGCCATTGCTGCTGTGTTGCAGGAGCCTTTGTAAAGACATTGTGAATAAAGATC	37	2	158300485	CGCCAAATTGCCATTGCTGCTGTGTTGCAGGAGCCTTTGTAAAGACATTG	2	158008731	F	rs35211388	NA	NA	NA	CYTIP	NM_004288	1stExon	NA	NA	NA	NA	NA	NA	NA	NA	NA
cg06484274	9.29404e-05	0.00378456	0.333148	0.749228	0.41608	cg06484274	cg06484274	60769483	AACTCAAAACATAACTAAATAAAACAAACTATCAATAATCTCTAAACACC	NA	NA	II	NA	NA	AGGTTCATCAGATGTTGCCCCATTGCTTCCTTCTCGCTTTTGCACAGATGGCAATATCAA[CG]GTGTCTAGAGACTATTGATAGTTTGCCTCACCTAGTTATGTTTTGAGTTTCATGGGGATA	37	3	142164840	CGGTGTCTAGAGACTATTGATAGTTTGCCTCACCTAGTTATGTTTTGAGT	3	143647530	F	NA	NA	NA	NA	XRN1	NM_019001	Body	chr3:142166202-142167026	N_Shore	NA	NA	NA	NA	NA	NA	NA
cg09993145	0.000258228	0.00444341	0.333095	0.73289	0.399795	cg09993145	cg09993145	11693459	ACCTCAACACACAACCCAAAAAACAAAACTAAAAACAATTACAATAAACA	47603489	ACCTCAACACGCGACCCAAAAAACAAAACTAAAAACGATTACAATAAACG	I	T	Red	TTTGTGAGGCTGGCCTCAGCACGCGGCCCAAGAAACAGAACTGAAAGCGGTTGCAGTGGG[CG]TGGCCAGGAGGGTGGTTTGGCTCCTGGGTGGGAGACTCCTTCTTAATTAAGGCCAGCATT	37	1	25291905	CGCCCACTGCAACCGCTTTCAGTTCTGTTTCTTGGGCCGCGTGCTGAGGC	1	25164492	R	NA	NA	NA	NA	RUNX3	NM_001031680	TSS1500	NA	NA	NA	NA	NA	NA	1:25291322-25292142	Unclassified	NA
cg26842802	0.000890087	0.00781666	0.332763	0.818527	0.485764	cg26842802	cg26842802	27795465	ACAAATAATAAACRCTCTTTCCCCTCTAATATTTATAACTCAAAAATTTC	NA	NA	II	NA	NA	CTCACTCAGGGGCAAGTGGTAAGCGCTCTTTCCCCTCTAGTGTTTGTGACTCAGGAGTTT[CG]AAACAGGAAGTAGAGCTGGCTGGCTGTGCCCTTCCGTCCTTCATTAGACGTTTGCTCTTG	37	2	202125212	CGAAACTCCTGAGTCACAAACACTAGAGGGGAAAGAGCGCTTACCACTTG	2	201833457	R	NA	NA	NA	NA	CASP8	NM_001080124	5'UTR	NA	NA	NA	NA	NA	NA	2:202125063-202125529	Promoter_Associated_Cell_type_specific	NA
cg10017293	0.000126804	0.00387659	0.332724	0.567101	0.234377	cg10017293	cg10017293	74784468	CTACCAATAAATAACAAATTAAAAAATAACCACAAATAAATATACATACA	43712325	CTACCAATAAATAACAAATTAAAAAATAACCGCAAATAAATATACATACG	I	A	Red	TCACCCACTCAACCAACCACATATATCCTCGTCCCTACCCACGTACTCAAGTGTAACGTC[CG]TATGCATATCTATTTGCGGCCACCTCCCAACCTGTCATTTACTGGTAGTGCCTCTGACAG	37	12	51640305	CTACCAGTAAATGACAGGTTGGGAGGTGGCCGCAAATAGATATGCATACG	12	49926572	F	NA	NA	NA	NA	SMAGP	NM_001033873	Body	NA	NA	NA	NA	TRUE	NA	12:51640160-51640475	Unclassified_Cell_type_specific	NA
cg17127769	8.66888e-05	0.00378456	0.332341	0.879012	0.546671	cg17127769	cg17127769	10729347	TAAACTTCTTCCCRAAAAAACAACCATAACACTAAAAAATATACCCTTTC	NA	NA	II	NA	NA	AGGCTTACCTTCTTGAAATAGTCAGCAAGGCTGTCGGGGTCCCAGCCCAGGACCTCTGAG[CG]AAAGGGCACATTCCTCAGTGCCATGGCTGCTCTCCCGGGAAGAAGCTCACAAGCTGAGCA	37	5	169724590	GAGCTTCTTCCCGGGAGAGCAGCCATGGCACTGAGGAATGTGCCCTTTCG	5	169657168	F	NA	NA	NA	TRUE	LCP2	NM_005565	1stExon	NA	NA	NA	NA	NA	NA	NA	NA	NA
cg08058560	0.000145461	0.00394143	0.331334	0.869056	0.537722	cg08058560	cg08058560	60773495	ATAACACATACTATAAACCAAATTAAAACCCATCTTTTCTTAATTTTATC	NA	NA	II	NA	NA	ATCATTACCAAATGACACATACTGTGAGCCAGGTTGAGACCCATCTTTTCTTAGTTTTAT[CG]ATATCTGTTTACTTAACCACAAAGATAACTTTTTTACTCCCAAATTTGAGTGATTAGTAA	37	1	117544206	TGACACATACTGTGAGCCAGGTTGAGACCCATCTTTTCTTAGTTTTATCG	1	117345729	R	NA	NA	NA	NA	CD101	NM_004258	TSS200	NA	NA	NA	NA	NA	NA	1:117544032-117544625	Unclassified	NA
cg03772020	0.000289013	0.00461199	0.330877	0.802862	0.471985	cg03772020	cg03772020	58735373	CAAAATCACCCAAACTACTATATAAACTACTATAAATCACAAAAATAAAC	NA	NA	II	NA	NA	ACAGCCACCACCCTCGCCTCGATGCTCACTGTGGTTTCCTGCTTTTCCTGCCCCCATCTC[CG]CCCACCCTTGTGATCTACAGTAGCTCATACAGTAGCCTGGGTGACCTTGTTAAGGGCTGA	37	6	148879122	CGCCCACCCTTGTGATCTACAGTAGCTCATACAGTAGCCTGGGTGACCTT	6	148920815	F	rs74681930	NA	NA	NA	NA	NA	NA	chr6:148881016-148881441	N_Shore	NA	NA	NA	NA	NA	NA	NA
cg21406075	0.000109701	0.00381407	0.330565	0.749401	0.418836	cg21406075	cg21406075	54717390	AAATTATTTAACATAAAACATTTTCACAAAACAACCCTCTTTCAAAAAAC	NA	NA	II	NA	NA	GCTTGTCCCTGGAATTATTTGGCATGGGGCATTTTCACAAAGCAGCCCTCTTTCAAGAAG[CG]TCCCCCATCCCCTTTCCCTCTAGTGCCCTCAAGCTCCCAGGATTTAGGTACCCACAGAAA	37	15	96906354	CGCTTCTTGAAAGAGGGCTGCTTTGTGAAAATGCCCCATGCCAAATAATT	15	94707358	R	NA	NA	NA	NA	NA	NA	NA	chr15:96904722-96905050	S_Shore	NA	CDMR	NA	NA	NA	NA	NA
cg09864050	0.000126291	0.00387642	0.33037	0.815602	0.485232	cg09864050	cg09864050	62642361	CTCTCTAAACTTCTCAAAAACRTTTAATCCTAAAAAACATATCRAATCTC	NA	NA	II	NA	NA	TCTTCTTATCACTCTCTACCCCTTCAAAAAGGCAATTGATTAGTTTCAGCTTTTCCAAAC[CG]AGATCCGATATGTTTTTCAGGATCAAACGTCTTTGAGAAGTCCAGAGAGCAATGTGGGAA	37	7	19150174	TCTCTGGACTTCTCAAAGACGTTTGATCCTGAAAAACATATCGGATCTCG	7	19116699	F	rs7795891	NA	NA	NA	NA	NA	NA	chr7:19151966-19152347	N_Shore	NA	NA	NA	NA	NA	NA	NA
cg19085146	0.000527943	0.00589663	0.32914	0.691632	0.362492	cg19085146	cg19085146	67763484	AAAAATTAATAATATAAAAACTTCTCATCATATAAAACATCTTAAAAACA	50619375	AAAAATTAATAATATAAAAACTTCTCGTCATATAAAACGTCTTAAAAACG	I	T	Red	TAAGGAACCATTCTCAGGCTAGGCTGATGAAGGGAGGGATGTCATTTTCTCACTTGAGGA[CG]CTTTCAAGACGTTTCACATGACGAGAAGTCTTCACACCACCAACTTCCCCTTTTTTTTTT	37	1	15066110	CGCTTTCAAGACGTTTCACATGACGAGAAGTCTTCACACCACCAACTTCC	1	14938697	F	NA	NA	NA	NA	KIAA1026	NM_201628	Body	NA	NA	NA	NA	NA	NA	1:15065985-15066192	Unclassified_Cell_type_specific	NA
cg15573664	0.000202551	0.00416376	0.328527	0.903108	0.574582	cg15573664	cg15573664	67612466	AATAATACTCAAAAACACTATCTTTATAATATACATAAACTTTTAAACTC	NA	NA	II	NA	NA	CTCAGGGCCGGGGTGGTGCTCAGAAACACTGTCTTTATGATATACATGGGCTTTTGAGCT[CG]TGGCTTGTGGTTGTGGACTGAGAAAATTGCTTCCTGGGTTTATAGAGATGGTAGGGGAAA	37	11	12833710	GTGGTGCTCAGAAACACTGTCTTTATGATATACATGGGCTTTTGAGCTCG	11	12790286	R	NA	NA	NA	NA	TEAD1	NM_021961	Body	NA	NA	NA	NA	TRUE	NA	NA	NA	NA
cg03436397	3.47755e-05	0.00378456	0.32839	0.695042	0.366652	cg03436397	cg03436397	35722354	ACATTTTAAAACCTATTTTTCTCTATCTAAAACTAACTAATTTATATTTC	NA	NA	II	NA	NA	GCCCTGGCTGTACATTTTGAAACCTGTTTTTCTCTGTCTGGGACTGGCTGGTTTGTGTTT[CG]GTTTTAGTTCTCCTATCTTTGGACTGTTGGTTTCCATCCCTCTCCCCACCCCCACATGTG	37	7	102067162	CATTTTGAAACCTGTTTTTCTCTGTCTGGGACTGGCTGGTTTGTGTTTCG	7	101854167	R	NA	rs78666676	NA	NA	NA	NA	NA	NA	NA	NA	CDMR	NA	NA	7:102066075-102067544	Promoter_Associated	NA
cg05185926	8.0505e-05	0.00378456	0.327699	0.815666	0.487966	cg05185926	cg05185926	72603304	TACTAATTCCAATATCRAAACCATTTCTCTTTACCACTAAAAAATACAAC	NA	NA	II	NA	NA	TCCATGACAACTGCTGATTCCAGTGTCGAGGCCATTTCTCTTTGCCACTGAGAAATGCAG[CG]TGACTGACTCTGTTGCTACCTGTCAACATGAATGTTTCTGTGAGCTCTGGTGTCACTCAT	37	5	142602110	CGCTGCATTTCTCAGTGGCAAAGAGAAATGGCCTCGACACTGGAATCAGC	5	142582303	R	NA	NA	NA	NA	ARHGAP26	NM_001135608	3'UTR	NA	NA	NA	NA	TRUE	NA	5:142601820-142602843	Unclassified	NA
cg06183267	0.000281539	0.00457182	0.327434	0.812941	0.485507	cg06183267	cg06183267	35602463	ACCCTACCACAAATAAAAATTAACCRATTAAATATCTAATTTAATCACTC	NA	NA	II	NA	NA	AGCATGTGTGGTCACAACCCAAGTGTGCAGGTGTTGATAGAGGATGTGAAAGTGTGGAGG[CG]AGTGACTAAACCAGATACCCAACCGGCCAACTCTCACTTGTGGCAGGGCCTGGTCTACCA	37	2	100759134	CCCTGCCACAAGTGAGAGTTGGCCGGTTGGGTATCTGGTTTAGTCACTCG	2	100125566	F	NA	NA	NA	TRUE	AFF3	NM_002285	TSS200	NA	NA	NA	NA	NA	NA	2:100758895-100759189	Unclassified_Cell_type_specific	NA
cg27638284	8.60905e-05	0.00378456	0.327128	0.788883	0.461755	cg27638284	cg27638284	63711381	CCACTCATAAATATCCCAATCATTCATTTATTCATTTAACAATATATCTC	NA	NA	II	NA	NA	TACAAATTCCACCACTCATGGGTGTCCCAATCATTCATTTGTTCATTTAGCAATATGTCT[CG]CCTGCCAACCATGTACCAGGCCCTGGGCTGGGAGTGGAGCAACTAGCAGTGTTCAAGACA	37	20	39127000	CACTCATGGGTGTCCCAATCATTCATTTGTTCATTTAGCAATATGTCTCG	20	38560414	R	NA	NA	NA	NA	NA	NA	NA	NA	NA	NA	DMR	NA	NA	NA	NA	NA
cg00806644	4.29185e-05	0.00378456	0.327006	0.74383	0.416824	cg00806644	cg00806644	40620338	CTCTATACATAAATTACTCAAAACAACTTTTCTATTATAAAACAAAAAAC	NA	NA	II	NA	NA	AGGTGAAGGAGTTCACTTTGACAGAGCAGAGAAACAGAATGAGTCAGCAGCAGGTCCACA[CG]CTCCTTGTTCTACAACAGAAAAGCTGCTCTGAGTAACTCATGCACAGAGTGAGAGAAAGA	37	10	126889815	CGCTCCTTGTTCTACAACAGAAAAGCTGCTCTGAGTAACTCATGCACAGA	10	126879805	F	NA	NA	NA	NA	NA	NA	NA	NA	NA	NA	NA	TRUE	NA	10:126889702-126890020	Unclassified_Cell_type_specific	TRUE
cg19867107	0.000433606	0.00540522	0.326938	0.764391	0.437453	cg19867107	cg19867107	56809459	CTCTAAAAACCCTAAACAAAAAACRTAATAAAACRAAAAACCCATTATTC	NA	NA	II	NA	NA	AGAAACCAGAAACAGGACTTGAATCATCATCATAAAGGAAAGTGTTAATTCATCACTCAA[CG]AACAATGGGCCTTCCGCTCCATCACGTCTTCTGTCCAGGGTTCCCAGAGCCCCCTTTACT	37	8	142255537	TCTGGGAACCCTGGACAGAAGACGTGATGGAGCGGAAGGCCCATTGTTCG	8	142324719	F	NA	NA	NA	NA	NA	NA	NA	NA	NA	NA	DMR	NA	NA	8:142254563-142256092	Promoter_Associated_Cell_type_specific	NA
cg21130113	0.00039718	0.00520528	0.326607	0.826773	0.500165	cg21130113	cg21130113	44628370	TCCCAAATACCATCTCRTCATATAACAAATTAAATAACTAATCTATAAAC	NA	NA	II	NA	NA	GTTGCACGTGTCACTTACCACCCCCATACGGCCCTCTTCCTGACTGTCGCCTCCCTTCCT[CG]CTTACAGACCAGTTACTTAATCTGCCACATGACGAGATGGTATCTGGGATCTCTAACGGC	37	3	193973396	CGCTTACAGACCAGTTACTTAATCTGCCACATGACGAGATGGTATCTGGG	3	195456090	F	NA	NA	NA	NA	NA	NA	NA	NA	NA	NA	DMR	NA	NA	3:193973037-193973731	Unclassified_Cell_type_specific	NA
cg07274406	0.000120463	0.0038478	0.3266	0.80558	0.47898	cg07274406	cg07274406	51669411	ACTAAAATTACACCAACACTTCCTTCTCRAACAAAATTAAAATCAAAAAC	NA	NA	II	NA	NA	AAGCTGAGGCTGCTTAGGAATCCACAGCCCCACAGGCCTCTCAGAACCTTGCATCAGAGT[CG]CCCTTGACCTCAACCCTGCCCGAGAAGGAAGTGCTGGTGCAACCCCAGCCCAGCTGCAGG	37	21	46334192	CGCCCTTGACCTCAACCCTGCCCGAGAAGGAAGTGCTGGTGCAACCCCAG	21	45158620	F	NA	NA	NA	NA	ITGB2	NM_001127491	5'UTR	NA	NA	low-CpG:45158583-45158657	NA	NA	NA	21:46334064-46334585	Unclassified_Cell_type_specific	NA
cg01037082	0.000173209	0.00403337	0.326323	0.792626	0.466302	cg01037082	cg01037082	60636479	ATAACAAACCTTACACAATTAATCTAATTTACTAATCAACTCAATCTTTC	NA	NA	II	NA	NA	CCACCCCATCCCCCAGCCTCAGTTCCCTATTTCACAGCCAGAGTCAAAATACTCTGACCT[CG]AAAGACTGAGTTGATCAGTAAATTAGATCAACTGTGTAAGGCCTGCCACATGGTAGGCTC	37	22	28008538	TGGCAGGCCTTACACAGTTGATCTAATTTACTGATCAACTCAGTCTTTCG	22	26338538	F	rs7285533	NA	NA	NA	NA	NA	NA	chr22:28010273-28010599	N_Shore	NA	NA	NA	NA	NA	NA	NA
cg03604067	0.00016299	0.00399854	0.326301	0.828034	0.501733	cg03604067	cg03604067	51733369	ATATACCCTACRACTTTCTAAATACAATTACAACRCTACRTAATTAAAAC	NA	NA	II	NA	NA	GGGTGGGGCCGCCTCCTGCGGAGAGCAGCCAGTCACGGGGCTGTGCAGTCACCCTGCCCC[CG]TCCTAACCACGTAGCGCTGCAACTGCACCCAGAAAGCCGCAGGGCACACAAGGCCAGCAT	37	7	1980273	TGTGCCCTGCGGCTTTCTGGGTGCAGTTGCAGCGCTACGTGGTTAGGACG	7	1946799	F	NA	NA	NA	NA	MAD1L1	NM_003550	Body	chr7:1978698-1978934	S_Shore	NA	NA	TRUE	7:1946575-1946896	7:1980060-1980722	Promoter_Associated	TRUE
cg02744249	9.03975e-05	0.00378456	0.325574	0.79784	0.472265	cg02744249	cg02744249	73618334	CTAAAAAACCACTTCTACTTTTAATTCCTCATTTAACTAAAAAAAATTTC	NA	NA	II	NA	NA	CAGGCATCAGGAGTTATCCAATGTGACTTCCAAAGACGCCTTGAAAAGGTTTTCTGCTAA[CG]AAACTCTTCTTAGTCAAATGAGGAACCAAAAGCAGAAGTGGCCCCCCAGGACGTGGTTTT	37	20	57582918	TGGGGGGCCACTTCTGCTTTTGGTTCCTCATTTGACTAAGAAGAGTTTCG	20	57016313	F	NA	NA	NA	NA	CTSZ	NM_001336	TSS1500	chr20:57581902-57582595	S_Shore	NA	NA	NA	NA	20:57582783-57583151	Promoter_Associated	NA
cg05671385	0.000250114	0.00440337	0.325466	0.676708	0.351241	cg05671385	cg05671385	25664366	AATAACCTACTATCATTTTACAATCTTAATTAAACCCTTACTTACCTATC	NA	NA	II	NA	NA	TTAGGAACCACTGCTGCTAGTACTCCTCCTGTGCCAATTCTGTACCCTCTGTCAGACTTA[CG]ACAGGTAAGCAAGGGTTTAATTAAGATTGCAAAATGACAGCAGGCTACCCCTAAAGTCTC	37	11	104915759	CGACAGGTAAGCAAGGGTTTAATTAAGATTGCAAAATGACAGCAGGCTAC	11	104420969	F	NA	NA	NA	NA	CASP1	NM_001223	Body	NA	NA	NA	NA	NA	NA	NA	NA	NA
cg10397389	0.000122995	0.00385853	0.325435	0.793548	0.468113	cg10397389	cg10397389	48643407	TTCCTTACCTTAAAAACTCAAAACCATAACAAACTACTATCTCACAAAAC	NA	NA	II	NA	NA	CCAAGTTTCACTTCCTTGCCTTGGAGACTCAGAGCCATAGCAGGCTGCTGTCTCACAGAG[CG]AGAAGGTGTCAGGAGCAGCCCAGTTGTGTCTCTCTCTCTACCTCTGTGAAGGGCGCGAAT	37	4	100738011	CGCTCTGTGAGACAGCAGCCTGCTATGGCTCTGAGTCTCCAAGGCAAGGA	4	100957034	R	NA	NA	NA	NA	DAPP1	NM_014395	1stExon	NA	NA	NA	NA	NA	NA	4:100737619-100738227	Promoter_Associated	NA
cg26357596	0.000105439	0.00379963	0.325028	0.88286	0.557832	cg26357596	cg26357596	36730468	AATTCAATACCCAACATCCTAACAACACATCTAACCATATATATTATATC	NA	NA	II	NA	NA	TGGGGATGGTTGGTTCAGTACCCAACATCCTGACAGCACATCTGACCATGTATATTGTAT[CG]GAGACCACATCCTCAGCTCAGAAAAAGAGCTGAACTCATTTCAAATAGAAAGCACACTGC	37	5	54397592	GTTCAGTACCCAACATCCTGACAGCACATCTGACCATGTATATTGTATCG	5	54433349	R	NA	NA	NA	NA	GZMA	NM_006144	TSS1500	NA	NA	NA	NA	NA	NA	5:54397259-54397746	Unclassified_Cell_type_specific	NA
cg12661316	9.66827e-05	0.0037925	0.325022	0.82294	0.497918	cg12661316	cg12661316	16654464	AACCTCCRTAAACATTTTCAATAAAAACTAAACCAAATACCTTATCTACC	NA	NA	II	NA	NA	GGTCCTTGCTTGGCCTCCGTGGGCATTTTCAGTGAGGGCTAAACCAGATGCCTTGTCTAC[CG]CAAAGGGCACTTGTTGGATCAGCCCGAGCCATGCTAAATCAGGCAGCTTCTGAGCAGGAT	37	1	7029235	CGGTAGACAAGGCATCTGGTTTAGCCCTCACTGAAAATGCCCACGGAGGC	1	6951822	R	NA	NA	NA	NA	CAMTA1	NM_015215	Body	NA	NA	NA	NA	TRUE	NA	1:7029003-7029447	Unclassified_Cell_type_specific	NA
cg02983911	0.000127217	0.00387789	0.324832	0.856043	0.531211	cg02983911	cg02983911	73756507	AAACAAAAAAAAATACAACCTAAAAAACTCRCATATCCATATATACATAC	NA	NA	II	NA	NA	CCTAGGGAGGGGAACCAATCTACACACACACATACACACACGCACGCCCGCGCACACACA[CG]CATGCATACATGGACATGCGAGCCTCCCAGGCTGCACTTCTCCCTGCCTGTGGGGCCCTA	37	20	36932397	CGCATGCATACATGGACATGCGAGCCTCCCAGGCTGCACTTCTCCCTGCC	20	36365811	F	rs5743496	NA	NA	NA	BPI	NM_001725	TSS200	NA	NA	NA	NA	NA	NA	NA	NA	NA
cg23749637	1.02637e-05	0.00378456	0.324662	0.81444	0.489777	cg23749637	cg23749637	58602335	TCTCAATTTCCTTTCAATAATAACRAAACATACCRAACRTAAATAAAACC	NA	NA	II	NA	NA	CACATCAGTCAGATGTCAAAAGGCAGCACGTAAATTGAATAAGGGAAGGAAAATGCCGGG[CG]GCCTCATTCACGTCCGGCATGTTCCGCTATTATTGAAAGGAAATTGAGAAATTAGACAGT	37	17	800749	CTCAATTTCCTTTCAATAATAGCGGAACATGCCGGACGTGAATGAGGCCG	17	747499	F	rs74477910	NA	NA	NA	NXN	NM_022463	Body	NA	NA	NA	NA	TRUE	17:747467-747516	NA	NA	NA
cg24504194	0.000362098	0.00501979	0.324645	0.703713	0.379068	cg24504194	cg24504194	27661477	AACTATATATAACCCTAACRTCCRATTCCTCTCACAAACTAAAACTTTTC	NA	NA	II	NA	NA	AAGAGACTTCAAGCTGTGTGTGACCCTGGCGTCCGGTTCCTCTCACAGGCTGGAGCTTTT[CG]GAAGTGGCATGCAAAGAGTCCAGGTTTGGCCTTGGGGGGAGTTGGGGTTAGGATCCCTAA	37	6	31527920	GCTGTGTGTGACCCTGGCGTCCGGTTCCTCTCACAGGCTGGAGCTTTTCG	6	31635899	R	NA	NA	NA	NA	NA	NA	NA	NA	NA	NA	NA	TRUE	NA	6:31527646-31528349	Unclassified	NA
cg10517290	0.000579858	0.00618648	0.324416	0.715551	0.391135	cg10517290	cg10517290	64727507	TTCCTCTTAAACTAACATCTAACTCATTATCATTAAAAACTACTAAATCC	NA	NA	II	NA	NA	AGCACTGTCATTTCCTCTTAAGCTAGCATCTGACTCATTATCATTAGGAACTGCTGGATC[CG]TTAATTTATTCATCATGTGTGTATTGAGCACTGCTGTGCTGTGCTAGGTACTCAGGAAGC	37	17	76377967	CGGATCCAGCAGTTCCTAATGATAATGAGTCAGATGCTAGCTTAAGAGGA	17	73889562	R	NA	NA	NA	NA	PGS1	NM_024419	Body	chr17:76374443-76375201	S_Shelf	NA	NA	NA	NA	17:76377538-76378304	Promoter_Associated	NA
cg00282706	0.000121398	0.00385149	0.324202	0.816858	0.492655	cg00282706	cg00282706	71694303	AACCTAAATTAAAACATCACATCTTATAATTTTCCTTCTACTCTACCCTC	NA	NA	II	NA	NA	AGATCCCACTTTATAGAGAAGGAGCCTGGGGAAGCAAAGGGGAGTAAGTGACACCACAGT[CG]AGGGCAGAGCAGAAGGAAAACCACAAGATGTGATGTCCCAACCCAGGCCTTTATTCCATC	37	12	6055430	CGAGGGCAGAGCAGAAGGAAAACCACAAGATGTGATGTCCCAACCCAGGC	12	5925691	F	NA	NA	NA	NA	ANO2	NM_020373	TSS200	NA	NA	NA	NA	NA	NA	NA	NA	NA
cg21348406	0.000131351	0.00389342	0.324186	0.689126	0.36494	cg21348406	cg21348406	25656442	CACAAAATAATCACAAAAAACCATAACATAACTTAATAAACACAAACTCA	35622457	CGCGAAATAATCGCGAAAAACCGTAACATAACTTAATAAACACAAACTCG	I	C	Grn	GAAACCTGGCGCCGCGGGGTGGTCGCGGGAAGCCGTGGCATGGCTTGGTGAACACAGGCT[CG]CCGACCCGGGGGCGGATGCTGAGGTTGCCATTGTTGGTGGCTGCATCTGCAGTAGACGGG	37	17	76361166	CGCGGGGTGGTCGCGGGAAGCCGTGGCATGGCTTGGTGAACACAGGCTCG	17	73872761	R	NA	NA	NA	NA	NA	NA	NA	NA	NA	NA	NA	NA	17:73872724-73872776	NA	NA	NA
cg04184716	0.00108235	0.00876981	0.324055	0.721385	0.39733	cg04184716	cg04184716	41662436	AAACACTATACCAAATCATCTTATAATCACTTCCTTATTTAATAAAAAAC	NA	NA	II	NA	NA	CAGAAGGTACCAGGCACTGTGCCAAGTCATCTTATAGTCACTTCCTTGTTTAATGAGAAG[CG]CTATTGATGAAGGAAGTGCTATTATTTCCCCACATAGCAGATGAGGAAATGAAGGCTCGG	37	14	75084887	CGCTTCTCATTAAACAAGGAAGTGACTATAAGATGACTTGGCACAGTGCC	14	74154640	R	NA	NA	NA	NA	NA	NA	NA	NA	NA	NA	NA	TRUE	NA	14:75084703-75085451	Unclassified_Cell_type_specific	NA
cg03447908	0.000418487	0.00531784	0.324011	0.760265	0.436254	cg03447908	cg03447908	43759357	AACAAAACTAATTTATTAAAATAAACCCTAAAAACCACACATATAAAAAC	NA	NA	II	NA	NA	GCTGACTCTGAGACAGAGCTAATTTGTTAGGGTGAGCCCTAGGAGCCACACATGTGGGGG[CG]GGGGGAAGAGGAAGTGGGCAGAGGGAGAGCTGAGCTGCAGTGCAGGCACCAGGCCAGCCT	37	3	45076599	CGCCCCCACATGTGTGGCTCCTAGGGCTCACCCTAACAAATTAGCTCTGT	3	45051603	R	NA	NA	NA	NA	CLEC3B	NM_003278	Body	chr3:45077069-45077690	N_Shore	NA	NA	NA	NA	3:45076360-45076774	Unclassified_Cell_type_specific	NA
cg00916635	0.00017284	0.00403273	0.323928	0.693997	0.370069	cg00916635	cg00916635	36636390	CTTCAACATACTCTACTCAAACRACAACAATAACTTTTTAAAAATATCTC	NA	NA	II	NA	NA	GAGCAAGAAAAATAGTCTATAAGTAGGTTGAGGGAGGGCATGTCAAATGTGTGTCATGGC[CG]AGACACCTCCAAAAAGCCACTGCTGCCGCCTGAGCAGAGCATGCTGAAGGCTGTGGTTTA	37	1	114414312	TTCAGCATGCTCTGCTCAGGCGGCAGCAGTGGCTTTTTGGAGGTGTCTCG	1	114215835	F	rs34778759	NA	NA	TRUE	PTPN22	NM_012411	5'UTR	NA	NA	NA	NA	TRUE	NA	1:114414133-114414623	Promoter_Associated	NA
cg01167274	0.000118024	0.00383959	0.323514	0.783214	0.4597	cg01167274	cg01167274	31728488	AAATACCACTTCCTACAACTAAACTAAAATTACACCAACACTTCCTTCTC	NA	NA	II	NA	NA	CACAGCCCCACAGGCCTCTCAGAACCTTGCATCAGAGTCGCCCTTGACCTCAACCCTGCC[CG]AGAAGGAAGTGCTGGTGCAACCCCAGCCCAGCTGCAGGAAGTGGTACCTGTCACCAAGTC	37	21	46334214	GGTACCACTTCCTGCAGCTGGGCTGGGGTTGCACCAGCACTTCCTTCTCG	21	45158642	F	NA	NA	NA	NA	ITGB2	NM_001127491	5'UTR	NA	NA	low-CpG:45158583-45158657	NA	NA	NA	21:46334064-46334585	Unclassified_Cell_type_specific	NA
cg16505233	5.86045e-05	0.00378456	0.323459	0.841518	0.518059	cg16505233	cg16505233	16797347	AACTTCAACAAAAATAACACCTAAAAAATAAACCTAAAACACTAAAAACC	NA	NA	II	NA	NA	TTGCTGGTAAACATCTGTAAGGAAACAGACTCATCTCTGTGGTTTTCATTGTAGAATATC[CG]GCCTTTAGTGCTTCAGGCTTATTTTTCAGGTGTTACTTCTGTTGAAGTTTTCCTTTTCTT	37	3	5239311	CGGCCTTTAGTGCTTCAGGCTTATTTTTCAGGTGTTACTTCTGTTGAAGT	3	5214311	F	NA	NA	NA	NA	EDEM1	NM_014674	Body	NA	NA	NA	NA	TRUE	NA	3:5239099-5239575	Unclassified	NA
cg19192280	0.00015562	0.0039646	0.322769	0.736673	0.413904	cg19192280	cg19192280	53789431	AAACAAAACATTCCATAAAAACAAAATTTACAATATATCCAAATCTAACA	33782487	AAACGAAACGTTCCGTAAAAACGAAATTTACGATATATCCAAATCTAACG	I	A	Red	AGCTTGCTCGCAAGGCGAGACGTTCCGTGGAGGCGGAGTTTACGATGTATCCAAGTCTGA[CG]GCCCCAGAAACGGGTGTGCAGGGCGCCCATTGGGTCCGCGGTATGACTGCAGAAAGAGCC	37	6	32116893	AGGCGAGACGTTCCGTGGAGGCGGAGTTTACGATGTATCCAAGTCTGACG	6	32224871	R	NA	NA	NA	NA	PRRT1	NM_030651	3'UTR	chr6:32116590-32117229	Island	NA	RDMR	NA	6:32224481-32225389	6:32116667-32116975	Unclassified_Cell_type_specific	NA
cg25451702	0.0004146	0.0052976	0.322539	0.854455	0.531916	cg25451702	cg25451702	74630410	ATTTACTAACTATAATCTACATTTCACTTCCTCCACCATAACTATTCTTC	NA	NA	II	NA	NA	GCCTGAGAAATAGGGGACCAGAGTGTACAATTTAACAGTGTGACAGGAAGGGATGAGATG[CG]AAGAACAGTCATGGTGGAGGAAGTGAAATGTAGACCACAGCTAGTAAACAGAAAGACTGG	37	2	225440982	TTTACTAGCTGTGGTCTACATTTCACTTCCTCCACCATGACTGTTCTTCG	2	225149226	F	NA	NA	NA	NA	CUL3	NM_003590	Body	NA	NA	NA	NA	TRUE	NA	NA	NA	NA
cg25978218	0.000386905	0.0051519	0.3225	0.841915	0.519415	cg25978218	cg25978218	60713310	ATTTCCAAAATTCCTAAAAAAATAACRTAAATACTCCTAAATAAACAAAC	NA	NA	II	NA	NA	GGGAGAGCAGGATTTCCAGGATTCCTGGAAGAGTAACGTGAATGCTCCTGGGTGGGCAGA[CG]CAGGGGTGGGTATGGATCACTGTCTGTCACTGCCCCCATCGGGCAGTGCAGAGCTGATTC	37	1	15738732	TTTCCAGGATTCCTGGAAGAGTAACGTGAATGCTCCTGGGTGGGCAGACG	1	15611319	R	NA	NA	NA	NA	EFHD2	NM_024329	Body	chr1:15736033-15737228	S_Shore	NA	NA	NA	NA	1:15738099-15738910	Promoter_Associated	TRUE
cg18555277	0.000132199	0.00389536	0.322367	0.861975	0.539609	cg18555277	cg18555277	26627340	TCTAAAAACAACTAAATTTCCTATAAAAAAAACAAATTTACCTACRCAAC	NA	NA	II	NA	NA	TGTGGTTAATTTCTAGAGGCAGCTGGGTTTCCTGTGGAGAAGACAGGTTTGCCTACGCAG[CG]TAGAGAGGAGACGGCTGTGTGGGCTCCAGCCCCAGGGGAAGTAGGGCCCGGGGGTCACCG	37	6	170581248	CGCTGCGTAGGCAAACCTGTCTTCTCCACAGGAAACCCAGCTGCCTCTAG	6	170423173	R	NA	rs79201017	NA	NA	NA	NA	NA	chr6:170580889-170581113	S_Shore	NA	NA	NA	6:170423168-170423428	6:170580647-170582298	Promoter_Associated	NA
cg04599946	7.133e-05	0.00378456	0.32219	0.809361	0.487171	cg04599946	cg04599946	64647370	AAACTATAAAATCATAAAAACCAACATTACCTTCTCATAACAAATATCCC	NA	NA	II	NA	NA	GTTTGCACTCAGGGCTGTGAGGTCATGGAGGCCAGCATTGCCTTCTCATGGCAGGTGTCC[CG]GAGTCCCTGAATCTGTGGGTTTCCCCCAAGCCAGCACCTTTGCTGCAAACCTCTGAGTTT	37	16	85936480	CGGGACACCTGCCATGAGAAGGCAATGCTGGCCTCCATGACCTCACAGCC	16	84493981	R	NA	NA	NA	NA	IRF8	NM_002163	5'UTR	chr16:85932121-85932942	S_Shelf	NA	CDMR	NA	NA	16:85936058-85936738	Unclassified	NA
cg15812586	0.000147693	0.00394197	0.321972	0.762949	0.440978	cg15812586	cg15812586	48719395	AAAACCCCTCTATAAATATTTAAAACACAATATTTCAAACCTAAACCACC	NA	NA	II	NA	NA	GTTTGGGATATAAGGCCCCTCTGTGGGTGTTTAAGGCACAATATTTCAGGCCTAAACCAC[CG]AATGACACATGCCTAAACCCAGAATCCTGTATTCTCCACCAGGACTCCAGGGTATGTGAG	37	7	139953117	CGGTGGTTTAGGCCTGAAATATTGTGCCTTAAACACCCACAGAGGGGCCT	7	139599586	R	NA	NA	NA	NA	NA	NA	NA	NA	NA	NA	NA	TRUE	NA	NA	NA	TRUE
cg01832662	0.000215134	0.00422237	0.321714	0.789398	0.467683	cg01832662	cg01832662	66671474	AACTCTTCAAAAAATCACAATAATATATCTCATCTAAACCTAAAAATCTC	NA	NA	II	NA	NA	GTGAGCTTGGCAACTCTTCAAGGGATCACAATGGTGTATCTCATCTGGACCTAGAGGTCT[CG]AAGGAGGAGATAAGTGGAAATGTTTTGTGGGCTGGAGCTTAGTCATTCTCCTCGGTGACT	37	14	86086389	CGAGACCTCTAGGTCCAGATGAGATACACCATTGTGATCCCTTGAAGAGT	14	85156142	R	NA	NA	NA	NA	FLRT2	NM_013231	5'UTR	NA	NA	NA	NA	NA	NA	NA	NA	NA
cg15928106	0.000120421	0.0038478	0.321631	0.825418	0.503787	cg15928106	cg15928106	64794346	ATTAAAATATAAAACRCCTACCCTAAAAATAACAAATCAAACTTCCACAC	NA	NA	II	NA	NA	TGAAACTGCACATCGTAATATACACATTCAGAGCGGGCTATTGGCTAAATGAAGGCAATG[CG]TGTGGAAGTCTGATTTGCCACCTTCAGGGCAGGCGTCTTATATCCTAATTCAGAAAGATG	37	7	130646078	TTAGGATATAAGACGCCTGCCCTGAAGGTGGCAAATCAGACTTCCACACG	7	130296618	F	NA	NA	NA	NA	FLJ43663	NR_015431	Body	NA	NA	low-CpG:130296547-130296631	NA	TRUE	NA	7:130645892-130646436	Promoter_Associated	NA
cg08818984	0.000227895	0.00428755	0.321503	0.854925	0.533422	cg08818984	cg08818984	56759394	AAACCTTAAAAAATCAAAAATCTTTCAAACCCTACAAAACCRTAAAATAC	NA	NA	II	NA	NA	ACCCTCTTTCTGTTTCTATTCCTTCCCCACTCATGCCCCAGTGCTTCCGTTGGACACATG[CG]CATTTTACGGTCCTGCAGGGCTTGAAAGATTTCTGACCTTCTAAGGTCCAGTGATTTGGT	37	5	142814827	GACCTTAGAAGGTCAGAAATCTTTCAAGCCCTGCAGGACCGTAAAATGCG	5	142795020	F	NA	rs61757431	NA	TRUE	NR3C1	NM_001018077	1stExon	NA	NA	NA	NA	NA	NA	5:142813985-142815209	Promoter_Associated	NA
cg23352695	0.000228544	0.00429276	0.321444	0.715148	0.393704	cg23352695	cg23352695	54709300	TTCTCTAATTAACCACTAACATAACAAAAAACTTTATAAAACCAATCCCC	NA	NA	II	NA	NA	AAAGCTCCAACTTCTCTAGTTGGCCACTGGCATGACAGGAGGCTTTGTAGAACCAATCCC[CG]CCTCCAGAGCAGGGAGGGTTTTCCACTTAATGCCTTTTGACAGTATGCTCATTCTATAGG	37	17	29648811	CGGGGATTGGTTCTACAAAGCCTCCTGTCATGCCAGTGGCCAACTAGAGA	17	26672937	R	NA	NA	NA	TRUE	NF1	NM_001042492	Body	NA	NA	NA	NA	NA	NA	17:29648353-29649068	Promoter_Associated_Cell_type_specific	NA
cg21121843	0.000141556	0.00392286	0.321175	0.90214	0.580965	cg21121843	cg21121843	25767370	TCTTATTCTAAATCACCCTAAATTTAAAACATTCATTCRCCACCAATACC	NA	NA	II	NA	NA	TTCCCAGCTCATCTTGTTCTGAGTCACCCTAGATTTGGGACATTCATTCGCCACCAGTAC[CG]GGCGGTGTATGGCCTGAGATTTGGGGGGGCTTGTGCTGCTACAAATTGGGGCTGAATTTG	37	4	3203982	CTTGTTCTGAGTCACCCTAGATTTGGGACATTCATTCGCCACCAGTACCG	4	3173780	R	NA	NA	NA	NA	HTT	NM_002111	Body	NA	NA	NA	NA	TRUE	NA	4:3203774-3204587	Unclassified_Cell_type_specific	NA
cg05884705	8.52862e-05	0.00378456	0.32112	0.738392	0.417271	cg05884705	cg05884705	30706405	AACCTCCTTAAACAAAAACAATAACCACAAACCCCCATAACAAACAAAAC	NA	NA	II	NA	NA	AGTGCAGGACTGAGCTGTAGCCAGAGGCCCATCTGCCTTGTAAATCACCCTCCTCCCACC[CG]CCCTGCCTGCCATGGGGGCCTGTGGTCACTGCTTCTGCCCAAGGAGGCTGAAGCAGGAAG	37	15	40600099	CGCCCTGCCTGCCATGGGGGCCTGTGGTCACTGCTTCTGCCCAAGGAGGC	15	38387391	F	NA	NA	NA	NA	PLCB2	NM_004573	1stExon	NA	NA	low-CpG:38387176-38387442	NA	TRUE	NA	15:40599768-40600421	Promoter_Associated	NA
cg09354037	6.8563e-05	0.00378456	0.32105	0.79905	0.478	cg09354037	cg09354037	66637316	ATCCRATATCTTTCCTCAAATAAAACAACTCCTATACRAAAACCCTAAAC	NA	NA	II	NA	NA	TGGTCAGCCTGCTCCACCAGGCTGAGGTGCTGGGTGATGAGAAGCACTGAGCGGGAGTAC[CG]CTCAGGGCTTTCGTACAGGAGCTGCTCCACCTGAGGAAAGACATCGGACCGTCAGAGCCG	37	6	32813531	CGCTCAGGGCTTTCGTACAGGAGCTGCTCCACCTGAGGAAAGACATCGGA	6	32921509	F	NA	NA	NA	NA	TAP1	NM_000593	Body	chr6:32811494-32811839	S_Shore	NA	NA	NA	NA	6:32813460-32813680	Promoter_Associated	NA
cg17117459	5.50112e-05	0.00378456	0.320944	0.836507	0.515562	cg17117459	cg17117459	16735431	AATTCATCTCTAATCTCTATAAAATACCAACCCTCTTCTAAATTAACAAC	NA	NA	II	NA	NA	CTCTTTCCACAGATTCATCTCTAGTCTCTGTAAAATGCCAGCCCTCTTCTGGGTTAACAG[CG]CCTAACCGACATGCGCCACTAGTTCTTCCTTGTTTCAAAGTGTTCTCTAAACACAGAGTT	37	13	25085405	ATTCATCTCTAGTCTCTGTAAAATGCCAGCCCTCTTCTGGGTTAACAGCG	13	23983405	R	NA	NA	NA	NA	PARP4	NM_006437	5'UTR	chr13:25086522-25087067	N_Shore	NA	NA	NA	13:23983282-23983406	13:25085164-25085973	Promoter_Associated_Cell_type_specific	NA
cg04097078	0.000385996	0.00514922	0.320841	0.769253	0.448412	cg04097078	cg04097078	29729388	ACTAAAAAATAACAATAAACTCTTTAAAAACAATTTCCTACCTAAATATC	NA	NA	II	NA	NA	TAAGAGCCCACTGACACAGGCTGGACTGGTCACCAGATCCTGCGCTGAACGTGAGCTCCC[CG]ACATCCAGGCAGGAAACTGCCCCCAAAGAGCCTACTGTCACTCCCTAGCTGGGGTAAGGG	37	22	20784542	CTAGGGAGTGACAGTAGGCTCTTTGGGGGCAGTTTCCTGCCTGGATGTCG	22	19114542	F	NA	rs7289390	NA	NA	SCARF2	NM_182895	Body	chr22:20783466-20786201	Island	NA	NA	NA	NA	NA	NA	NA
cg00603371	0.00076137	0.0071502	0.32082	0.716859	0.396039	cg00603371	cg00603371	50793323	TTTTACCAATTACATTCTTCTAAAATAAAATACCAACAAATATTTTACAC	NA	NA	II	NA	NA	GGGGCCTGGGAGTAATAGTTTTAAACGACGCTAGAATTTTTTTTTATCATTAATTGTAAA[CG]TGCAAAATACCTGCTGGTACTTCACTTTAGAAGAATGTAATTGGCAAAAGGAAAAAAAGG	37	10	119300783	CGTGCAAAATACCTGCTGGTACTTCACTTTAGAAGAATGTAATTGGCAAA	10	119290773	F	NA	NA	NA	NA	EMX2	NM_001165924	TSS1500	chr10:119301321-119305368	N_Shore	NA	CDMR	NA	NA	10:119300741-119301005	Unclassified_Cell_type_specific	NA
cg09742465	0.000406732	0.00525132	0.320635	0.821583	0.500947	cg09742465	cg09742465	10729371	AAAAAACTTTTTAATAAAATTAACCTTTACCTTTCTCAATACCACTATAC	NA	NA	II	NA	NA	CTGATACCACAAAGAAGCTTTTTAATGAAGTTAGCCTTTGCCTTTCTCAATGCCACTATG[CG]CCTGGCTTGTTTTGCCCACTTTCTGTTTTCAAAGCTAGGTATGATCAGGAAACACGTGGT	37	2	8618154	AGAAGCTTTTTAATGAAGTTAGCCTTTGCCTTTCTCAATGCCACTATGCG	2	8535605	R	NA	NA	NA	NA	NA	NA	NA	NA	NA	NA	NA	TRUE	NA	2:8617671-8618390	Promoter_Associated	NA
cg13488556	0.000241549	0.00435838	0.320435	0.834996	0.514561	cg13488556	cg13488556	24773431	AAAAATCCTTCACTATCTCATAAAACAATCTTTATAACCCCTTTATATAC	NA	NA	II	NA	NA	CCACTGAAGTTAAAAATCCTTCACTGTCTCATGAAACAGTCTTTGTGGCCCCTTTGTGTG[CG]TTGATGACTCACAGAGGCACTCGTGGTCTTTGTATTCGGAGGTAAGGCCGTCCTGTGGTC	37	15	43532047	CGCACACAAAGGGGCCACAAAGACTGTTTCATGAGACAGTGAAGGATTTT	15	41319339	R	NA	NA	NA	NA	TGM5	NM_201631	Body	NA	NA	NA	NA	NA	NA	NA	NA	NA
cg08546016	0.000282033	0.00457499	0.320353	0.776123	0.45577	cg08546016	cg08546016	57700457	TTATATAATCAAAATACAAAATACTATAAATCACRCCCRACAAAAAAATC	NA	NA	II	NA	NA	TGAAGTGGTTGTTGTGTGATCAAAATACAGGATGCTGTAGGTCACGCCCGACAGAAGGGT[CG]GCCGCTGAGGGTGCCTCTGCCTGCTGGTTCCTGCTGAAGATTGTTGCGGTTGCTTTCGAA	37	17	72776238	TGTGTGATCAAAATACAGGATGCTGTAGGTCACGCCCGACAGAAGGGTCG	17	70287833	R	rs3785538	NA	NA	NA	TMEM104	NM_017728	Body	chr17:72772244-72772692	S_Shelf	NA	NA	NA	NA	17:72775938-72777371	Unclassified	NA
cg17982497	0.000126132	0.00387642	0.320184	0.802201	0.482017	cg17982497	cg17982497	11638347	AAATCTCCCCATATATCACTTTAATATTTAAATAATTCTCTCTTCTAATC	NA	NA	II	NA	NA	GACGTTGCCGTGTGAGCCCAGCAGTCGCGGGCAACAGGGGATTTTTCAAGGGGGAAATGA[CG]ATTAGAAGAGAGAATCATCTAAATATCAAAGTGACACATGGGGAGACTTGGAAAAAATAT	37	15	96906859	AGTCTCCCCATGTGTCACTTTGATATTTAGATGATTCTCTCTTCTAATCG	15	94707863	F	NA	NA	NA	NA	NA	NA	NA	chr15:96904722-96905050	S_Shore	NA	RDMR	NA	NA	NA	NA	NA
cg06499262	8.31668e-05	0.00378456	0.320168	0.851125	0.530957	cg06499262	cg06499262	14711368	TATTCTACTTTACCATCTTAAAATAACTCTAAAAAACTTTCTAAACCTCC	NA	NA	II	NA	NA	GGGCAGTTTCTTGTTCTGCTTTGCCATCTTGGGGTGGCTCTGAAAAGCTTTCTGAACCTC[CG]ACAAAAGAAAAATGTTCACAGGATTGATTACTACACACAATTCAGTGAAGACAACTGGGC	37	16	69598417	CGGAGGTTCAGAAAGCTTTTCAGAGCCACCCCAAGATGGCAAAGCAGAAC	16	68155918	R	NA	NA	NA	NA	NFAT5	NM_138714	TSS1500	chr16:69599437-69600736	N_Shore	NA	NA	NA	NA	16:69598251-69598543	Promoter_Associated	NA
cg15451258	0.000249859	0.0044027	0.320044	0.619575	0.299531	cg15451258	cg15451258	11740424	AAAACCACAACACTTAAAAAACAACTTCCTATAAAATTTTTAATATCTAC	NA	NA	II	NA	NA	CAGGAAACTAAAAAACCACAACACTTAAAAGACAACTTCCTGTGGGATTTTTGGTGTCTG[CG]GCTCAGAATGAAAAAAGCATTATGTGTGCAAAATCTTTACACATTTTAGATAGAACTACT	37	15	30117681	AAACCACAACACTTAAAAGACAACTTCCTGTGGGATTTTTGGTGTCTGCG	15	27904973	R	NA	NA	NA	NA	NA	NA	NA	chr15:30113705-30113940	S_Shelf	NA	NA	NA	NA	15:30117415-30117874	Unclassified_Cell_type_specific	NA
cg04623371	0.000292572	0.00463411	0.319913	0.799975	0.480062	cg04623371	cg04623371	58732313	CRTTTTTAAAATTTCCAAATAATTCTCAAATACAACCAAAACTAAAACAC	NA	NA	II	NA	NA	ACTCCGGGTTGCTTTGCCCATCGGCGGCAGGGCCGGACCTCAGGGCTCTCCTGACACTGG[CG]TGTTCCAGTCCTGGCTGCATCTGAGAATCACCTGGAAACTTTAAAAACGCGGGTGCACGG	37	6	168768113	GTTTTTAAAGTTTCCAGGTGATTCTCAGATGCAGCCAGGACTGGAACACG	6	168510962	F	rs73265005	NA	NA	NA	NA	NA	NA	chr6:168771137-168771640	N_Shelf	NA	NA	NA	6:168510863-168511030	NA	NA	NA
cg09522018	0.000575098	0.00616564	0.319602	0.721182	0.40158	cg09522018	cg09522018	61671435	TCTCTATACATCTACTACATTATCTTCTCTAAACTTACTTACCAACTTCC	NA	NA	II	NA	NA	CACGTGGTTTCTCTCTGTACATCTGCTGCATTGTCTTCTCTAGGCTTACTTACCAACTTC[CG]CTGCTTACTCATAATTTCTGTTTCCTCTTCGTTTTTCCGGGGCCCTAGTTTACCTCCGGG	37	6	139644871	CTCTGTACATCTGCTGCATTGTCTTCTCTAGGCTTACTTACCAACTTCCG	6	139686564	R	NA	NA	NA	NA	NA	NA	NA	NA	NA	NA	DMR	NA	NA	6:139644699-139645446	Promoter_Associated_Cell_type_specific	NA
cg23791011	2.39815e-05	0.00378456	0.318803	0.888016	0.569213	cg23791011	cg23791011	66711346	ACAATAAAAAATCTTTCTTTACCRATAAACTTCRAAAATCATCACCCCCC	NA	NA	II	NA	NA	GCCCCAGGACTGCAGTGGGGAGTCTTTCTTTGCCGATGGACTTCGAAAATCATCACCCCC[CG]CATTTTTTGTGGTTAACCACAGCTAGCCAGGAACTCAGGGCTTCTCATCAGCAGAGGCCT	37	10	124219564	CGGGGGGTGATGATTTTCGAAGTCCATCGGCAAAGAAAGACTCCCCACTG	10	124209554	R	NA	NA	NA	NA	HTRA1	NM_002775	TSS1500	chr10:124220338-124222240	N_Shore	NA	NA	NA	NA	NA	NA	NA
cg13558774	0.000214157	0.00422137	0.318373	0.867729	0.549356	cg13558774	cg13558774	54660482	AACTAAAACCACCATAAAAAAAACTTATAAAACAAACCCACCCTCCAACC	NA	NA	II	NA	NA	TCTGGAGGCCAAGGTTGGGTTCTCCTCTTCCACGATGGCCCTTGCACGTCGCATCCTCAC[CG]GCTGGAGGGTGGGTCTGCCCCACAAGCCCTTTTCATGGTGGCTTTAGTCACAAGGGCTCT	37	4	1196025	CGGCTGGAGGGTGGGTCTGCCCCACAAGCCCTTTTCATGGTGGCTTTAGT	4	1186025	F	NA	NA	NA	NA	LOC100130872	NR_024569	Body	NA	NA	NA	NA	NA	4:1185838-1186201	4:1195571-1196526	Promoter_Associated	NA
cg06541222	0.000215011	0.00422168	0.318342	0.755892	0.43755	cg06541222	cg06541222	31674503	ATCCTACATCTCAACTCCTCTTTAAAATTAACCTAAAAAATCCTTTTTTC	NA	NA	II	NA	NA	AGCAAAAACACTTTGTTCCTGTTTCAAGTTTAAATTATAGCCACAGCAATATCGAAAACC[CG]AAAAAAGGATCTTTCAGGTCAACTTCAAAGAGGAGCTGAGATGTAGGATCTGTCAGGGGA	37	8	74019754	TCCTACATCTCAGCTCCTCTTTGAAGTTGACCTGAAAGATCCTTTTTTCG	8	74182308	F	NA	NA	NA	NA	NA	NA	NA	NA	NA	NA	NA	TRUE	NA	NA	NA	NA
cg16117781	0.000119019	0.00384072	0.318253	0.822131	0.503878	cg16117781	cg16117781	19655462	ATTACTCCACATCCCCTAATAACTCTTAATATCATCAAATTATTTTTATC	NA	NA	II	NA	NA	CTAGCAACCAGGAAGTGTAAGTTAAAACCACAATGAGATACAACTATCCACCCACCATAT[CG]ATAAAAATAATCTGATGATACCAAGAGTTATCAGGGGATGTGGAGTAACAGGAAACTCAT	37	1	7991159	TTACTCCACATCCCCTGATAACTCTTGGTATCATCAGATTATTTTTATCG	1	7913746	F	rs2472862	NA	NA	NA	TNFRSF9	NM_001561	Body	NA	NA	NA	NA	NA	NA	1:7990875-7991261	Unclassified_Cell_type_specific	NA
cg21614638	0.000115954	0.00383092	0.318231	0.83083	0.512599	cg21614638	cg21614638	48774458	ATCCAATCCCAAATAAAATAATTACCTCTTCATTTCCTTTAATAACAACC	NA	NA	II	NA	NA	TTTGCACTGTTGTCCAATCCCAGGTGGGGTGGTTGCCTCTTCATTTCCTTTGATAGCAAC[CG]CCTGTTGCGTGATGTAGTGTGGGTGTCCTCAGAGGTAGCTACCTAAGTTTGCATACTTCC	37	4	100737821	TCCAATCCCAGGTGGGGTGGTTGCCTCTTCATTTCCTTTGATAGCAACCG	4	100956844	R	NA	NA	NA	TRUE	DAPP1	NM_014395	TSS200	NA	NA	NA	NA	NA	NA	4:100737619-100738227	Promoter_Associated	NA
cg03494648	0.000167758	0.00401736	0.317412	0.835666	0.518254	cg03494648	cg03494648	21774412	TACAATTACACCAAACCATATAATTACATATAAATAAAAACAACACTACA	67677502	TACAATTACACCGAACCGTATAATTACGTATAAATAAAAACAACGCTACG	I	A	Red	TCACCCTCTTCAGGCCCACCCTGCCCCAGAGGCCCACGGAAACCCTGCCTGTACTGGGGC[CG]CAGCGCTGCCCCCACCCATACGTAATTACACGGCTCGGTGTAATTGCAAATTCGAGGTTT	37	11	2322642	TGCAATTACACCGAGCCGTGTAATTACGTATGGGTGGGGGCAGCGCTGCG	11	2279218	F	rs756923	NA	NA	NA	C11orf21	NR_024621	Body	NA	NA	NA	NA	NA	NA	NA	NA	NA
cg00143527	0.000214237	0.00422137	0.317349	0.740124	0.422774	cg00143527	cg00143527	27651349	CCTTATTCTTCAAAAAATAATTAAAACACCTAAACTACTCCCAACAAAAC	NA	NA	II	NA	NA	ACGCCCAGCCTGTGTTGGGCTGGGCACCTTAGAGGACCTGTTTCAGGACTGCGTGACTGG[CG]TTTTGCTGGGAGTAGCCCAGGTGTTTTAACCACTTCCTGAAGAACAAGGTTCGGTAAAAA	37	15	81292171	CTTGTTCTTCAGGAAGTGGTTAAAACACCTGGGCTACTCCCAGCAAAACG	15	79079226	F	NA	NA	NA	NA	MESDC1	NM_022566	TSS1500	chr15:81292793-81295609	N_Shore	NA	NA	NA	NA	15:81291975-81292175	Promoter_Associated	NA
cg03649649	0.000185597	0.00408061	0.317026	0.85421	0.537184	cg03649649	cg03649649	74723444	TCTCTTTTATCTAAAACTCTATTACTAAAATAAAAAACTAAATACAAACA	53782485	TCTCTTTTATCTAAAACTCTATTACTAAAATAAAAAACTAAATACGAACG	I	A	Red	GGAGCGACAGAGGTTCTCCCTCCCAGCCCTTCTGTGCGCCCATACTGTCCATGTGCCTGC[CG]CCCGCATTCAGCTCCCCACCCCAGCAACAGAGTCTCAGACAAAAGAGAAGCACAGTCCAG	37	17	56408197	CGCCCGCATTCAGCTCCCCACCCCAGCAACAGAGTCTCAGACAAAAGAGA	17	53763196	F	NA	NA	NA	NA	NA	NA	NA	NA	NA	NA	CDMR	NA	NA	17:56408195-56408351	Promoter_Associated	NA
cg09638208	7.86363e-05	0.00378456	0.316921	0.839965	0.523044	cg09638208	cg09638208	73742336	CACTCTTCCTAATACTAAACTAAAAAATACAAACTTAAAAAATACAAAAC	NA	NA	II	NA	NA	CCTCCTAGAGCCACTCTTCCTGGTGCTGGACTAAGAGGTGCAGGCTTGGAGGGTGCAGGG[CG]GTCCGCCTCTCAGACGTAGAGGCCCGGCCTCGGATGAAGGCGGAAGGGAGGGCACCGCCT	37	16	29757318	CGCCCTGCACCCTCCAAGCCTGCACCTCTTAGTCCAGCACCAGGAAGAGT	16	29664819	R	NA	NA	NA	NA	C16orf54	NM_175900	1stExon	NA	NA	NA	NA	NA	NA	16:29756661-29757722	Promoter_Associated	NA
cg26118759	0.000111847	0.00382202	0.316727	0.894461	0.577735	cg26118759	cg26118759	74729439	AAAACACTCAAAAATTACCTACRTTAAACTACCTAAATAAAAAATATAAC	NA	NA	II	NA	NA	CAAAAAATACCAGGGCACTCAGAAATTGCCTACGTTGAACTGCCTGGGTGAGAAGTGTGG[CG]TGGCCATTTCCCGTCAGATGTCTGCTATCTACTCATCTGTCCTCTGTTGTTCCTAATTGG	37	1	117058474	CGCCACACTTCTCACCCAGGCAGTTCAACGTAGGCAATTTCTGAGTGCCC	1	116859997	R	NA	NA	NA	NA	CD58	NM_001779	Body	NA	NA	NA	NA	NA	NA	1:117058394-117058645	Promoter_Associated	NA
cg01073837	0.000529349	0.00590419	0.316245	0.735876	0.419631	cg01073837	cg01073837	16604480	CRTTTACTAACTAAATACCCAAAACAAATTACTTCACAAATCTAAATCTC	NA	NA	II	NA	NA	GACAGACCTGCCGTTTACTAACTGGGTACCCAGGGCAAATTACTTCACAAGTCTGAGTCT[CG]GTTTCCTCACCGTGAACCGGACTGGTACCCATAGGTTGCGGCGTGGATCAAATGAGATAG	37	8	38757859	GTTTACTAACTGGGTACCCAGGGCAAATTACTTCACAAGTCTGAGTCTCG	8	38877016	R	NA	NA	NA	NA	PLEKHA2	NM_021623	TSS1500	chr8:38758457-38759380	N_Shore	NA	RDMR	NA	8:38876594-38877096	NA	NA	NA
cg06591011	0.000447468	0.00547465	0.316239	0.798978	0.48274	cg06591011	cg06591011	74665472	CCACATTACATTCAAAAAATCCTTTCTTAATTAAATATAATAAAATACAC	NA	NA	II	NA	NA	CTCTGCCCCCCAGGCTCAAGCAATCCTCCCACCTCAACCTCTCGAGGAGCTGGGACTACA[CG]TGCACCCCACCACACCCAACTAAGAAAGGATTTCCTGAATGTAATGTGGTATGTGGCCTT	37	4	111086137	CGTGCACCCCACCACACCCAACTAAGAAAGGATTTCCTGAATGTAATGTG	4	111305586	F	rs80063223	rs10008890	NA	NA	ELOVL6	NM_024090	Body	NA	NA	NA	NA	TRUE	NA	NA	NA	NA
cg22164298	0.000559631	0.00607863	0.31601	0.71516	0.39915	cg22164298	cg22164298	13780477	TTAAACCTCACTATCAATTTATATCTTATAAACTAAACTACCAAAAATAC	NA	NA	II	NA	NA	GCATTAGCTAAAGAGACACCTACAGGACTGACTGAGGAGGCAGCCTGTGATGAAGGTCAA[CG]TACCTTTGGTAGTTCAGCCCACAAGACACAAACTGATAGTGAGGTTCAAGAATCCACAGC	37	4	114276834	CGTACCTTTGGTAGTTCAGCCCACAAGACACAAACTGATAGTGAGGTTCA	4	114496283	F	rs28377576	NA	NA	NA	ANK2	NM_001148	Body	NA	NA	NA	NA	TRUE	NA	4:114276626-114277201	Unclassified	TRUE
cg20824939	0.000104403	0.00379916	0.315766	0.771471	0.455705	cg20824939	cg20824939	58742390	AAATTTCATTAACACCCTCTATACTAACCTAACCTTAACTAAAACACTAC	NA	NA	II	NA	NA	ACGAAACTAACCAACCAAAAAAAAAAAAAAACCACAAAAAGCATGTTGTTTTGAACAGAG[CG]CAGTGCTCCAGCTAAGGTCAGGCCAGCACAGAGGGTGCTAATGAAATTCACCTCGCAGGC	37	1	205255082	CGCAGTGCTCCAGCTAAGGTCAGGCCAGCACAGAGGGTGCTAATGAAATT	1	203521705	F	NA	NA	NA	NA	NA	NA	NA	NA	NA	NA	NA	TRUE	NA	1:205254909-205255362	Promoter_Associated	NA
cg16565154	0.000177984	0.00404607	0.315225	0.823826	0.508601	cg16565154	cg16565154	19764426	CTAAATTACTCTTAAACCATAAACCTTCTTAATAACAAAAATAATAAACC	NA	NA	II	NA	NA	TTGTCTTATTTCTAGGTTGCTCTTGGGCCATAGGCCTTCTTGGTGACAGAAGTGATGAAC[CG]GAGGTTAAGCAGAGAGTAGGTAGGCGGGGCTCAAGGGGTGGGGCCAAGCCAAAGGGCTCT	37	1	151129062	TAGGTTGCTCTTGGGCCATAGGCCTTCTTGGTGACAGAAGTGATGAACCG	1	149395686	R	NA	NA	NA	NA	TNFAIP8L2	NM_024575	TSS200	NA	NA	NA	NA	NA	NA	1:151128489-151129272	Promoter_Associated	NA
cg12253437	0.000186021	0.0040819	0.315217	0.781384	0.466168	cg12253437	cg12253437	47749492	ACCTCAACCTAATAAAACAAACTAACCACATCCTCTTTCTAAAAAAAAAC	NA	NA	II	NA	NA	TGGCCCAGTAGCACCCCTTTTTCTCCATGAGCTGCTGGTGGGTTCCCCCCTCCCGGATAG[CG]CCTCCTTCCAGAAAGAGGATGTGGTCAGCCTGCTCCACCAGGCTGAGGTGCTGGGTGATG	37	6	32813448	CGCCTCCTTCCAGAAAGAGGATGTGGTCAGCCTGCTCCACCAGGCTGAGG	6	32921426	F	NA	NA	NA	NA	TAP1	NM_000593	Body	chr6:32811494-32811839	S_Shore	NA	NA	NA	NA	NA	NA	NA
cg03619586	0.000513043	0.00581955	0.315202	0.713205	0.398003	cg03619586	cg03619586	40690394	ACTTCCACTTATATTTCCTATTAAAACCCCTTCCTATACCCTTTATCCTC	NA	NA	II	NA	NA	GTCAGCTTTGTGCTTCCACTTATGTTTCCTATTGGGGCCCCTTCCTGTGCCCTTTGTCCT[CG]TCTCACTGACAGGTTGCCTTGGAGATGGGGCAGAGGGGTGGGATTATCATGGCCCGATCC	37	6	31705409	CGAGGACAAAGGGCACAGGAAGGGGCCCCAATAGGAAACATAAGTGGAAG	6	31813388	R	NA	NA	NA	NA	CLIC1	NM_001288	TSS1500	chr6:31707489-31708336	N_Shelf	NA	NA	TRUE	NA	6:31705277-31706694	Promoter_Associated	NA
cg04195774	0.000164954	0.00400748	0.315169	0.852159	0.53699	cg04195774	cg04195774	13612473	ACAAACACAACAATAATAATTAAAATCAAATAACTTATAACCCAAAAATC	NA	NA	II	NA	NA	AAACAAACAAAGAAACAAAAAACTACATGAGGTGGGTTCGGTCCCAAGGCTACCAGCTTA[CG]ATCCTTGGGCTATAAGCCATCTGACTTCAACTATCACTGCTGTGTTTGCTCAGTCTCAGA	37	5	118677172	CGATCCTTGGGCTATAAGCCATCTGACTTCAACTATCACTGCTGTGTTTG	5	118705071	F	NA	NA	NA	NA	TNFAIP8	NM_001077654	Body	NA	NA	NA	NA	TRUE	NA	NA	NA	NA
cg06632214	0.00541475	0.025565	0.314667	0.602693	0.288026	cg06632214	cg06632214	54733415	AATTTTCTACATAAAACAAAAAACCACTATAATATCCAAATACTAAAACA	51775343	AATTTTCTACGTAAAACGAAAAACCGCTATAATATCCGAATACTAAAACG	I	A	Red	AGAGAAATACACACTTCTGAGAAACTGAAACGACAGGGGAAAGGAGGTCTCACTGAGCAC[CG]TCCCAGCATCCGGACACCACAGCGGCCCTTCGCTCCACGCAGAAAACCACACTTCTCAAA	37	11	314074	GGTTTTCTGCGTGGAGCGAAGGGCCGCTGTGGTGTCCGGATGCTGGGACG	11	304074	F	NA	NA	NA	NA	IFITM1	NM_003641	1stExon	chr11:315739-316539	N_Shore	low-CpG:304006-304165	RDMR	NA	NA	11:313643-314356	Promoter_Associated	TRUE
cg10061129	0.000145627	0.00394143	0.314574	0.840156	0.525582	cg10061129	cg10061129	17745313	ATAAAATATACTAAATACTTCTACTAAAAAATTTCAATTCCCCATTTACC	NA	NA	II	NA	NA	TAAATAAAATAAGTAAAGGAAAATAAGTTGCATGATGTATTGCAGAGATATATCACACCC[CG]GCAAATGGGGAACTGAAACCCTCCAGCAGAAGCACTTAGCACACTTCATTTGATTCCCAT	37	1	83445408	TGAAGTGTGCTAAGTGCTTCTGCTGGAGGGTTTCAGTTCCCCATTTGCCG	1	83217996	F	NA	NA	NA	NA	NA	NA	NA	NA	NA	NA	NA	TRUE	NA	NA	NA	NA
cg21376733	0.000140299	0.00391674	0.31435	0.884416	0.570066	cg21376733	cg21376733	48704359	TTCATACTTACCTTCTTAATATTATACATACRAATAAAAACCCCCTAACC	NA	NA	II	NA	NA	GTCTTTGACATCTGCTTACCAGCATAAATTAGCAGAGAAGCTCACTATCCTGAATGATCG[CG]GTCAGGGGGTTCTCATCCGTATGTATAACATCAAGAAGGTAAGCATGAACAATGGGACTA	37	12	54891636	TCATGCTTACCTTCTTGATGTTATACATACGGATGAGAACCCCCTGACCG	12	53177903	F	rs7967442	NA	NA	NA	NCKAP1L	NM_005337	1stExon	NA	NA	NA	NA	NA	NA	12:54891141-54891783	Promoter_Associated	NA
cg04785083	0.000205001	0.00417625	0.314259	0.888963	0.574704	cg04785083	cg04785083	54615357	TCCTACTCTCTCTAACCAAAACTAAATAAATAATAAATCACRTAACTATC	NA	NA	II	NA	NA	TGACTTTTTCCCAGTCCAGGCAGGGATGCCAGTGAGTAGAACACACGAGACAATCAGAAG[CG]ACAGCTACGTGATTTATTACCTACCTAGTCTTGGCTAGAGAGAGCAGGAGAAGCAAGAAG	37	1	9031262	CCTGCTCTCTCTAGCCAAGACTAGGTAGGTAATAAATCACGTAGCTGTCG	1	8953849	F	NA	NA	NA	NA	CA6	NM_001215	Body	NA	NA	NA	NA	NA	NA	1:9030898-9031501	Promoter_Associated	NA
cg11453076	0.00015903	0.00398006	0.314123	0.805456	0.491333	cg11453076	cg11453076	38782396	CRAATAAATCAAACCACCACCCAAATCTCAAAATCTTACAAATTTATAAC	NA	NA	II	NA	NA	CCAATGTATATAGCTAATCAGACCAGCAATCTTCTAAGGGAAGAAAGAAGGGAGGATTCT[CG]CTATAAATCTGCAAGATTCTGAGACTTGGGTGGTGGTTTGACTCACCCGGAGCTCACCTT	37	6	137812735	CGCTATAAATCTGCAAGATTCTGAGACTTGGGTGGTGGTTTGACTCACCC	6	137854428	F	NA	NA	NA	NA	NA	NA	NA	chr6:137814355-137815202	N_Shore	NA	RDMR	NA	NA	NA	NA	NA
cg10025586	0.000293089	0.00463609	0.313543	0.62428	0.310738	cg10025586	cg10025586	64659466	CAAATCCATAACAACTAACAAAAACAAACATACACTTTTATTAAAATAAC	NA	NA	II	NA	NA	CCCAGGCCTCCGTAACACTCTTCAGGATGGGAGGGACAGATCACATTTGTCTTGAAAAAC[CG]TCATTCTAACAAAAGTGCATGTCTGTTCCTGTCAGTTGCTATGGATTTGAAGAAGTTAGC	37	15	83501699	AAATCCATAGCAACTGACAGGAACAGACATGCACTTTTGTTAGAATGACG	15	81298753	F	rs11259952	NA	NA	NA	WHAMM	NM_001080435	Body	NA	NA	NA	NA	TRUE	NA	15:83501549-83501755	Unclassified_Cell_type_specific	TRUE
cg14888916	0.000346612	0.00493162	0.313046	0.802887	0.489842	cg14888916	cg14888916	60704489	ATAAATAAATAAACTACCTAAAACAAATACRTTTATACRTACATTCTCTC	NA	NA	II	NA	NA	TGAGCGAGTGAATGAATGAATAAGCTGCCTAAAGCAGATGCGTTTATGCGTGCATTCTCT[CG]AGTGAAGGAAGAAGGAAGAGGTAGGGACGGAGGAGGAGAGAGAGCACGCGCGGGAAAGAT	37	8	99951420	TGAATGAATAAGCTGCCTAAAGCAGATGCGTTTATGCGTGCATTCTCTCG	8	100020596	R	NA	NA	NA	NA	NA	NA	NA	chr8:99952020-99954686	N_Shore	NA	RDMR	TRUE	8:100020596-100021039	8:99951321-99951460	Unclassified_Cell_type_specific	NA
cg16385758	0.000165726	0.00400905	0.312944	0.84935	0.536406	cg16385758	cg16385758	10791374	ATTTAAAACAAAAATAACTCTTTTATATACAATCRAAACCATAATACCAC	NA	NA	II	NA	NA	GGTCCCGCAGCTTCCTGAGCTGACCTGCGGGCAAACTCTGCCTCAGCAGCCCCCCAACTA[CG]TGGCACCATGGCCCCGACTGTACACAAAAGAGCCATCCTTGCCCTAAATGTCTGTGTGAT	37	20	4795919	CGTGGCACCATGGCCCCGACTGTACACAAAAGAGCCATCCTTGCCCTAAA	20	4743919	F	NA	NA	NA	NA	RASSF2	NM_014737	5'UTR	NA	NA	NA	NA	TRUE	NA	NA	NA	NA
cg11366886	2.04011e-05	0.00378456	0.312779	0.811161	0.498382	cg11366886	cg11366886	11631424	AAATTCAAACAAAAAACAAATACTTTTAAATACTTACTACCCCACTTTTC	NA	NA	II	NA	NA	GGTACTCAGAGGGGTTCAGGCAGGAAACAGATGCTTTTGAATACTTACTGCCCCACTTTT[CG]TGCTCTTTGAAGGACGCAAGAAAAAGGAGTCAATCTTTACATGCTTCCCAATTACAAAAA	37	20	11666805	GGTTCAGGCAGGAAACAGATGCTTTTGAATACTTACTGCCCCACTTTTCG	20	11614805	R	NA	NA	NA	NA	NA	NA	NA	chr20:11667522-11667997	N_Shore	NA	NA	NA	NA	NA	NA	NA
cg09017941	0.000602715	0.00630746	0.312481	0.822262	0.509781	cg09017941	cg09017941	30612494	CCTTTCATTAATATTTCAACCAATATTTTCCAAATTACTAACCATAAACC	NA	NA	II	NA	NA	ACCCCCCACATTTCAACAATGCTCGTTGAAATCCACGAAACTGATTTCCCAATCCCCTAA[CG]GTTTATGGTCAGCAATTTGGAAAACACTGGCTGAAATACTAATGAAAGGGCATCGCGGGC	37	1	229163577	CGGTTTATGGTCAGCAATTTGGAAAACACTGGCTGAAATACTAATGAAAG	1	227230200	F	NA	NA	NA	NA	NA	NA	NA	NA	NA	NA	DMR	NA	NA	1:229163377-229163630	Unclassified_Cell_type_specific	NA
cg13415831	0.000201488	0.00415539	0.312444	0.83412	0.521676	cg13415831	cg13415831	36719313	AATACTATAAAACACAAATACAAACCAACAAACTTTCACAAAATAATCAC	NA	NA	II	NA	NA	GCCATCTGAGAAGTGCTGTGAAACACAAGTGCAGGCCAGCAAGCTTTCACAGGATGGTCA[CG]CAAGGAAAGGAAGAAAGTCTGCAGCCTATGGATGATGTGCAATTCTCCCCAATGTCAAAA	37	9	92137791	GTGCTGTGAAACACAAGTGCAGGCCAGCAAGCTTTCACAGGATGGTCACG	9	91327611	R	NA	NA	NA	NA	NA	NA	NA	NA	NA	NA	NA	TRUE	NA	9:92137115-92137816	Unclassified	NA
cg16488021	9.17128e-05	0.00378456	0.312328	0.84035	0.528022	cg16488021	cg16488021	38614434	AAAAAAAAAATTACTATATTATCTAAAACTTTCAAACTATTCTCCAAAAC	NA	NA	II	NA	NA	GGCAGATACCTAGGAGAGAGATTGCTGTGTTGTCTGAAGCTTTCAAGCTGTTCTCCAGAG[CG]GCTACACCATCCCCTTCCCCCTGCAATGGGTGGGAGGTCACGAGCACCTGCTGCTCCAGC	37	16	89182099	GGAGAGAGATTGCTGTGTTGTCTGAAGCTTTCAAGCTGTTCTCCAGAGCG	16	87709600	R	NA	NA	NA	NA	ACSF3	NM_174917	Body	NA	NA	NA	NA	NA	16:87709393-87709712	16:89181028-89182744	Promoter_Associated	TRUE
cg06181286	0.00039051	0.00517112	0.312313	0.852825	0.540512	cg06181286	cg06181286	16623392	CCTTCCATTCCTTCTCRTAAAAACCCCATCAAAAAATCTCAATCATTCTC	NA	NA	II	NA	NA	ATGTGCTGGTCTAAAGAGGGAAGCACTAAGGTCAGTTAGGAAGCAGAAGTGGGAGAAGGA[CG]AGAATGACTGAGACCCTTTGATGGGGTTTTCACGAGAAGGAATGGAAGGGGCAGGGTAGG	37	3	27064121	CTTCCATTCCTTCTCGTGAAAACCCCATCAAAGGGTCTCAGTCATTCTCG	3	27039125	F	NA	NA	NA	NA	NA	NA	NA	NA	NA	NA	NA	TRUE	NA	NA	NA	NA
cg17349352	5.18864e-05	0.00378456	0.312136	0.813462	0.501326	cg17349352	cg17349352	56706448	TCTTTACAAAAATAACTCCATTCCCAAATAAAACTTAAACAAAACACACC	NA	NA	II	NA	NA	TCAAACTCATGAGTCCTGGAGGCAGGTAGAGGCACTTGTAGGCTGAGGACCCGTAGAGCC[CG]GTGTGCCCTGCCCAAGCCCCACCTGGGAATGGAGTTATCTCTGTAAAGATCTTGCTGCCT	37	7	45066738	CTTTACAGAGATAACTCCATTCCCAGGTGGGGCTTGGGCAGGGCACACCG	7	45033263	F	NA	NA	NA	NA	CCM2	NM_031443	Body	NA	NA	NA	NA	NA	NA	7:45066641-45067556	Promoter_Associated_Cell_type_specific	NA
cg01631215	1.0246e-05	0.00378456	0.312119	0.802552	0.490433	cg01631215	cg01631215	67681508	CAAAACAACCACAACCTAAAAAAAAACCCCAACTAAAAACCACTACTAAC	NA	NA	II	NA	NA	AATGGACCAATCAGCAGGATGAGGGTGGGGCCAAATAAGGGAATAAAAGCTGGACACCGG[CG]CCAGTAGTGGCCCCTAGTTGGGGTCTCCTTCCAGGTTGTGGTTGCTTTGTGCTTTTGCTT	37	3	67706047	AAAGCAACCACAACCTGGAAGGAGACCCCAACTAGGGGCCACTACTGGCG	3	67788737	F	rs76721141	NA	NA	NA	SUCLG2	NM_003848	TSS1500	chr3:67704628-67705051	S_Shore	NA	NA	NA	NA	NA	NA	NA
cg04600092	8.71026e-05	0.00378456	0.311975	0.747458	0.435482	cg04600092	cg04600092	22732468	TACTCATTATCCCTCTTCTATATCCCTATTCATATCTAATTACTTATCAC	NA	NA	II	NA	NA	GATAGACAAGACCCTAGCTCTTGAGCCCTTTAGGCTACATGTATAGATGAGGAAACATAA[CG]TGACAAGTAATCAGATATGAACAGGGATACAGAAGAGGGACAATGAGTAGAAAAAAAACC	37	7	141811315	CGTGACAAGTAATCAGATATGAACAGGGATACAGAAGAGGGACAATGAGT	7	141457784	F	NA	NA	NA	NA	LOC93432	NR_003715	TSS1500	NA	NA	NA	NA	NA	NA	NA	NA	NA
cg11802899	0.000147187	0.00394143	0.311932	0.831434	0.519502	cg11802899	cg11802899	46732350	TTTCRTTTCTACCCCAAAAAAATAACAATTAAACAAAACCTTAAAATCCC	NA	NA	II	NA	NA	ACTACTGACATTTTCGTTTCTGCCCCAAGAGGATGACAGTTGAACAAAACCTTGAAGTCC[CG]ATGTACCTCTGACAACTCCCAGTCAGCTACATCCTTGGGATAATTTTATTTTTCCCTTAA	37	14	52867870	CGGGACTTCAAGGTTTTGTTCAACTGTCATCCTCTTGGGGCAGAAACGAA	14	51937620	R	NA	NA	NA	NA	NA	NA	NA	NA	NA	NA	NA	TRUE	NA	14:52867382-52867895	Unclassified_Cell_type_specific	NA
cg23507945	0.000174713	0.00403654	0.311852	0.836947	0.525095	cg23507945	cg23507945	32700327	CCCAACCCCTAATTACAAAACTCCATATATAATCCTCAATAAAAATTCCC	NA	NA	II	NA	NA	CTTTTCATCTCAGGTGTTGCCTACCCAACATACATGATTAATCTCTTTATTGAAAATTGA[CG]GGAACTTTTATTGAGGACTATATATGGAGCCCTGTAATTAGGGGTTGGGAGAGGGGGAGG	37	6	137477184	CGGGAACTTTTATTGAGGACTATATATGGAGCCCTGTAATTAGGGGTTGG	6	137518877	F	NA	NA	NA	NA	IL22RA2	NM_181310	Body	NA	NA	NA	NA	NA	NA	6:137476877-137477231	Unclassified_Cell_type_specific	NA
cg01681098	0.00057891	0.00618244	0.31166	0.757056	0.445396	cg01681098	cg01681098	47620330	AAATATACTAACCTCTTTAAATACACACAAAAATTAACATAACAAACCTC	NA	NA	II	NA	NA	CTGTGTACCCAGGATGTGCTAACCTCTTTAGATACACACAGGGATTGGCATGGCAGGCCT[CG]AGAACAGGCTTAGAGCAGGAACCTGACACTTCAGGCCAAGGATGGGAGTGAAAGTCCTTC	37	11	128566009	CGAGGCCTGCCATGCCAATCCCTGTGTGTATCTAAAGAGGTTAGCACATC	11	128071219	R	NA	NA	NA	NA	FLI1	NM_002017	Body	chr11:128562671-128565011	S_Shore	NA	NA	NA	NA	11:128565065-128566094	Promoter_Associated_Cell_type_specific	NA
cg04167096	0.000399111	0.00521238	0.311542	0.895952	0.58441	cg04167096	cg04167096	54802487	ACTTATAAATAAATCCTCCCTACAATATCTATTAATATCTATAAAAAACC	NA	NA	II	NA	NA	ATCTCATGTTTTCTATGAGTCAAGAGTGTTGATGTGGCTCAACCGGATGCCCGTGGCTCA[CG]GTCTTTCATAGACATCAACAGACACTGCAGGGAGGATCCACTTACAAGCTCACTTTCCTG	37	2	227001602	CGGTCTTTCATAGACATCAACAGACACTGCAGGGAGGATCCACTTACAAG	2	226709846	F	NA	NA	NA	NA	NA	NA	NA	NA	NA	NA	NA	TRUE	NA	NA	NA	NA
cg17726575	8.46592e-05	0.00378456	0.311337	0.710194	0.398856	cg17726575	cg17726575	74716380	AATCAATATTAATACTTAATAAATATAAACAACCACACCATTATAAAATC	NA	NA	II	NA	NA	TCTTACAGGCAGGTCAGTGTTGATGCTTAGTAAATGTGAGCAACCACACCATTGTGGAAT[CG]TTTTACCTCTGCCTGCCCGCCTGCCTGCCTGCCTGCCTTCCTTCCTTCCTTCCTTCCTTC	37	2	11606945	CGATTCCACAATGGTGTGGTTGCTCACATTTACTAAGCATCAACACTGAC	2	11524396	R	NA	NA	NA	NA	E2F6	NR_003094	TSS1500	chr2:11605743-11606385	S_Shore	NA	NA	NA	NA	2:11606826-11607057	Promoter_Associated_Cell_type_specific	NA
cg17098965	0.000246108	0.00438008	0.311263	0.698988	0.387725	cg17098965	cg17098965	61789411	TTATTTATAAAAAAAACCAATAACACCATCACTAAACTTCCTAAAAATTC	NA	NA	II	NA	NA	AACCAGAGCAAATATTTATTATAAAAGTTCAAAAGAAAGTGTATAGTCCTCTAACTTCTT[CG]AACTTTTAGGAAGCTCAGTGATGGTGTCACTGGTTCTTTCCACAAACAAGGCATACAGGG	37	20	52199520	TGTTTGTGGAAAGAACCAGTGACACCATCACTGAGCTTCCTAAAAGTTCG	20	51632927	F	NA	NA	NA	NA	ZNF217	NM_006526	5'UTR	chr20:52198058-52198400	S_Shore	NA	NA	NA	NA	NA	NA	NA
cg04118234	0.00038186	0.00513014	0.311195	0.718232	0.407037	cg04118234	cg04118234	61687442	AAATAATAATACCACAAACAAAATTTTATACACCCAACACAATACAAATC	NA	NA	II	NA	NA	ATCCTATCTATAAATAATAGTACCACAGACAAAATTTTATACACCCAGCACAATGCAAAT[CG]TCCCCCTGTAAACAGAGACCAGTTTAGTGAACTGAATAGTAATGTCAAGATGGGTATCAA	37	7	138790441	AATAATAGTACCACAGACAAAATTTTATACACCCAGCACAATGCAAATCG	7	138440981	R	NA	NA	NA	NA	ZC3HAV1	NM_020119	Body	chr7:138793113-138794608	N_Shelf	NA	NA	NA	NA	NA	NA	NA
cg08206267	0.00025034	0.0044042	0.311012	0.76285	0.451837	cg08206267	cg08206267	30771429	CCAAAATTAATACTCAATTATTTCCCAATTACCATAATTAATATTTATTC	NA	NA	II	NA	NA	GAATGCCTGGGCCAGGGTTGGTGCTCAGTTATTTCCCAATTGCCATGATTAATATTTGTT[CG]GTAAGAACAGCTCCAGGTTCAGGCCGGGGGGCTCCAGGTTCAAGCGCCTCTTGTTTACTC	37	19	17862104	CAGGGTTGGTGCTCAGTTATTTCCCAATTGCCATGATTAATATTTGTTCG	19	17723104	R	NA	NA	NA	NA	FCHO1	NM_001161357	5'UTR	chr19:17858371-17858891	S_Shelf	NA	NA	NA	NA	19:17861979-17862682	Promoter_Associated	NA
cg07156249	0.000115576	0.00383061	0.310973	0.711503	0.40053	cg07156249	cg07156249	55768387	AAAAATTTCCCAAATTATAAATAATTTCACTATATCTTTCTTACCAAACC	NA	NA	II	NA	NA	ATAAGTCGGTCCGTCGGAAAGCATACTCAGAGGAGCGTCCTTTGGGGCCAGAGTAACTTA[CG]GCCTGGTAAGAAAGACACAGTGAAACCACTTATAATTTGGGAAATCTCCCCTCACTGCCA	37	6	32822911	CGGCCTGGTAAGAAAGACACAGTGAAACCACTTATAATTTGGGAAATCTC	6	32930889	F	NA	NA	NA	NA	PSMB9	NM_002800	Body	chr6:32820849-32822370	S_Shore	NA	NA	NA	NA	NA	NA	NA
cg25518707	0.000562467	0.00609379	0.310971	0.81188	0.500909	cg25518707	cg25518707	37600487	TCATAAAAAACCTTCTAAAATATTTTACTAAATATCTACTAACTAAACAC	NA	NA	II	NA	NA	CTGGGGGTCTCTCATGAGGGACCTTCTGAAGTATTTTGCTGGGTGTCTGCTAGCTGGGCA[CG]GCTACTGTGTGTCTGCTGAGCTTCCACCGCTGACCCACTTCTATTTCCTTCCTCCTGAGA	37	17	60801924	CATGAGGGACCTTCTGAAGTATTTTGCTGGGTGTCTGCTAGCTGGGCACG	17	58155656	R	NA	NA	NA	NA	2020-03-10	NM_001100875	Body	NA	NA	NA	NA	TRUE	NA	17:60801905-60802664	Promoter_Associated	NA
cg03260621	0.000323692	0.00480584	0.310865	0.805473	0.494608	cg03260621	cg03260621	32632363	TTACCCRTTTTATTATACATTCCCTCTTTACCAAAATATACTATAATTTC	NA	NA	II	NA	NA	CTTGTGGCTCTTTAATATTATAACGGATACAGAAAAGTTCAGAAGGACTGAGCTAGTTTG[CG]AAACCACAGCACACTTTGGCAAAGAGGGAATGCACAACAAAACGGGTAAGTTTCTTTATT	37	7	18330092	TACCCGTTTTGTTGTGCATTCCCTCTTTGCCAAAGTGTGCTGTGGTTTCG	7	18296617	F	NA	NA	NA	NA	NA	NA	NA	NA	NA	low-CpG:18296595-18296635	NA	NA	NA	NA	NA	NA
cg05596756	0.000115803	0.00383061	0.310729	0.856206	0.545477	cg05596756	cg05596756	18665369	TCATATTTTCACACATATCAAAATCTTAAAACTTCRATCATTAATCTTCC	NA	NA	II	NA	NA	GACTTACCATTTCATGTTTTCACACATGTCAAAGTCTTGAAGCTTCGGTCATTAGTCTTC[CG]CTTCCTAAAGCAAGAAACTAAATGCTGACTTGTGTCGTTTGCCCCAGATGCCACCGGAAA	37	12	47610220	CATGTTTTCACACATGTCAAAGTCTTGAAGCTTCGGTCATTAGTCTTCCG	12	45896487	R	NA	NA	NA	TRUE	FAM113B	NM_138371	5'UTR	NA	NA	NA	NA	NA	NA	12:47609972-47610867	Promoter_Associated_Cell_type_specific	NA
cg07354583	0.000119456	0.0038428	0.310486	0.857638	0.547153	cg07354583	cg07354583	23693500	TCAAAACAAATTTTTCTTTATTCACCRATATAAAATCATCATTAAAAACC	NA	NA	II	NA	NA	TTCTCAGCTTCTCAAAGCAAATTTTTCTTTGTTCACCGGTATAGAATCATCATTGGAAGC[CG]CCTTTGCTACCCAAGGTACCAAGTTCGGAGCTCTGTCTGGTTTCACTTCACATTATGTGA	37	12	9911289	CGGCTTCCAATGATGATTCTATACCGGTGAACAAAGAAAAATTTGCTTTG	12	9802556	R	NA	NA	NA	NA	CD69	NR_026672	Body	NA	NA	NA	NA	NA	NA	12:9911140-9911393	Promoter_Associated_Cell_type_specific	NA
cg02286081	0.000377872	0.00510827	0.310361	0.790803	0.480441	cg02286081	cg02286081	72610465	TTCATTTTACCATCCTTTTCCAACTCCATAATAATTCTACAAATTTCTAC	NA	NA	II	NA	NA	CTGCAGCTCTTTTCATTTTGCCATCCTTTTCCAGCTCCATGATGGTTCTGCAGGTTTCTG[CG]GCCCCCCGGACAGTGGCTCTGACGGCGTTACTGATGGTGCTGCTCACATCTGTGGTCCAG	37	6	33043841	TCATTTTGCCATCCTTTTCCAGCTCCATGATGGTTCTGCAGGTTTCTGCG	6	33151819	R	NA	NA	NA	NA	HLA-DPB1	NM_002121	1stExon	NA	NA	NA	NA	NA	NA	6:33043412-33043889	Unclassified	TRUE
cg06034527	9.64405e-05	0.0037925	0.310049	0.885748	0.575699	cg06034527	cg06034527	48729307	AACCTTACAACTATTTAAAATTCACCTATAATATATATATACCCCAAAAC	NA	NA	II	NA	NA	CAGGGTCGGGAAACCTTACAGCTGTTTGGGATTCACCTATAGTGTGTGTGTGCCCCAGGG[CG]TCGGCGCCGGTAAGAAGGGTGGAAGATGGTTGGGGAGGGGTTGGCATCCATCACACTCCA	37	15	96912955	CGCCCTGGGGCACACACACACTATAGGTGAATCCCAAACAGCTGTAAGGT	15	94713959	R	NA	NA	NA	NA	NA	NA	NA	chr15:96911511-96911808	S_Shore	NA	NA	TRUE	15:94713718-94713969	NA	NA	NA
cg02044895	0.000266783	0.00449127	0.309974	0.758453	0.448479	cg02044895	cg02044895	56651418	CAAAAAAATTTATAAAAACTACCTTATACTATCTCATCCAATTCCTTTAC	NA	NA	II	NA	NA	AAGATGCTCTTGTCTCACAGGCCGTGAGGAACAGCTTTGGCATGTGCTGAAGAAGAGGAC[CG]CAAAGGAACTGGATGAGACAGCATAAGGCAGCCTCTATAAACCTTTTTGGTTCCTGTATT	37	11	58343318	AAAAAGGTTTATAGAGGCTGCCTTATGCTGTCTCATCCAGTTCCTTTGCG	11	58099894	F	rs7943544	NA	NA	NA	LPXN	NM_001143995	Body	chr11:58345673-58347321	N_Shelf	low-CpG:58099891-58099915	NA	NA	NA	11:58343129-58343511	Promoter_Associated_Cell_type_specific	NA
cg00744494	9.49431e-05	0.00378733	0.309954	0.737137	0.427183	cg00744494	cg00744494	41725416	AAAAAAATCCCTACRAAAAAACCCAAACTATTTTCTACCATAAAAAAATC	NA	NA	II	NA	NA	GAAGTGAAAGAGGAAGGATCCCTGCGAAAGGACCCAAACTGTTTTCTGCCATGGGGAGGT[CG]GGGGGGGGATGCCACGTCTGGCATCTGTGGGCGGAGGCTGAGCAGGACTCCTCTGCAGGG	37	14	73707721	GAAGGATCCCTGCGAAAGGACCCAAACTGTTTTCTGCCATGGGGAGGTCG	14	72777474	R	NA	NA	NA	NA	PAPLN	NM_173462	Body	chr14:73706299-73706677	S_Shore	NA	NA	NA	NA	14:73707704-73707934	Unclassified_Cell_type_specific	NA
cg15129183	0.000211567	0.00421293	0.309676	0.804832	0.495156	cg15129183	cg15129183	59799403	AAAACAAAATACATCTATCCACCACCAAATCTCAAAATAACTAAATAAAC	NA	NA	II	NA	NA	ACCTATCTCAGGAAGCAGGGTGCATCTGTCCACCACCAAGTCTCAGGGTGGCTGGGTGAG[CG]CTCATCAGTCCCAGACAGCAGGTTGGCACAAAACGACACTGCCCACAAAACCACAGGAAG	37	5	169760269	CGCTCACCCAGCCACCCTGAGACTTGGTGGTGGACAGATGCACCCTGCTT	5	169692847	R	NA	NA	NA	NA	LOC257358	NR_026945	Body	NA	NA	NA	NA	TRUE	NA	5:169760176-169760522	Unclassified	NA
cg20228731	0.000280486	0.00456476	0.309559	0.859201	0.549642	cg20228731	cg20228731	28610464	AATAACAAATCAAACTTCCACACRCATTACCTTCATTTAACCAATAACCC	NA	NA	II	NA	NA	GCTGGAGCCCGAAATCCCCTTGATGAATGAAACTGCACATCGTAATATACACATTCAGAG[CG]GGCTATTGGCTAAATGAAGGCAATGCGTGTGGAAGTCTGATTTGCCACCTTCAGGGCAGG	37	7	130646051	CGGGCTATTGGCTAAATGAAGGCAATGCGTGTGGAAGTCTGATTTGCCAC	7	130296591	F	NA	NA	NA	NA	FLJ43663	NR_015431	Body	NA	NA	low-CpG:130296547-130296631	NA	TRUE	NA	7:130645892-130646436	Promoter_Associated	NA
cg03569637	0.000161697	0.00399507	0.30939	0.798763	0.489374	cg03569637	cg03569637	68625367	TCCTCCCTTAATATTCCACTTAAAACCAACAAATAACTCAAAAAAACAAC	NA	NA	II	NA	NA	AAAGTGCTGGGATTACAGGCATGAGCCACAGCGCCAGACGAACCATCTCCCTTTTAAGCA[CG]CTGTCCCCTTGAGTTACCTGCTGGTTTCAAGTGGAACACTAAGGGAGGAAGCAGAAAGTT	37	12	47609357	CGCTGTCCCCTTGAGTTACCTGCTGGTTTCAAGTGGAACACTAAGGGAGG	12	45895624	F	NA	NA	NA	TRUE	LOC100233209	NR_026544	Body	NA	NA	NA	NA	NA	NA	NA	NA	NA
cg06206957	0.000468214	0.00558261	0.309263	0.845411	0.536148	cg06206957	cg06206957	66796487	AAAAACRATTCCAAAAACCTTAACTAAACCCTATACAAAAACCTTATAAC	NA	NA	II	NA	NA	AAGGTGCAACTGAGGGCGGTTCCAAAAGCCTTGACTAAGCCCTATGCAAAAACCTTGTGA[CG]CACTGCTGCACAGTACTTTATATATGCTCTTGGTTACAGCCTCGCTAGCTCTGAGCTAGT	37	7	33080615	AGGGCGGTTCCAAAAGCCTTGACTAAGCCCTATGCAAAAACCTTGTGACG	7	33047140	R	NA	NA	NA	NA	NT5C3	NM_001166118	TSS200	NA	NA	NA	NA	NA	NA	7:33080315-33080858	Promoter_Associated	NA
cg22261694	0.000404411	0.00523608	0.309139	0.716596	0.407457	cg22261694	cg22261694	19638385	CTACTTATAAATAATTAAACACATATATCTTTAAAAACATCCCCAAAAAC	NA	NA	II	NA	NA	TTCTGACTCACAGTCCCCTGCTGAGTCATCTCCTGGGCCTTCTCTTTCACTGTCTGCACC[CG]CTCCTGGGGATGTTCCCAAAGACACATGTGTTCAATCACCCATAAGCAGTTTCCCATGCA	37	6	106967720	TGCTTATGGGTGATTGAACACATGTGTCTTTGGGAACATCCCCAGGAGCG	6	107074413	F	rs41305294	NA	NA	NA	AIM1	NM_001624	Body	NA	NA	NA	NA	TRUE	NA	6:106967497-106968318	Promoter_Associated	TRUE
cg09777775	3.92613e-05	0.00378456	0.308939	0.838339	0.5294	cg09777775	cg09777775	26638501	AAAACAAAAACCACACATAAAAAAATACAAACATCTATACTATATATACA	52687504	AAAACAAAAACCACGCATAAAAAAATACAAACGTCTATACTATATATACG	I	A	Red	GACCAGGGCTGTGGTCATTTTGTGTATTTTAGGGAGTTGCAGATAAAATACATGCACGTT[CG]CACACACAGCACAGACGCCTGCATCTTCCCATGCGTGGTTTCTGCTCTTGCCTCTCTGGG	37	21	45336673	CGCACACACAGCACAGACGCCTGCATCTTCCCATGCGTGGTTTCTGCTCT	21	44161101	F	NA	NA	NA	NA	AGPAT3	NM_020132	5'UTR	NA	NA	NA	CDMR	NA	NA	21:45336550-45337422	Promoter_Associated	NA
cg21424703	0.000155751	0.00396468	0.308903	0.78329	0.474387	cg21424703	cg21424703	37631485	ACAACCCRAAATATAATTTCCTCCRTAATCAATATATAAACCTCAAACCC	NA	NA	II	NA	NA	TGCACAGAGGTGCCCATGTCTGATATTCTTATCCTGTAGAGGAAAGGAAGTCAGCCCAAG[CG]GGTCTGAGGCTCACACACTGACCACGGAGGAAACCACACTCCGGGTTGCTTTGCCCATCG	37	6	168768014	CGGGTCTGAGGCTCACACACTGACCACGGAGGAAACCACACTCCGGGTTG	6	168510863	F	rs73038307	NA	NA	NA	NA	NA	NA	chr6:168765814-168766041	S_Shore	NA	NA	NA	6:168510863-168511030	NA	NA	NA
cg14315334	0.000186543	0.00408453	0.308892	0.844906	0.536014	cg14315334	cg14315334	31732311	TTTTAATCATTTATACATATTCCATAAACATAACTTTAAACATATTCACA	54726339	TTTTAATCATTTATACGTATTCCGTAAACGTAACTTTAAACATATTCACG	I	T	Red	TGTGCGTTTGGGAAGATGAGACGGTTGTGGAGATGGATGGTGGGGATGGTTACACAACAA[CG]TGAATATGCTTAAAGCCACGTTCACGGAACACGTACAAATGACTAAAATGGTAACTTTCT	37	9	132023756	CGTGAATATGCTTAAAGCCACGTTCACGGAACACGTACAAATGACTAAAA	9	131063577	F	NA	NA	NA	NA	NA	NA	NA	chr9:132020629-132021038	S_Shelf	NA	NA	NA	NA	NA	NA	NA
cg07137244	0.000218913	0.0042354	0.308812	0.856664	0.547852	cg07137244	cg07137244	15748331	AATAAACTAATAAAACCCTCCATATATAAAATTTTCACTTATCAATTAAC	NA	NA	II	NA	NA	CTACTGTCAGTAGTAAGCTGGTGGAACCCTCCATGTATGAGATTTTCACTTGTCAGTTAA[CG]GTTATGGCAATATTAAAACCAAATTCCATTTTTTGCCTATCCTAACACTTTCTACCACTC	37	17	29636863	GTAAGCTGGTGGAACCCTCCATGTATGAGATTTTCACTTGTCAGTTAACG	17	26660989	R	NA	NA	NA	NA	NF1	NM_001042492	Body	NA	NA	NA	NA	NA	NA	17:29636721-29636877	Promoter_Associated	NA
cg25888386	0.000633731	0.00647122	0.308347	0.584309	0.275963	cg25888386	cg25888386	22788500	ATAATTTCAATTTCRATAAACAACCAAAAATCTCTTTAAAAAAATATATC	NA	NA	II	NA	NA	CGATGTGAGTAATGGTTTCAGTTTCGGTGGGCAGCCAGAAGTCTCTTTGGGAAAATATGT[CG]TTAAATATTCTTTGGTTTGTTTTTTATGATCGGCTTTGCTTTCTGCCCCCTTCCTCTGTC	37	10	115141887	CGACATATTTTCCCAAAGAGACTTCTGGCTGCCCACCGAAACTGAAACCA	10	115131877	R	NA	NA	NA	NA	NA	NA	NA	NA	NA	NA	DMR	NA	NA	10:115141650-115142191	Unclassified_Cell_type_specific	NA
cg15924868	8.44152e-05	0.00378456	0.308208	0.779528	0.47132	cg15924868	cg15924868	59698340	CCTCCAAAAAAAAACTTTATAAACCTCAAATTTACAATTACACCAAACCA	67615416	CCTCCAAAAAAAAACTTTATAAACCTCGAATTTACAATTACACCGAACCG	I	T	Red	CCCACGGAAACCCTGCCTGTACTGGGGCCGCAGCGCTGCCCCCACCCATACGTAATTACA[CG]GCTCGGTGTAATTGCAAATTCGAGGTTTACAAAGCCTCCCCCTGGAGGCCCCACGTGAGT	37	11	2322674	CGGCTCGGTGTAATTGCAAATTCGAGGTTTACAAAGCCTCCCCCTGGAGG	11	2279250	F	NA	NA	NA	NA	C11orf21	NR_024621	Body	NA	NA	NA	NA	NA	NA	NA	NA	NA
cg17418085	3.64789e-05	0.00378456	0.308036	0.758152	0.450116	cg17418085	cg17418085	20606352	ACACTCAAAAAATAATTTACTTCTCTCAACTCTTACATTAACAAAAACTC	NA	NA	II	NA	NA	AGGGTACAGGGACACTCAAAGAGTGATTTGCTTCTCTCAGCTCTTGCATTGGCAGGAGCT[CG]GAAGGACAACCTCTGAGTTCCTCCTCCCAAAACTAGAGTCCTTGAATCTGACAACTTGAC	37	1	31229122	CACTCAAAGAGTGATTTGCTTCTCTCAGCTCTTGCATTGGCAGGAGCTCG	1	31001709	R	NA	NA	NA	NA	LAPTM5	NM_006762	Body	NA	NA	NA	NA	TRUE	NA	1:31229089-31229148	Promoter_Associated_Cell_type_specific	NA
cg20600379	0.000232156	0.00431282	0.307986	0.856913	0.548927	cg20600379	cg20600379	29632337	AAACCCATAAAAAAATTTTCCAAACCCCTATTCCTAATCTCCATAATAAC	NA	NA	II	NA	NA	GCACAGACAGAGTACAGAATTGTCTGGTCTCAAAGCAAGACTGCAGAATAAGGGAAGCAG[CG]CCACCATGGAGATCAGGAATAGGGGCCTGGAAAATCCCTCCATGGGCCTCCATTGTTGCT	37	6	32909282	CGCCACCATGGAGATCAGGAATAGGGGCCTGGAAAATCCCTCCATGGGCC	6	33017260	F	NA	NA	NA	NA	HLA-DMB	NM_002118	TSS1500	NA	NA	NA	NA	NA	NA	6:32908496-32909716	Unclassified	NA
cg19918549	0.0017106	0.0116395	0.307939	0.809019	0.501079	cg19918549	cg19918549	72806325	AAAAATCTATAATCCTCTAATCAACATAAACTAATAAAAATACAAAACTC	NA	NA	II	NA	NA	TGCTGTCTTCAGAGGGTCTGTGGTCCTCTGATCAACATAGGCTGGTGGGAGTACAGGACT[CG]CCTCCTCAGGGTTCCCTGTGCTGCCACTTTTCAGCCATGGCCACAAGGTGAGTATTGGAA	37	14	100531800	AGGGTCTGTGGTCCTCTGATCAACATAGGCTGGTGGGAGTACAGGACTCG	14	99601553	R	NA	NA	NA	NA	EVL	NM_016337	1stExon	NA	NA	low-CpG:99601444-99601579	NA	NA	NA	14:100531453-100532105	Promoter_Associated	NA
cg11354682	0.000298046	0.00465946	0.30767	0.794062	0.486392	cg11354682	cg11354682	69763431	ATCTCTACTTTCACTTCTAATTTCCTTTTAAAACCTTATACTACTTTATC	NA	NA	II	NA	NA	TTTCTTTTGGAGTCTCTGCTTTCACTTCTAGTTTCCTTTTGAAGCCTTATACTGCTTTGT[CG]TTGGCTGAAATGGTAAGGCAGCAGCTGACCTGTCTCTAGCTTTCCCCATTACCTTGCTGA	37	19	10978833	CGACAAAGCAGTATAAGGCTTCAAAAGGAAACTAGAAGTGAAAGCAGAGA	19	10839833	R	NA	NA	NA	NA	C19orf38	NM_001136482	Body	chr19:10981486-10983266	N_Shelf	NA	NA	NA	NA	19:10978663-10978918	Unclassified_Cell_type_specific	NA
cg07171609	0.000102483	0.00379826	0.307551	0.778603	0.471052	cg07171609	cg07171609	34688385	CATCTTTAAATAAAACTTTCCCAACTACACTTCTAATCCCAAAACCTAAC	NA	NA	II	NA	NA	TGAAATGGTTACATCTTTAAGTGGGACTTTCCCAGCTGCACTTCTGATCCCAGGGCCTGA[CG]ATTTGTACTGTCCCCCAACACACCTTCCCCATCTTCCTTAGCTGAGTGAAGTGTTAAAAA	37	8	91640288	CGTCAGGCCCTGGGATCAGAAGTGCAGCTGGGAAAGTCCCACTTAAAGAT	8	91709464	R	NA	NA	NA	NA	TMEM64	NM_001008495	Body	NA	NA	NA	NA	TRUE	NA	8:91639960-91640758	Unclassified_Cell_type_specific	NA
cg25780389	0.000560454	0.00608181	0.307434	0.7978	0.490365	cg25780389	cg25780389	29702444	AAAAACAACACCCRATAAAAAACTCAAAAATATTAATATAACTAAAATTC	NA	NA	II	NA	NA	CTTTGGTGAAGGAAGACAGCACCCGGTGAAGGGCTCAGAGGTATTAGTGTGGCTGAGATT[CG]ACACCCACTCTGCCATCCTCTGCTCTCCTCTAGAGGAAGTTGCCTCTTGGGGAGCTGAGT	37	10	114134915	AAGACAGCACCCGGTGAAGGGCTCAGAGGTATTAGTGTGGCTGAGATTCG	10	114124905	R	NA	NA	NA	NA	ACSL5	NM_016234	TSS1500	NA	NA	low-CpG:114124839-114125160	NA	NA	NA	10:114134365-114136516	Promoter_Associated	NA
cg14213105	2.69201e-05	0.00378456	0.307379	0.689671	0.382292	cg14213105	cg14213105	50600490	AATTATAAAAATAACAAATAACAAAACAAATCCATAAATAAAAAACCCCA	35621493	AATTATAAAAATAACGAATAACAAAACGAATCCATAAATAAAAAACCCCG	I	A	Red	CCACAACCACTGCACTGCCTGGGCTTCCCCAGCCCTCTCCAAGGCCCGCTTTCACTGTAC[CG]GGGTTTTCTATTTATGGATCCGCCCTGCTACCCGCCACTCCCACAACCCCCACCCATAGA	37	9	126980322	CGGGGTTTTCTATTTATGGATCCGCCCTGCTACCCGCCACTCCCACAACC	9	126020143	F	rs4142893	NA	NA	NA	NA	NA	NA	NA	NA	NA	NA	TRUE	NA	NA	NA	NA
cg04379703	0.000184745	0.00407475	0.307345	0.791415	0.48407	cg04379703	cg04379703	47633316	CTCACAAACAAATAACTATCCACACCCACTTCTATATAAAAACCTCTAAC	NA	NA	II	NA	NA	TCCCCTGGTTGCTCACAGGCAGGTGGCTGTCCACACCCACTTCTGTGTGGGGGCCTCTGG[CG]TCACATTTCACACCCCTGTTCTGTAGGCATCGGGTTTCAGATTTGCTGTATTTGCTTCCG	37	3	13053208	CGCCAGAGGCCCCCACACAGAAGTGGGTGTGGACAGCCACCTGCCTGTGA	3	13028208	R	NA	NA	NA	NA	IQSEC1	NM_001134382	Body	NA	NA	NA	NA	TRUE	NA	3:13052916-13054470	Unclassified	NA
cg26363363	0.000138288	0.00391237	0.30719	0.842786	0.535596	cg26363363	cg26363363	63711453	AATACCATACTCCTAAACCTTTAATTACAAACRTATAAAAAATAAACCCC	NA	NA	II	NA	NA	CACATATGTGCAATGCCATGCTCCTGAGCCTTTGATTGCAGACGTGTGGGAAGTGGGCCC[CG]TCCCCACCCCCAGTGCCACCCTGCTCTGCTTCTCTTCCCTTGCTGTGCTCTAAAACGAGA	37	12	7060386	CGGGGCCCACTTCCCACACGTCTGCAATCAAAGGCTCAGGAGCATGGCAT	12	6930647	R	NA	NA	NA	NA	PTPN6	NM_080549	TSS200	NA	NA	NA	NA	NA	NA	12:7060363-7060870	Promoter_Associated	NA
cg12354861	0.000141523	0.00392286	0.307083	0.786418	0.479335	cg12354861	cg12354861	74735385	RATATAAACCTAATAATAAAATTTAAAACCCCAACAAATATTTCCTTAAC	NA	NA	II	NA	NA	GGCCAGCTGCCGGTGTGGGCCTGATGGTGGGGTTTGGGGCCCCAGCAAATGTTTCCTTAA[CG]TGGGACCTTCAGAAGGCTCTTTCAGGCTGGGCGCGGTGGCTCACGCCTGTAATTCCAGCA	37	1	9714810	GTGTGGGCCTGATGGTGGGGTTTGGGGCCCCAGCAAATGTTTCCTTAACG	1	9637397	R	NA	NA	NA	NA	C1orf200	NR_027045	TSS200	chr1:9711780-9713001	S_Shore	NA	NA	NA	NA	NA	NA	NA
cg02676167	0.000120214	0.00384728	0.307017	0.848458	0.541441	cg02676167	cg02676167	10719481	AAATACTAACTAACTTCRTCTTAACAAATTCCRAATCTACCTAAATAATC	NA	NA	II	NA	NA	GTCACCGGCTGGCCTTTAAGGGGGCGGCCTCCCAGAACTGCTCTCCCCACCTGCACTCTG[CG]ACCACTCAGGCAGATCCGGAACCTGCCAAGACGAAGTCAGTCAGCATCCTCTTCCGATCT	37	2	66810606	GATGCTGACTGACTTCGTCTTGGCAGGTTCCGGATCTGCCTGAGTGGTCG	2	66664110	F	NA	NA	NA	NA	NA	NA	NA	chr2:66808568-66809404	S_Shore	NA	RDMR	TRUE	2:66663975-66664144	2:66809206-66810655	Unclassified_Cell_type_specific	NA
cg17657618	0.000500456	0.00575753	0.306623	0.793101	0.486478	cg17657618	cg17657618	29717507	TATTCCCTTCCRTTTATTTCTCTATTAATCCCTTTCTATTCTTAAATCTC	NA	NA	II	NA	NA	TTCTCTCTTCCTGTTCCCTTCCGTTTGTTTCTCTGTTGATCCCTTTCTGTTCTTGAGTCT[CG]GTCTTTCTCTCTCTCTCTCTCTCTCTCTGCCTCTTCCTCTTTGTTCTTCTCTATCTCCCT	37	1	15427654	GTTCCCTTCCGTTTGTTTCTCTGTTGATCCCTTTCTGTTCTTGAGTCTCG	1	15300241	R	NA	NA	NA	TRUE	KIAA1026	NM_201628	Body	NA	NA	NA	DMR	NA	NA	1:15426358-15428159	Unclassified	NA
cg03518729	0.0014704	0.0105835	0.3066	0.734599	0.427999	cg03518729	cg03518729	66687328	CTTCACAAAAATACTATCAAACRCAAAACTAATCTAAAACATCTATTACC	NA	NA	II	NA	NA	CCCTGCACACGCTTCACAGAGATGCTGTCAGACGCAGAGCTGGTCTGGGGCATCTGTTGC[CG]CGTCAGCTCAAAAGGATGCTGTGTTGTCACCAATGGGATTCCCCAGCCCAGGCGGTGTTG	37	1	235147744	TTCACAGAGATGCTGTCAGACGCAGAGCTGGTCTGGGGCATCTGTTGCCG	1	233214367	R	NA	NA	NA	NA	NA	NA	NA	NA	NA	NA	NA	TRUE	NA	1:235147347-235148550	Unclassified	TRUE
cg22564433	6.78894e-05	0.00378456	0.306502	0.752498	0.445996	cg22564433	cg22564433	48732423	ATCTTTATAACATCTACCRTCATCTCTACTATATAAAAACTAATAACTAC	NA	NA	II	NA	NA	CAAGAGATGTTATCTTTATAACATCTGCCGTCATCTCTGCTGTGTGGGAACTAATGGCTG[CG]TTTGAATAATTAGGCCTTTGCACCATAGCACAACAAAAGCCGGCATTGCTCCATTAAAGC	37	8	49612450	CGCAGCCATTAGTTCCCACACAGCAGAGATGACGGCAGATGTTATAAAGA	8	49775003	R	NA	NA	NA	NA	NA	NA	NA	NA	NA	NA	NA	TRUE	NA	NA	NA	NA
cg13972706	0.000155643	0.0039646	0.306493	0.737106	0.430613	cg13972706	cg13972706	10623386	CAACTATAAACTACATTTCATCTCTCTACATATCATCTATTATAAATAAC	NA	NA	II	NA	NA	GTACATGTATCTTCGCTTACTTGGGCAATTGCTGGGGCAAATATGCTTTTACTGTTAAAT[CG]TCATCTACAACAGATGACATGTAGAGAGATGAAATGTAGTCTATAGTTGTTTGAACTTGC	37	6	144671686	CGTCATCTACAACAGATGACATGTAGAGAGATGAAATGTAGTCTATAGTT	6	144713379	F	NA	NA	NA	NA	UTRN	NM_007124	Body	NA	NA	NA	NA	TRUE	NA	6:144671435-144671769	Unclassified_Cell_type_specific	NA
cg23235142	0.000389571	0.0051663	0.306375	0.897224	0.590848	cg23235142	cg23235142	64786502	TACTACCTTTAAACAAACACTACAAATAAAATAACTAAAACAACCTTATC	NA	NA	II	NA	NA	TGTAAAGATCTTGCTGCCTTTGAGCAAGCACTGCAAATGGGGTAACTGGAACAGCCTTGT[CG]CGTGTTTCCACCCTTCGTATGAGGCAGGTACCATGGGTCTTCACCAACAGCACGGCCTGT	37	7	45066841	GCTGCCTTTGAGCAAGCACTGCAAATGGGGTAACTGGAACAGCCTTGTCG	7	45033366	R	NA	NA	NA	NA	CCM2	NM_031443	Body	NA	NA	NA	NA	TRUE	NA	7:45066641-45067556	Promoter_Associated_Cell_type_specific	NA
cg27415283	0.000183775	0.00407074	0.306336	0.844512	0.538177	cg27415283	cg27415283	48703503	TCATTACCCTCCATTTACAAACAAATAAACTAAACTTCAAAATAACTACC	NA	NA	II	NA	NA	AGCAGGTGGTTTCATTGCCCTCCATTTACAGACAAGTAAACTGAGCTTCAGGGTGGCTAC[CG]CTTGTCTCCCAAGCCACCCAGCCATTTAGCCACGGAAGAGGTCATGACTTTTTACACCCC	37	17	75437699	CGGTAGCCACCCTGAAGCTCAGTTTACTTGTCTGTAAATGGAGGGCAATG	17	72949294	R	NA	NA	NA	NA	2020-09-09	NM_001113492	Body	NA	NA	NA	DMR	NA	NA	17:75436664-75438090	Unclassified	NA
cg23953831	0.000140022	0.0039163	0.306329	0.772251	0.465921	cg23953831	cg23953831	46706438	AAATACCACATATAAAATACCTACCATTTAAACCAACACAATCCTTTTTC	NA	NA	II	NA	NA	TTTGCAGTGAGAGCACAGCATTTGTCACTCAACCTCTGAATGTTAGTGACACTATTGGGA[CG]AAAAAGGACTGTGCTGGCCCAAATGGCAGGCATCTCATATGTGGCATCTTTCTTTCTCCT	37	1	117544416	GATGCCACATATGAGATGCCTGCCATTTGGGCCAGCACAGTCCTTTTTCG	1	117345939	F	NA	NA	NA	TRUE	CD101	NM_004258	5'UTR	NA	NA	NA	NA	NA	NA	1:117544032-117544625	Unclassified	NA
cg14989202	0.000113765	0.00382774	0.306253	0.894248	0.587996	cg14989202	cg14989202	74631492	ACAAATATTTCCTTAACRTAAAACCTTCAAAAAACTCTTTCAAACTAAAC	NA	NA	II	NA	NA	TTGGGGCCCCAGCAAATGTTTCCTTAACGTGGGACCTTCAGAAGGCTCTTTCAGGCTGGG[CG]CGGTGGCTCACGCCTGTAATTCCAGCACTTTGGGAGGCCGAGGTGGGCGGATCACTTGAG	37	1	9714843	CAAATGTTTCCTTAACGTGGGACCTTCAGAAGGCTCTTTCAGGCTGGGCG	1	9637430	R	NA	NA	NA	NA	C1orf200	NR_027045	TSS200	chr1:9711780-9713001	S_Shore	NA	NA	NA	NA	NA	NA	NA
cg03343128	0.000117383	0.00383584	0.306237	0.787672	0.481435	cg03343128	cg03343128	56656420	TATCACTCCAAATTCACTTTACTTTCAAAAAAATTCTAATATTACAAAAC	NA	NA	II	NA	NA	CATTGTGTAATCTTATTATTATGCTCACTTCGGAGGAATAGGGAAGTCCTTACCTTGTTT[CG]TCTTGCAATACTAGAATTTCCTTGAAAGCAAAGTGAACCTGGAGTGATAGATTCACTTTC	37	1	247712140	CGTCTTGCAATACTAGAATTTCCTTGAAAGCAAAGTGAACCTGGAGTGAT	1	245778763	F	NA	NA	NA	NA	C1orf150	NM_145278	TSS1500	NA	NA	NA	NA	NA	NA	1:247712081-247712254	Unclassified_Cell_type_specific	NA
cg05068848	0.000138913	0.00391237	0.30613	0.687976	0.381846	cg05068848	cg05068848	65725366	AAATAACTCATCATATCAATTATATCCACTTATACTAACRTTTATCTTAC	NA	NA	II	NA	NA	TAAACCACATAGGATGACTCATCATATCAGTTATATCCACTTGTGCTGACGTTTGTCTTG[CG]TAACCATTGTGTTAAGTGCTTTCCATAAAAAGCCTTCATGCAAATCTTTTTTTTTTTTCC	37	4	23335733	CGCAAGACAAACGTCAGCACAAGTGGATATAACTGATATGATGAGTCATC	4	22944831	R	NA	NA	NA	NA	NA	NA	NA	NA	NA	NA	NA	TRUE	NA	4:23335521-23336159	Unclassified_Cell_type_specific	NA
cg05427639	0.000654343	0.00658511	0.306122	0.873295	0.567173	cg05427639	cg05427639	40777503	CAAAAAAAACTCATTTACATAAACCRTACACACTTACCCTAAAAATAACC	NA	NA	II	NA	NA	ATAAAGTTAGACAAGAGAAACTCATTTACATGAACCGTACACACTTACCCTGAAGGTAAC[CG]GACGAGCTACACCAGCAAAAGAAAATTCTTCCTGTCTGAGAAGTACTAATATAGCACAAG	37	7	33080496	AAGAGAAACTCATTTACATGAACCGTACACACTTACCCTGAAGGTAACCG	7	33047021	R	NA	NA	NA	NA	NT5C3	NM_001166118	1stExon	NA	NA	NA	NA	NA	NA	7:33080315-33080858	Promoter_Associated	NA
cg02794695	6.21633e-05	0.00378456	0.305814	0.822372	0.516558	cg02794695	cg02794695	11600433	CCCTCTCTATAATTTTTCTATCATTCCCTTAATAAAAAAACTTAAACTAC	NA	NA	II	NA	NA	CTTCTTGAAAGGCGGCTGTTTATATGTGAAGATGAGATTGGTGAAGATTGGTTACTTTTG[CG]CAGCTCAAGTTCTTTTATCAAGGGAATGACAGAAAAACCACAGAGAGGGAAGTTGCTAGC	37	8	134072611	CGCAGCTCAAGTTCTTTTATCAAGGGAATGACAGAAAAACCACAGAGAGG	8	134141793	F	NA	NA	NA	TRUE	SLA	NM_006748	TSS200	NA	NA	NA	NA	NA	NA	8:134072101-134073032	Promoter_Associated_Cell_type_specific	NA
cg03050022	8.22343e-05	0.00378456	0.305779	0.903553	0.597774	cg03050022	cg03050022	16796474	AACCCATTAAAAACAAAAACTAATTATCACAAAAACCATTATTTATTTAC	NA	NA	II	NA	NA	CCCCAGCCACGCTGCAGCAACACCAGAAGCGCAAAAGAAAATGTGCTGTTGCATAGACAG[CG]CAAATAAATAATGGTTCTTGTGATAATCAGCTTTTGCTTTTAATGGGCTTCACATGACTC	37	15	55559759	GCCCATTAAAAGCAAAAGCTGATTATCACAAGAACCATTATTTATTTGCG	15	53347051	F	NA	NA	NA	NA	RAB27A	NM_183234	5'UTR	NA	NA	NA	NA	TRUE	NA	15:55559542-55560287	Promoter_Associated_Cell_type_specific	NA
cg20459687	0.000193877	0.00411284	0.305771	0.720531	0.414759	cg20459687	cg20459687	52788323	CTACATCRATTAAACATCTACCCTCTATCTAACTCCRTTTCTATAATTCC	NA	NA	II	NA	NA	GGGCAGTCAGTCACAAACAGTAATTCCACAGATGACAGCAGCAAAGCCACCAGTGCTCCC[CG]GAACCACAGAAACGGAGCCAGACAGAGGGCAGATGTCTAATCGATGCAGGTAGGGTTCCC	37	13	99128579	TGCATCGATTAGACATCTGCCCTCTGTCTGGCTCCGTTTCTGTGGTTCCG	13	97926580	F	rs9556960	rs11843724	NA	NA	STK24	NM_003576	Body	chr13:99127039-99127344	S_Shore	NA	NA	TRUE	NA	13:99128389-99129464	Promoter_Associated	TRUE
cg21057323	6.41293e-05	0.00378456	0.305663	0.845661	0.539999	cg21057323	cg21057323	39798473	ATCATAAAAATAACRACCTCTCTCTTAAATACACCTTCTAAAACCAACTC	NA	NA	II	NA	NA	TCCTTCTAGAATCCCAACCCACTTCCTCTTTTCATTCTCATTTTCTGTCAGAATGAGCAG[CG]AGCTGGTCTTAGAAGGTGCACCTAAGAGAGAGGCCGTCACCTTCATGACAGGAAACAGAA	37	14	103412980	TCATGAAGGTGACGGCCTCTCTCTTAGGTGCACCTTCTAAGACCAGCTCG	14	102482733	F	NA	NA	NA	NA	CDC42BPB	NM_006035	Body	NA	NA	NA	NA	NA	14:102482598-102482989	14:103412780-103413545	Unclassified	NA
cg01434160	0.000372156	0.00507792	0.305508	0.651395	0.345887	cg01434160	cg01434160	22631489	AAATACAAAAAAAATCCTAACTCCTAATCTATTCCCTTCCAAACTTTTTC	NA	NA	II	NA	NA	GCCTGCTGGGGAGGTGCAGGGGAGGTCCTGACTCCTGGTCTATTCCCTTCCAGACTTTTT[CG]TTCGCTCCCGGACCTTCAGGGCTCTCCCTCAAACTTTCTCCTGCCCCCTTCACGGGAGGT	37	5	122422411	GGTGCAGGGGAGGTCCTGACTCCTGGTCTATTCCCTTCCAGACTTTTTCG	5	122450310	R	NA	NA	NA	NA	NA	NA	NA	chr5:122424337-122424539	N_Shore	NA	RDMR	NA	5:122449997-122450903	NA	NA	NA
cg00166343	0.000327879	0.00483228	0.305478	0.83897	0.533491	cg00166343	cg00166343	28709428	AATATCTAACCTACACTAACTTTACAAATATTTTTAAATATATAAAACCC	NA	NA	II	NA	NA	AAAATGCAAATGATGTCTGGCCTACACTGGCTTTACAAATATTTTTAAATATATAAAACC[CG]GCCGGGCGCGGTGGCTCACGTCTGTATCCCAGCACTTTGGGAGGCTGAGGCAGGTGGATC	37	17	29150100	ATGTCTGGCCTACACTGGCTTTACAAATATTTTTAAATATATAAAACCCG	17	26174226	R	NA	NA	NA	NA	CRLF3	NM_015986	Body	chr17:29151481-29151901	N_Shore	NA	NA	NA	NA	17:29149820-29150114	Promoter_Associated_Cell_type_specific	NA
cg03783907	0.000196608	0.00412835	0.305283	0.799548	0.494265	cg03783907	cg03783907	41780415	TCAAAACAAAAACCTAAAAACTACTCACTACTTTAAAAAAACTTCCCCAC	NA	NA	II	NA	NA	GCATGTAAGGCTCAAAGCAGGGACCTGAAGGCTACTCACTGCTTTAGGGGAGCTTCCCCA[CG]CCACAAAGCTGTTCATGCCACAAACATTTACTGATCACTTCCTGTCTGACAGAAACAGAA	37	6	26446387	CAAAGCAGGGACCTGAAGGCTACTCACTGCTTTAGGGGAGCTTCCCCACG	6	26554366	R	NA	NA	NA	NA	BTN3A3	NM_197974	Body	NA	NA	NA	NA	NA	NA	6:26446272-26446482	Gene_Associated_Cell_type_specific	NA
cg03519577	0.000187068	0.00408604	0.305279	0.851637	0.546359	cg03519577	cg03519577	33607371	CRAAACCATAATACCACRTAATTAAAAAACTACTAAAACAAAATTTACCC	NA	NA	II	NA	NA	AATAGAGTCACGTGACCTGGTTTCCCTGTTCTGGGTCCCGCAGCTTCCTGAGCTGACCTG[CG]GGCAAACTCTGCCTCAGCAGCCCCCCAACTACGTGGCACCATGGCCCCGACTGTACACAA	37	20	4795886	CGGGCAAACTCTGCCTCAGCAGCCCCCCAACTACGTGGCACCATGGCCCC	20	4743886	F	rs6116527	NA	NA	NA	RASSF2	NM_014737	5'UTR	NA	NA	NA	NA	TRUE	NA	NA	NA	NA
cg07222861	0.000564848	0.00610597	0.305094	0.827322	0.522228	cg07222861	cg07222861	27786317	TAAACCACCCTATTATAACAACCCAAATAAACTAAAACAACRTTCAATAC	NA	NA	II	NA	NA	TGTGAGCCACACAAGGTCAGAAAGCAGATATGATTCCTGTATCAGAGTTCCTGCCTGTTA[CG]CATTGAACGCTGTCTTAGTCCATTTGGGCTGCTATAACAGGGTGGCTTATAAACAACAGA	37	1	32355084	CGCATTGAACGCTGTCTTAGTCCATTTGGGCTGCTATAACAGGGTGGCTT	1	32127671	F	NA	NA	NA	NA	NA	NA	NA	NA	NA	NA	NA	NA	NA	1:32354674-32355368	Promoter_Associated_Cell_type_specific	NA
cg13368983	0.000511366	0.00581338	0.305076	0.774597	0.469521	cg13368983	cg13368983	57747318	TATAATTAACTAAAAAAATTTTCAATATAAACTCTCCAATATCTCCAAAC	NA	NA	II	NA	NA	CTGTTGGCCCTACCCTGCTGAGGAAGTTTATCAGGGTGGGCTCCCTTCCTGCACTTCCTG[CG]CTTGGAGACATTGGAGAGCCCACATTGAAAATCTCTTCAGTTAACCACATTTAAGTCCCT	37	2	201995729	GTGGTTAACTGAAGAGATTTTCAATGTGGGCTCTCCAATGTCTCCAAGCG	2	201703974	F	NA	NA	NA	NA	CFLAR	NM_001127184	Body	NA	NA	NA	NA	NA	NA	2:201995266-201995793	Unclassified_Cell_type_specific	NA
cg23807071	0.000746257	0.00707295	0.305053	0.763046	0.457993	cg23807071	cg23807071	19787366	AAACAAAATAACTACACAACCCCATAACTAACTACTCTCCACAAAAAACA	62639375	AAACAAAATAACTACACAACCCCGTAACTAACTACTCTCCGCAAAAAACG	I	A	Red	CCTCTTCACCATCCTACGGAGCCTCGAGGAGCCAGGGAGGATGTGGGCAGAGGGTGGGGC[CG]CCTCCTGCGGAGAGCAGCCAGTCACGGGGCTGTGCAGTCACCCTGCCCCCGTCCTAACCA	37	7	1980222	GGGCAGGGTGACTGCACAGCCCCGTGACTGGCTGCTCTCCGCAGGAGGCG	7	1946748	F	NA	NA	NA	NA	MAD1L1	NM_003550	Body	chr7:1978698-1978934	S_Shore	NA	NA	TRUE	7:1946575-1946896	7:1980060-1980722	Promoter_Associated	TRUE
cg15417249	0.000127525	0.00387943	0.304981	0.849044	0.544063	cg15417249	cg15417249	11603417	CAACCTAAACAAATCTATTAAATACCCATACTCAACATTATAAAAAAAAC	NA	NA	II	NA	NA	CAAAAATGTGCCAGCCTAAGCAAGTCTATTAGATACCCATGCTCAGCATTATGAAAGAAA[CG]AAACAGTACATCAGCCACTTAGTTCTTGAAACAATGCAACTTAAAGAAATGACAGTATAG	37	6	114131273	AGCCTAAGCAAGTCTATTAGATACCCATGCTCAGCATTATGAAAGAAACG	6	114237966	R	NA	NA	TRUE	NA	NA	NA	NA	NA	NA	NA	NA	NA	NA	6:114131006-114131347	Unclassified_Cell_type_specific	NA
cg21766592	0.000822686	0.00746924	0.304782	0.651754	0.346972	cg21766592	cg21766592	50683502	TCCTTCAACCCCAAAAAACTAACRTACTAACCCTAAAACATTATAAATTC	NA	NA	II	NA	NA	GGGAGTCAGCCTCCTTCAGCCCCAAGAGGCTGGCGTGCTAGCCCTGAGGCATTGTGGGTT[CG]GGGTGAGGAATGCTGGCCTCCCACGGCAGGCCAGGGCAGGTCGCCCCGGGCCTCAGCTCC	37	19	47288066	CCTTCAGCCCCAAGAGGCTGGCGTGCTAGCCCTGAGGCATTGTGGGTTCG	19	51979906	R	NA	NA	NA	NA	SLC1A5	NM_001145145	1stExon	chr19:47290585-47291983	N_Shelf	low-CpG:51979838-51980043	NA	NA	NA	19:47287361-47288340	Promoter_Associated	NA
cg10423607	0.000367232	0.0050466	0.304711	0.662095	0.357383	cg10423607	cg10423607	11618340	TCTATAAATTTAACATTCTTAATTTCAATTATTTTTCAATAACCCTAATC	NA	NA	II	NA	NA	CAGAGGGCTTGTGACTCAAATGAAGCATTAAGAAAATGAGAAATCACCATGAGTCATCAA[CG]ATTAGGGTTACTGAAAAATAACTGAAACTAAGAATGTTAAATCCACAGATGCTAAAGGTC	37	8	68418480	CTGTGGATTTAACATTCTTAGTTTCAGTTATTTTTCAGTAACCCTAATCG	8	68581034	F	NA	NA	NA	NA	CPA6	NM_020361	Body	NA	NA	NA	NA	TRUE	NA	8:68418417-68418677	Unclassified	NA
cg16890093	0.000150141	0.00394867	0.304579	0.8489	0.54432	cg16890093	cg16890093	58744415	TAAACCAACATATACCTTCAATTATATTAAAAATAACTAATCATCTTTCC	NA	NA	II	NA	NA	CAGGGTGTTTATGGGCCAGCATATGCCTTCAGTTATGTTGAAAATAGCTGATCATCTTTC[CG]TACATTCTGAACATTTCTCAGTTTCAGAGTGCTGGCCACACCAAAGCATCAGCCCTGGCT	37	6	32813084	CGGAAAGATGATCAGCTATTTTCAACATAACTGAAGGCATATGCTGGCCC	6	32921062	R	NA	NA	NA	TRUE	PSMB8	NM_004159	TSS1500	chr6:32811494-32811839	S_Shore	NA	NA	NA	NA	NA	NA	NA
cg14235846	6.08879e-05	0.00378456	0.304341	0.777156	0.472815	cg14235846	cg14235846	29741509	ATTTCCTTTCAATAATAACAAAACATACCAAACATAAATAAAACCACCCA	44602401	ATTTCCTTTCAATAATAACGAAACATACCGAACGTAAATAAAACCGCCCG	I	A	Red	TTACCACATCAGTCAGATGTCAAAAGGCAGCACGTAAATTGAATAAGGGAAGGAAAATGC[CG]GGCGGCCTCATTCACGTCCGGCATGTTCCGCTATTATTGAAAGGAAATTGAGAAATTAGA	37	17	800745	CGGGCGGCCTCATTCACGTCCGGCATGTTCCGCTATTATTGAAAGGAAAT	17	747495	F	rs74477910	NA	NA	NA	NXN	NM_022463	Body	NA	NA	NA	NA	TRUE	17:747467-747516	NA	NA	NA
cg06993307	6.56738e-05	0.00378456	0.304117	0.741039	0.436922	cg06993307	cg06993307	43695400	AAATAAATATCACACTTATCCTAAATTTCAAACCTACACTTTACAAAATC	NA	NA	II	NA	NA	CCCCCTTTCACAGGTAGGTGTCACACTTGTCCTGAATTTCAAGCCTGCACTTTGCAGAGT[CG]GAGATTGCAGAGTGGGCGGAAGGGGAGGAGGGAGCGCCACAGCCACTTGGGGGAAGAGAG	37	16	54969051	GGTAGGTGTCACACTTGTCCTGAATTTCAAGCCTGCACTTTGCAGAGTCG	16	53526552	R	NA	NA	NA	NA	NA	NA	NA	chr16:54970301-54972846	N_Shore	NA	NA	NA	16:53526398-53526737	16:54968219-54969213	Unclassified_Cell_type_specific	NA
cg00490406	0.000172144	0.00403122	0.304071	0.742486	0.438415	cg00490406	cg00490406	70685309	ATATCATCACCAAACCCCTTAATCACAAAATATATCAAAAAATCATCTAC	NA	NA	II	NA	NA	GCCACATAGGAACTACACTGATTGGAAACAGAAAGTGGCCTAGAAACTGTAAAAAATGAC[CG]CAGATGACTTCTTGATACACTTTGTGACTAAGGGGCCTGGTGATGACATTTTTCTGGTAT	37	1	159046773	CGCAGATGACTTCTTGATACACTTTGTGACTAAGGGGCCTGGTGATGACA	1	157313397	F	rs16841642	NA	NA	NA	AIM2	NM_004833	TSS200	NA	NA	NA	NA	NA	NA	1:159046463-159047507	Promoter_Associated	NA
cg06879394	0.000254202	0.0044249	0.303811	0.851225	0.547415	cg06879394	cg06879394	32793312	TCCCAACAAACTCACACTACAATTACATATAATTTACTAAACACAAAACA	64742319	TCCCGACAAACTCACACTACGATTACATATAATTTACTAAACACGAAACG	I	A	Red	CTAGAAATGCTATGTTGTACAGACTGACTCCTTGCCTCCCCCGGCCCCCCCGCCCCGCCC[CG]CCCCGTGCCCAGTAAATCACATGCAACCGCAGTGTGAGTTTGCCGGGAATTTCCACTGAA	37	6	13274151	TCCCGGCAAACTCACACTGCGGTTGCATGTGATTTACTGGGCACGGGGCG	6	13382130	F	NA	rs3830717	NA	NA	PHACTR1	NM_030948	Body	NA	NA	NA	NA	NA	6:13382130-13382176	NA	NA	NA
cg09678939	0.000656131	0.00659261	0.303758	0.832015	0.528256	cg09678939	cg09678939	32788360	RTACAAAAAATAAAACATTAACATAAAATAACTCCTAATAACTACTTAAC	NA	NA	II	NA	NA	TCCCGTCAGTGAGGCCAGGCCCCCAGGTGCCACTGGAGTCAGAGGAGGGCAGCTGGCGTG[CG]CCAAGCAGCCACTAGGAGCCACTTCATGCCAATGCTCCACTTCCTGCACGCCACAGTCAC	37	6	149806081	CGCCAAGCAGCCACTAGGAGCCACTTCATGCCAATGCTCCACTTCCTGCA	6	149847774	F	NA	NA	NA	NA	ZC3H12D	NM_207360	5'UTR	NA	NA	low-CpG:149847673-149847863	NA	NA	NA	6:149805583-149806902	Promoter_Associated	NA
cg07973967	7.92669e-05	0.00378456	0.303659	0.742995	0.439336	cg07973967	cg07973967	41648308	TATCACRAATTTAAAATCRAAAACAAAACRATAACCATAACCAAACTAAC	NA	NA	II	NA	NA	TTCTGTACCTGAGAGCAGCAGCAGCAACGCCACCATCCAGTGGCTGGGCACAGGAGACAA[CG]CCAGCCTGGCCATGGTCACCGCTCTGTCCCCGACCCCAAACCCGTGACAACGTCCGAGGC	37	17	62009607	CGCCAGCCTGGCCATGGTCACCGCTCTGTCCCCGACCCCAAACCCGTGAC	17	59363339	F	NA	NA	NA	TRUE	CD79B	NM_021602	1stExon	NA	NA	NA	NA	NA	NA	17:62009355-62009890	Promoter_Associated	NA
cg03278514	0.00103994	0.00855508	0.30345	0.812548	0.509098	cg03278514	cg03278514	39674392	ATCATAATATAACTAAATTACTCTAAAAACACTAAAAATTCTTAATCACA	35775470	ATCATAATATAACTAAATTACTCTAAAAACGCTAAAAATTCTTAATCGCG	I	A	Red	ACCACAGCAACCTGGCCAGGGGTGGGAGGGCAATCCATGGGGACCTACCCTGAGACAGGC[CG]CGATCAAGAACCCTCAGCGTCCCCAGAGCAACCCAGCCACACCATGACTGAGGCCAGAGA	37	15	70779346	GTCATGGTGTGGCTGGGTTGCTCTGGGGACGCTGAGGGTTCTTGATCGCG	15	68566400	F	NA	NA	NA	NA	NA	NA	NA	NA	NA	NA	NA	TRUE	NA	15:70778760-70781149	Unclassified	TRUE
cg11748354	0.000440809	0.00544008	0.303409	0.845998	0.542589	cg11748354	cg11748354	43676496	ATTCCTTACTCATCATACRTCTATCAAACTTAATATAACCTCAATCTTCC	NA	NA	II	NA	NA	CCCATAAAAGAAAGCACCATCCGCGCTTCTACTTTCTGTTTCTTCTTACATCCTGCTGCT[CG]GAAGACTGAGGCCACACTAAGCCTGACAGACGTATGATGAGCAAGGAATTTACGCAGGGT	37	6	53200697	CGGAAGACTGAGGCCACACTAAGCCTGACAGACGTATGATGAGCAAGGAA	6	53308656	F	NA	NA	NA	NA	ELOVL5	NM_021814	5'UTR	NA	NA	NA	NA	TRUE	NA	6:53199920-53200770	Unclassified	NA
cg01714284	0.000241021	0.00435498	0.303312	0.856222	0.55291	cg01714284	cg01714284	64681448	ATATTAATAAAAATTCTAACCTCRAAAACCTTTAATATACAAATATTCAC	NA	NA	II	NA	NA	CAAGGGCTGAATTAGGAAACAAGTTCAAGTCCCCCTTGGGGGCAGGAAGGGCAGGAAAAC[CG]TGAACATCTGCATATCAAAGGTTTCCGAGGCCAGAACTCTCACCAATATTTGACTAACAG	37	4	185714524	TATTGGTGAGAGTTCTGGCCTCGGAAACCTTTGATATGCAGATGTTCACG	4	185951518	F	NA	NA	NA	NA	ACSL1	NM_001995	Body	NA	NA	NA	NA	TRUE	NA	NA	NA	TRUE
cg18621299	0.000206534	0.00418215	0.303311	0.806201	0.50289	cg18621299	cg18621299	61609360	CTTAAAATTACCAACTATAAAAAATTAAACCTATACAATACCTCTCAACC	NA	NA	II	NA	NA	GCACTTAGAGGCTTGAGGTTGCCAGCTGTGGGGGGTTGGGCCTGTGCAGTGCCTCTCAGC[CG]CCCACGCTGGTGGGGCTCTGCAGTGTTAGCTTCTTGTTTCTCTATTTTCTACCTAGGTTT	37	14	100531591	TTGAGGTTGCCAGCTGTGGGGGGTTGGGCCTGTGCAGTGCCTCTCAGCCG	14	99601344	R	NA	NA	NA	TRUE	EVL	NM_016337	TSS200	NA	NA	NA	NA	NA	NA	14:100531453-100532105	Promoter_Associated	NA
cg24954967	0.000365725	0.00503859	0.30331	0.824544	0.521233	cg24954967	cg24954967	64726472	ACTATATAAATACTCAACAATAAACTAAATATTATAATCATAAAATCAAC	NA	NA	II	NA	NA	TGGAATAAGTCCAATCTAGTTGGAAGGATGAGAAAACAGAGACAGCTTGGCTTTGTCACT[CG]CTGACCCCATGACCACAACACTCAGCTCACTGCTGAGCACTCACATAGCCCAGGCCTCTC	37	3	46130858	CGCTGACCCCATGACCACAACACTCAGCTCACTGCTGAGCACTCACATAG	3	46105862	F	NA	NA	NA	NA	NA	NA	NA	NA	NA	NA	NA	TRUE	NA	3:46130857-46130993	Unclassified_Cell_type_specific	NA
cg11859594	0.000187823	0.00408604	0.303215	0.843412	0.540198	cg11859594	cg11859594	33777434	TCTATTAAACCTCTTCTTAAAAACCTCTATAAATTCAAAACCCTCCAAAC	NA	NA	II	NA	NA	TGCTTCTTTCATCTGTTGAGCCTCTTCTTAAAAACCTCTGTAAGTTCAAAACCCTCCAAG[CG]GAATACTGAATGGCTTAAAGCAAAACCACATAAATTAGATAGTTACAGCTGAGGAAATGC	37	17	76755745	CGCTTGGAGGGTTTTGAACTTACAGAGGTTTTTAAGAAGAGGCTCAACAG	17	74267340	R	NA	NA	NA	NA	CYTH1	NM_017456	Body	NA	NA	NA	NA	TRUE	NA	17:76755343-76755763	Promoter_Associated	NA
cg15159247	0.000302605	0.00468326	0.303161	0.821443	0.518282	cg15159247	cg15159247	73782501	AAAAAATTCAAATTCCTAATTAAATATTAACCCTAATAACAAAAAATAAC	NA	NA	II	NA	NA	GCTGCAGTGACCAGAAAGGCCTGAACTTCCCCAGCCCATCCTGGGGCCCTTAGCCACCAT[CG]TCACTTCCTGCCACCAGGGTTAACACCCAACTAGGAACTTGAACTTTTCATCTGCCTGGG	37	19	2082122	CGTCACTTCCTGCCACCAGGGTTAACACCCAACTAGGAACTTGAACTTTT	19	2033122	F	NA	NA	NA	NA	MOBKL2A	NM_130807	5'UTR	chr19:2078162-2078511	S_Shelf	NA	NA	NA	NA	19:2081925-2082420	Promoter_Associated_Cell_type_specific	NA
cg13716585	0.000591128	0.00624783	0.30293	0.897964	0.595034	cg13716585	cg13716585	11654505	TACTTTCTAACCAATCTACCCTCAAATAATTTCCCACTAAAAAATTTATC	NA	NA	II	NA	NA	CCACAAGCCTTTTCTGCCTAACCCACAGCATGTAGAATCTCCATGAGACGTTTAAGTACC[CG]ACAAACTCCTCAGTGGGAAACCATTTGAGGGCAGACTGGCCAGAAAGCACAGATGGGAAT	37	14	22917809	GCTTTCTGGCCAGTCTGCCCTCAAATGGTTTCCCACTGAGGAGTTTGTCG	14	21987649	F	NA	NA	NA	NA	NA	NA	NA	NA	NA	NA	NA	NA	NA	14:22917686-22918271	Unclassified_Cell_type_specific	NA
cg02586212	0.000438206	0.0054292	0.302574	0.918848	0.616274	cg02586212	cg02586212	45765379	AAATACCTATCTACATTCTACTATATAAAACAACAAAAACRTTAACTAAC	NA	NA	II	NA	NA	CTTTAAACAGCAAGTGCCTGTCTGCATTCTACTATATAAAGCAGCAGAGACGTTGACTAG[CG]CATATTTGCTAAGAGCACCATGCGCGCAGCAGCCATCTCCACTCCAAAGTTAGACAAAAT	37	1	192544902	CGCTAGTCAACGTCTCTGCTGCTTTATATAGTAGAATGCAGACAGGCACT	1	190811525	R	NA	NA	NA	NA	RGS1	NM_002922	1stExon	NA	NA	low-CpG:190811525-190811533	NA	NA	NA	1:192544627-192544908	Promoter_Associated	NA
cg14527333	0.00051858	0.005847	0.302534	0.830403	0.52787	cg14527333	cg14527333	43620425	ATCTTAACAAATACTATTAAAACAAAAATCAATAAAATCTTTATATCCCC	NA	NA	II	NA	NA	GGCAGAGCTCAGTCTTAGCAGGTGCTGTTGGGACAGAAATCAATGGGATCTTTGTGTCCC[CG]AGCGGGAGTTGGGGGTGGGCAGGAAAGGGGAAGGGTGATGAGACCTCAGTGAGAGGAAAG	37	2	220381808	CGGGGACACAAAGATCCCATTGATTTCTGTCCCAACAGCACCTGCTAAGA	2	220090052	R	NA	NA	NA	NA	ACCN4	NM_182847	Body	chr2:220377743-220377946	S_Shelf	NA	NA	NA	NA	NA	NA	NA
cg25123566	0.000401654	0.00522403	0.302281	0.617825	0.315544	cg25123566	cg25123566	37785319	CCTTTATAATCAACCACAACATACAAAATTACAAACAACAAATACCTCAC	NA	NA	II	NA	NA	AATTTATTAAAATGGACAGTGAAAGAAAACAGCCAATTTAGTTGTGAACTGGAGAAGGGA[CG]TGAGGCATCTGTTGTCTGCAATCTTGTATGTTGTGGTTGACCACAAAGGCTTGGCATCAG	37	12	47610734	CTTTGTGGTCAACCACAACATACAAGATTGCAGACAACAGATGCCTCACG	12	45897001	F	NA	NA	NA	NA	FAM113B	NM_138371	5'UTR	NA	NA	NA	NA	NA	NA	12:47609972-47610867	Promoter_Associated_Cell_type_specific	NA
cg27213872	0.000211573	0.00421293	0.302132	0.859211	0.557079	cg27213872	cg27213872	12687437	TCRCTAAATACTAAAAAACATAATCAACAAAACAACCTAATTCTATCTTC	NA	NA	II	NA	NA	TAAACTGTGCCTCGCTAGGTGCTAGGAGACATGATCAGCAAAACAACCTGGTTCTGTCTT[CG]GGGACTTACAGTCTGGAAACACACAAGTGAATCAGGAAACCACACAAATATAACGATATG	37	2	206667827	CGCTAGGTGCTAGGAGACATGATCAGCAAAACAACCTGGTTCTGTCTTCG	2	206376072	R	NA	NA	NA	NA	NA	NA	NA	NA	NA	NA	NA	TRUE	NA	NA	NA	NA
cg00450164	0.000344474	0.00491726	0.302129	0.771548	0.469418	cg00450164	cg00450164	17665394	AAAACATAACTCCTCACCTAACTATAACTTAACATACCTTTCTAAATCTC	NA	NA	II	NA	NA	GCCAACCCATGCAGGAAGCCATTCATTGTCTCCATTACAAACATGGCCAGGAAGTAAAAG[CG]AGACTCAGAAAGGCATGTCAAGCCACAGTCAGGTGAGGAGCCATGCCCTGTTCTCTCTCT	37	1	209930127	GGGCATGGCTCCTCACCTGACTGTGGCTTGACATGCCTTTCTGAGTCTCG	1	207996750	F	NA	NA	NA	NA	TRAF3IP3	NM_025228	5'UTR	NA	NA	NA	NA	NA	NA	1:209929057-209930251	Promoter_Associated	NA
cg20021784	0.000450071	0.00548821	0.302114	0.66665	0.364535	cg20021784	cg20021784	52763357	TTACAATACAAAATATTAAATACAATCCTAAAACAAATACAAAAACAACC	NA	NA	II	NA	NA	CCCCTCAGAAGACTTGACACCCCACCCTGGTGCCCTTTCTCTGTACTTTCATATGCTCAG[CG]GCTGTCTTTGCACTTGCTTCAGGATTGTACCTAACATTCTGTACTGTAATGCATTTTCTT	37	2	201984386	CGGCTGTCTTTGCACTTGCTTCAGGATTGTACCTAACATTCTGTACTGTA	2	201692631	F	NA	NA	NA	NA	CFLAR	NM_001127184	5'UTR	chr2:201983198-201983709	S_Shore	NA	NA	NA	NA	NA	NA	NA
cg08560387	2.47837e-05	0.00378456	0.302074	0.780146	0.478072	cg08560387	cg08560387	54796306	RAATATAAATAAATCRCCTCCTCACCTCTAAAATAACCTTATCTCCTTTC	NA	NA	II	NA	NA	TTCTCACTGGCGGATGTGGGTGGGTCGCCTCCTCACCTCTAGGGTGGCCTTGTCTCCTTT[CG]CCTTGGGCTGTGTTACTCTCCTCACCTGGGAAGTGGGGGGTGAGCAGGGGGCTGGCATGG	37	10	82247853	GATGTGGGTGGGTCGCCTCCTCACCTCTAGGGTGGCCTTGTCTCCTTTCG	10	82237833	R	NA	NA	NA	NA	TSPAN14	NM_001128309	5'UTR	NA	NA	low-CpG:82237812-82237848	NA	NA	NA	10:82247516-82248321	Promoter_Associated	NA
cg21221767	0.000154686	0.00396243	0.302057	0.724692	0.422635	cg21221767	cg21221767	35697505	CTCTCAATTTTATTTAATCTATTTCCCTCACTTACRCTTTAATAAAAACC	NA	NA	II	NA	NA	GTGTATAGACTTGCACAAGGATAGTATGGCCCTATAGCCCCTCCTCTTAACTGCACTATA[CG]GCCTCTACTAAAGCGTAAGTGAGGGAAATAGACCAAACAAAACTGAGAGTTTGTGGGTGG	37	14	65673646	CGGCCTCTACTAAAGCGTAAGTGAGGGAAATAGACCAAACAAAACTGAGA	14	64743399	F	NA	NA	NA	NA	NA	NA	NA	NA	NA	NA	NA	TRUE	NA	14:65673184-65673691	Unclassified_Cell_type_specific	NA
cg17666418	0.000179077	0.00405103	0.301901	0.810853	0.508952	cg17666418	cg17666418	34718329	TCCTCATCCACAAAACTCACTTAAAACACCAAAACTTAATAAATAACAAC	NA	NA	II	NA	NA	CGGTATGTGTGAGGGCTGACGGAAGAAAAAGGGAAGAGCTCTTTCTGCTTATGACTGGGA[CG]CTGTTATTCATCAAGCTCTGGTGTTTCAAGTGAGTTTTGTGGATGAGGAGGCCAAGTCAT	37	6	106612002	CGCTGTTATTCATCAAGCTCTGGTGTTTCAAGTGAGTTTTGTGGATGAGG	6	106718695	F	NA	NA	NA	NA	NA	NA	NA	NA	NA	NA	NA	TRUE	NA	6:106612000-106612645	Unclassified	NA
cg07499032	0.000254843	0.00442683	0.301884	0.779195	0.477312	cg07499032	cg07499032	40716455	AAACAATTTCTAATTAAAACCTTAACTCCATTTTTAAATAATTTAACCCC	NA	NA	II	NA	NA	AGGGACGACAGAGACAGTTTCTAGTTAGAGCCTTGGCTCCATTTTTGGATGATTTAGCCC[CG]AGTTCCTGAGTCTATTTTATGCCCCTTACGTACTTTGATAGAACTAAGGAAATAGTGGTT	37	7	102066852	CGGGGCTAAATCATCCAAAAATGGAGCCAAGGCTCTAACTAGAAACTGTC	7	101853857	R	NA	NA	NA	NA	PRKRIP1	NM_024653	3'UTR	NA	NA	NA	CDMR	NA	NA	7:102066075-102067544	Promoter_Associated	NA
cg00442389	0.00019689	0.00413122	0.301702	0.783418	0.481717	cg00442389	cg00442389	58676410	ACCCTAATACCAAAATATATCCATTCTAATCAAACAATAATAATTAAAAC	NA	NA	II	NA	NA	TCCTGAGGGGGGCCCTGATGCCAAAATATGTCCATTCTAGTCAAGCAGTGGTGGTTGAAG[CG]GGAGGAGTGGACAGGGGGCTAGGCCAGTGGCCCGTTTCCTCTCTGTGTGTCTCTGTTCCT	37	6	32160074	CCCTGATGCCAAAATATGTCCATTCTAGTCAAGCAGTGGTGGTTGAAGCG	6	32268052	R	NA	NA	NA	NA	GPSM3	NM_022107	Body	chr6:32163292-32164383	N_Shelf	NA	NA	NA	NA	NA	NA	NA
cg03087897	0.000305523	0.00469755	0.301426	0.804512	0.503086	cg03087897	cg03087897	35795446	ACATATCCACATATATATTTAAAAATTAATACACACTCAAATCAACCCTC	NA	NA	II	NA	NA	CTGTGTTCTGTGCATATCCACATATGTATTTGAAAGTTAGTGCACACTCAAGTCAGCCCT[CG]GAGCCTGCGTCCCCTCATGGATACACCATGAGTGTGTGAATGTACAAACTGCCTGCACCT	37	19	14550846	CATATCCACATATGTATTTGAAAGTTAGTGCACACTCAAGTCAGCCCTCG	19	14411846	R	NA	NA	NA	NA	PKN1	NM_213560	TSS1500	chr19:14551998-14552255	N_Shore	NA	NA	NA	NA	19:14550737-14551463	Promoter_Associated	NA
cg04441857	9.94095e-05	0.00379314	0.301408	0.869199	0.567791	cg04441857	cg04441857	47744457	CTAAAATACCCAACAAAAAAATCTAAACTCCAAATATCATAAACCTTCCC	NA	NA	II	NA	NA	TTTGTCACCTCCTAAGATGCCCAGCAAGGAGATCTGAACTCCAAGTGTCATGGACCTTCC[CG]CAGAGGGGCTGGCCTTATGTGCGCAGCAACAAGGAACTGCTCAGTGGAACCCCAGTCTCA	37	10	14701815	CGGGAAGGTCCATGACACTTGGAGTTCAGATCTCCTTGCTGGGCATCTTA	10	14741821	R	NA	NA	NA	NA	FAM107B	NM_031453	Body	NA	NA	NA	NA	TRUE	NA	10:14701543-14702243	Unclassified	NA
cg16017420	6.27854e-05	0.00378456	0.301268	0.785683	0.484415	cg16017420	cg16017420	57704491	CCTAATAAAAACTATACAATCACCTACTCTCCAAAATTAAAACATTTCTC	NA	NA	II	NA	NA	GAGGAACCCTGAAAACGGATCCGCTGTTTGGTACAGTTCTGGCTGGACTGTTCCCTTCAG[CG]AGAAATGCCCCAACTCTGGAGAGCAGGTGACTGCACAGCCCCTACCAGGCCCTCTCCACC	37	12	1642879	CTGGTAGGGGCTGTGCAGTCACCTGCTCTCCAGAGTTGGGGCATTTCTCG	12	1513140	F	rs78593423	NA	NA	NA	NA	NA	NA	chr12:1639033-1640750	S_Shelf	NA	CDMR	NA	NA	12:1641577-1643333	Unclassified	NA
cg20765408	0.000553455	0.00604389	0.301079	0.615868	0.314789	cg20765408	cg20765408	11799474	TTCCACCTACACCAATAATTTATAAAACAACCAAAAATTTATAAAAAAAC	NA	NA	II	NA	NA	AGAGTGTCTTCCACCCAAAGACAGCAGGGAACAGCCCCGATTCCTAAGAAACCCTCAGCG[CG]CCTCCTCACAAACTCTTGGCTGCTCCATAAACCATTGGTGTAGGTGGAATCAAGTGGCTT	37	13	25085669	TCCACCTACACCAATGGTTTATGGAGCAGCCAAGAGTTTGTGAGGAGGCG	13	23983669	F	NA	NA	NA	NA	PARP4	NM_006437	5'UTR	chr13:25086522-25087067	N_Shore	NA	RDMR	NA	13:23983667-23983834	13:25085164-25085973	Promoter_Associated_Cell_type_specific	NA
cg11721464	0.000142963	0.00393202	0.300881	0.834777	0.533897	cg11721464	cg11721464	20634428	TCTCAAAACTCTCCTATCTAAACRCCTTCTAAAACRACTACCTAAATAAC	NA	NA	II	NA	NA	GGCCCACAGCCTCTCGCAGGGCCTCAGTCAGGAACACGCCCCGCAGGGCCTGCAGCAGGG[CG]CCACTCAGGTAGTCGCCCCAGAAGGCGTCCAGATAGGAGAGCTCTGAGAACTTGATGTCA	37	19	42703763	CTCAGAGCTCTCCTATCTGGACGCCTTCTGGGGCGACTACCTGAGTGGCG	19	47395603	F	NA	rs17852469	NA	NA	DEDD2	NM_133328	Body	chr19:42703604-42703976	Island	NA	NA	NA	19:47395530-47395753	19:42703008-42704354	Promoter_Associated	TRUE
cg19683821	5.7028e-05	0.00378456	0.300702	0.80646	0.505759	cg19683821	cg19683821	66715470	CCCAAAAACTAACACTCACCTATATCACTATACRAAAAAAACAAAATCTC	NA	NA	II	NA	NA	GTGTGGAGCCGCCCAGAGACTGGCACTCACCTGTGTCACTGTGCGGGGAGGGCAGGGTCT[CG]CCAGCAGCCGGTGGCACATGCGGGCGGCACGGGGGCTGCGTGGTGGCCTCTGTGATGTCA	37	10	134827236	CCAGAGACTGGCACTCACCTGTGTCACTGTGCGGGGAGGGCAGGGTCTCG	10	134677226	R	NA	NA	NA	NA	NA	NA	NA	chr10:134826130-134826843	S_Shore	NA	NA	NA	10:134677070-134677370	NA	NA	NA
cg02640809	5.72378e-05	0.00378456	0.300601	0.790951	0.49035	cg02640809	cg02640809	51799509	CATTTCTTTATCTTATTCTAAATTAACCCTTCCTCTTTCRAAAAAAACTC	NA	NA	II	NA	NA	AGGTCCCCAGACATTTCTTTGTCTTGTTCTGAATTAACCCTTCCTCTTTCGAGGGAAGCT[CG]GGGAGGGGAAGTGCCAGCTTTCTCTTGGCTGGCTAGCAAAGCTTAGATGAAAGGCCAGAA	37	5	173213710	ATTTCTTTGTCTTGTTCTGAATTAACCCTTCCTCTTTCGAGGGAAGCTCG	5	173146316	R	NA	NA	NA	NA	NA	NA	NA	NA	NA	NA	NA	TRUE	NA	NA	NA	NA
cg04351205	0.000114674	0.00383061	0.300448	0.853022	0.552573	cg04351205	cg04351205	25614399	ACACATCCRTATAAAAACCACAATCACAACAAATACCACAAAATATATTC	NA	NA	II	NA	NA	TGCCAGAGTGGACACATCCGTATGAGAGCCACAGTCACAGCAAATGCCACAGGGTGTGTT[CG]ACGAGCATGATGAACACCTGCCTTTTCCCCAGATGCTCAGATGGCGGCGTGGCTCTGGGC	37	2	143886326	CACATCCGTATGAGAGCCACAGTCACAGCAAATGCCACAGGGTGTGTTCG	2	143602796	R	NA	NA	NA	NA	ARHGAP15	NM_018460	TSS1500	NA	NA	NA	NA	NA	NA	2:143885900-143887288	Promoter_Associated	NA
cg07946977	0.000144336	0.00393647	0.30041	0.811625	0.511215	cg07946977	cg07946977	28772479	ACTAAAAATATACTCAATACTATTAACCTAATCTACACTCCATCACTACC	NA	NA	II	NA	NA	AGCTCTGCTCTGCTAAAAGTGTACTCAGTGCTGTTAGCCTAGTCTACACTCCATCACTGC[CG]GAGGAAGTGGCATGCAGAGTGGGGGTTGGGGCTGGTGGTTAGTGTGGTCTCCCTTGAAAA	37	1	221886639	CGGCAGTGATGGAGTGTAGACTAGGCTAACAGCACTGAGTACACTTTTAG	1	219953262	R	NA	NA	NA	NA	DUSP10	NM_144728	5'UTR	NA	NA	NA	NA	NA	NA	1:221886467-221886825	Promoter_Associated	NA
cg22513455	0.0001549	0.0039627	0.300383	0.840194	0.539811	cg22513455	cg22513455	16618312	TAACCTACCTCTTCCTTCATAAAACCACAAAATACCACTACRTAAATTCC	NA	NA	II	NA	NA	GAAGTGTTGCGTGGCCTGCCTCTTCCTTCATGAAGCCACAAAGTGCCACTGCGTGAGTTC[CG]TGGCACATTGGAACACAGTGTACCCGCCTCTGGGCAAGAGCCGTGGAAATCCACACATGA	37	3	118955844	CGGAACTCACGCAGTGGCACTTTGTGGCTTCATGAAGGAAGAGGCAGGCC	3	120438534	R	NA	NA	NA	NA	B4GALT4	NM_212543	5'UTR	chr3:118959339-118959934	N_Shelf	NA	NA	NA	NA	NA	NA	NA
cg14757228	4.86539e-05	0.00378456	0.3003	0.722243	0.421943	cg14757228	cg14757228	21680466	AATTCCTAAAAAACTAAATTCCAAACTTACTCACAAAACAAAACATTCCA	22626400	AATTCCTAAAAAACTAAATTCCGAACTTACTCGCAAAACGAAACGTTCCG	I	T	Red	GGGTTTTGGAGGGGTTCCTGAGGAACTGGATTCCGAGCTTGCTCGCAAGGCGAGACGTTC[CG]TGGAGGCGGAGTTTACGATGTATCCAAGTCTGACGGCCCCAGAAACGGGTGTGCAGGGCG	37	6	32116858	CGGAACGTCTCGCCTTGCGAGCAAGCTCGGAATCCAGTTCCTCAGGAACC	6	32224836	R	NA	NA	NA	NA	PRRT1	NM_030651	3'UTR	chr6:32116590-32117229	Island	NA	RDMR	NA	6:32224481-32225389	6:32116667-32116975	Unclassified_Cell_type_specific	NA
cg06794612	0.000167968	0.00401841	0.300041	0.772145	0.472105	cg06794612	cg06794612	46608447	CRTTTTCTTAAAATTTAATTTCTATTTTATAAATTCCCTACCCCCCTTCC	NA	NA	II	NA	NA	TTCCTCTTACCCGTTTTCTTAGAGTTTGGTTTCTGTTTTGTGGGTTCCCTGCCCCCCTTC[CG]CCTTTGTCTGGAGTTGCAGATTAGCCTAGTGGTTCTCAACCCTGGCTACATCTTAGAACC	37	11	65695774	GTTTTCTTAGAGTTTGGTTTCTGTTTTGTGGGTTCCCTGCCCCCCTTCCG	11	65452350	R	NA	NA	NA	NA	NA	NA	NA	NA	NA	NA	NA	TRUE	NA	11:65695429-65695958	Promoter_Associated	NA
cg21806592	0.000102242	0.00379826	0.29998	0.827388	0.527407	cg21806592	cg21806592	48666406	TTCCCCCTTTCTTATAACCACTACATAATTTTACATAAAACTTTTAAAAC	NA	NA	II	NA	NA	CCGGCCCCCACTTCCCCCTTTCTTATAACCACTGCATGATTTTGCATAAAACTTTTAGGG[CG]TGTCCAAGAAAAAAGTTTGAAAACTACTGGTTAACTCACTCTTTCCAGAAACTTGGCTGT	37	17	29295760	CGCCCTAAAAGTTTTATGCAAAATCATGCAGTGGTTATAAGAAAGGGGGA	17	26319886	R	NA	NA	NA	NA	NA	NA	NA	chr17:29298046-29298606	N_Shelf	NA	NA	NA	NA	NA	NA	NA
cg00502099	8.84008e-05	0.00378456	0.299781	0.814776	0.514995	cg00502099	cg00502099	34731391	TTACRTATAAATAAAAACAACRCTACRACCCCAATACAAACAAAATTTCC	NA	NA	II	NA	NA	ATGATGGATTCACCTGGAACATTTTCACCCTCTTCAGGCCCACCCTGCCCCAGAGGCCCA[CG]GAAACCCTGCCTGTACTGGGGCCGCAGCGCTGCCCCCACCCATACGTAATTACACGGCTC	37	11	2322618	CGGAAACCCTGCCTGTACTGGGGCCGCAGCGCTGCCCCCACCCATACGTA	11	2279194	F	rs756923	NA	NA	NA	C11orf21	NR_024621	Body	NA	NA	NA	NA	NA	NA	NA	NA	NA
cg01431992	0.00023503	0.00432645	0.299659	0.7908	0.491141	cg01431992	cg01431992	50634434	TCCTAATCAAACAACTAACRTCAACAACAATTTATACAACTTTACATTTC	NA	NA	II	NA	NA	AAGAGAGTACTTCCTGGTCAGACAGCTAACGTCAACAGCAATTTATACAGCTTTGCATTT[CG]ACATTTTAGAAAGAACTCTCTAAAAATTTTTCCAGAATTTTCCCCCCAGTACCTACAAAA	37	12	118797027	CCTGGTCAGACAGCTAACGTCAACAGCAATTTATACAGCTTTGCATTTCG	12	117281410	R	NA	NA	NA	NA	TAOK3	NM_016281	5'UTR	NA	NA	NA	NA	TRUE	NA	12:118796795-118797178	Promoter_Associated	NA
cg22517705	0.000221261	0.0042497	0.299638	0.773446	0.473808	cg22517705	cg22517705	54682331	TTATAAAAATCACATAAACCAAAACTAAATAAAAAAACACTTAACAAAAC	NA	NA	II	NA	NA	AGCATTAAGGACAGCTCGATCACCATCTGGCCACTTCCCCACCCCACATCCAGCCACCCA[CG]CTTTGCCAAGTGCTTTCTCACTCAGCCCTGGCTCATGTGACCTTCACAACTGTGATGAAC	37	1	26645313	CGCTTTGCCAAGTGCTTTCTCACTCAGCCCTGGCTCATGTGACCTTCACA	1	26517900	F	NA	NA	NA	NA	CD52	NM_001803	Body	NA	NA	NA	NA	NA	NA	1:26645174-26645349	Unclassified	NA
cg10884539	0.000203369	0.00416875	0.299468	0.853069	0.553602	cg10884539	cg10884539	50638470	CTCCTAACCTCTAACTCACTCAAACCTATAATTAATTTACTAAAACCAAC	NA	NA	II	NA	NA	TGCTGATCCAACCACATCCTCCACCCGGACCACCACCACGCAAAAGCAGACTTCCTATCT[CG]TTGGCTCCAGCAAACCAACCACAGGCTTGAGTGAGCCAGAGGCCAGGAGAATCTGCTCCT	37	6	2752360	TCCTGGCCTCTGGCTCACTCAAGCCTGTGGTTGGTTTGCTGGAGCCAACG	6	2697359	F	NA	NA	NA	NA	MYLK4	NM_001012418	TSS1500	NA	NA	NA	NA	NA	NA	NA	NA	NA
cg24594504	8.88255e-05	0.00378456	0.299467	0.822635	0.523168	cg24594504	cg24594504	62725378	CTATAAAAACATTTAAATAAAATTTTCCACCATCTAATACAATTACTTCC	NA	NA	II	NA	NA	CCTGAAAGACACTGTAAAGGCATTTGGATGAGATTTTCCACCATCTGATGCAGTTGCTTC[CG]CTAGAGTTTAGGGTTTCGTCATCTGAGGTCTGCTGATCTAAATCTCTCTGCACGTGTGCC	37	6	13455261	CGGAAGCAACTGCATCAGATGGTGGAAAATCTCATCCAAATGCCTTTACA	6	13563240	R	NA	NA	NA	NA	GFOD1	NM_018988	Body	NA	NA	NA	NA	TRUE	NA	6:13454780-13455717	Unclassified_Cell_type_specific	NA
cg12609829	0.000379589	0.0051158	0.299229	0.782587	0.483358	cg12609829	cg12609829	15719359	ATCAACAAATTAATAACTCTAATAAACCCTAAAACTACAAAATATAAACC	NA	NA	II	NA	NA	GTTGAGAACCCATCAGCAAATTGGTGGCTCTGATGAGCCCTGGAGCTGCAAAATATAGGC[CG]GGGTACCTCAGCCGGAAGGGACTTCAGTTAGTGACAGGTTTTCTGTTCTGATATGGAGCT	37	15	38988755	TCAGCAAATTGGTGGCTCTGATGAGCCCTGGAGCTGCAAAATATAGGCCG	15	36776047	R	NA	NA	NA	NA	C15orf53	NM_207444	TSS200	NA	NA	NA	NA	NA	NA	15:38988484-38989007	Unclassified	NA
cg25044514	7.59029e-05	0.00378456	0.298837	0.699516	0.400679	cg25044514	cg25044514	28762349	AAACTTCCRTTTCCCCCTAAATACCAAACAAAATCACAACATAATAAAAC	NA	NA	II	NA	NA	CTTTCCCACTTGTTAAAATCGGCATCCCTCCCTCCCTCTCCAACCTCCCAGCCACTCCTC[CG]CCCCACCATGCTGTGACTCTGCCTGGTACTTAGGGGGAAACGGAAGTCCAGGCAGGAACT	37	2	96786040	CGCCCCACCATGCTGTGACTCTGCCTGGTACTTAGGGGGAAACGGAAGTC	2	96149767	F	rs78538657	NA	NA	NA	NA	NA	NA	chr2:96781406-96782971	S_Shelf	NA	NA	NA	NA	2:96785977-96786046	Unclassified_Cell_type_specific	NA
cg22293458	0.000397643	0.00520579	0.298825	0.600005	0.30118	cg22293458	cg22293458	17728324	TCTCAAATAATAAACTAAAAATATATACACAACTACCCCTAAAAATTTTC	NA	NA	II	NA	NA	TTGGCACCCGTTCTCAGATGATGAGCTGGGGGTATGTGCACAGCTGCCCCTGAAGGTTTT[CG]TGGTAGTGGTGATCTGGAAGGGGTGGATGCTCACATTCTTATCCTGAGACTCCTCCTGTT	37	3	184483865	CTCAGATGATGAGCTGGGGGTATGTGCACAGCTGCCCCTGAAGGTTTTCG	3	185966559	R	NA	NA	NA	NA	NA	NA	NA	NA	NA	NA	NA	TRUE	NA	NA	NA	NA
cg10166664	0.000616862	0.00638477	0.298644	0.754282	0.455639	cg10166664	cg10166664	20610337	CTTTCTATACTTTAATTTCCTACCATTACCTAATAATAAACACTAAAAAC	NA	NA	II	NA	NA	GAAGCAGTAGACTTTCTGTACTTTGATTTCCTACCATTGCCTAATGGTAAACACTGGAGG[CG]GCTCTATCCCTGATTTGGTCCCTGGGGTAGAAGCCTGCTGGAAAAGGGTAATCATAAGTA	37	5	60624229	CGCCTCCAGTGTTTACCATTAGGCAATGGTAGGAAATCAAAGTACAGAAA	5	60659986	R	NA	NA	NA	NA	NA	NA	NA	chr5:60626505-60629809	N_Shelf	NA	NA	TRUE	NA	NA	NA	TRUE
cg08944961	5.92828e-05	0.00378456	0.298617	0.839505	0.540888	cg08944961	cg08944961	29763347	AACAATACTACATTTTAAAATCTAAACCTCTAAACTCATAAAAATAACTC	NA	NA	II	NA	NA	TGGAGGCCAGAGGCAGTGCTGCATTTTGGGGTCTAGGCCTCTGAGCTCATAAAAATAGCT[CG]GTGCTTTCTTAAACCGTTATGTGGTTTCTCTTCTTCCTTCATTTCTTGCCAAGCCCGGAA	37	12	111537195	GCAGTGCTGCATTTTGGGGTCTAGGCCTCTGAGCTCATAAAAATAGCTCG	12	110021578	R	NA	NA	NA	NA	CUX2	NM_015267	Body	NA	NA	NA	NA	NA	NA	12:111537113-111537226	Unclassified_Cell_type_specific	NA
cg03499234	0.000260698	0.00445646	0.298552	0.758928	0.460376	cg03499234	cg03499234	54716390	AAACCAACCAAAAAAATAACATCCAACCCACATTTATCTCTATAACTAAC	NA	NA	II	NA	NA	GGCGTTCAGGAGGGCCAACCAGGAAGATGACATCCAGCCCACATTTGTCTCTGTGGCTGA[CG]CTCTGAGGTTTGGCGCTCTGGAGAAACGTTGAAAGAAAACTAAAGATGGGCAGTGGTCGG	37	1	47910239	GGCCAACCAGGAAGATGACATCCAGCCCACATTTGTCTCTGTGGCTGACG	1	47682826	R	NA	NA	NA	NA	NA	NA	NA	chr1:47909712-47911020	Island	NA	CDMR	TRUE	1:47682003-47682886	1:47909604-47911169	Unclassified_Cell_type_specific	NA
cg00037681	0.000195883	0.00412798	0.298488	0.879819	0.581332	cg00037681	cg00037681	73608358	CTCRTCCCTAAATAACTTTCTTCCTCTCCTATAAATCATTATAACCAAAC	NA	NA	II	NA	NA	AAGCACAGCAGCACCCAGAGGCTAACCTATTTCCCCTATAGCCCAAGCTCTGAGATCTCC[CG]TCTGGTCACAATGATCTACAGGAGAGGAAGAAAGCTATCTAGGGACGAGATCTAGAATCA	37	12	47610371	TCGTCCCTAGATAGCTTTCTTCCTCTCCTGTAGATCATTGTGACCAGACG	12	45896638	F	NA	NA	NA	NA	FAM113B	NM_138371	5'UTR	NA	NA	low-CpG:45896511-45896686	NA	NA	NA	12:47609972-47610867	Promoter_Associated_Cell_type_specific	NA
cg24459792	0.0006698	0.0066608	0.298354	0.784996	0.486642	cg24459792	cg24459792	19657336	ATATAAAACRATAAAACCCTAACCCTAATACAAAAAAAAACATAATAACC	NA	NA	II	NA	NA	AGCACCCCACTGCCCTCTGCCATTCCCAGGAGGGGGTTCCAGAGAGGACAGACCCTAACA[CG]GTCATCATGCCCTTCTCTGCACCAGGGCCAGGGTTCCACCGTTTCACACAGCTTGCTTAC	37	1	31230846	CGGTCATCATGCCCTTCTCTGCACCAGGGCCAGGGTTCCACCGTTTCACA	1	31003433	F	rs74585739	NA	NA	NA	LAPTM5	NM_006762	TSS200	NA	NA	NA	NA	NA	NA	1:31230157-31230897	Promoter_Associated	NA
cg22410499	1.43351e-05	0.00378456	0.298018	0.902626	0.604608	cg22410499	cg22410499	19767334	ACCTTCACAATAAATCTTATAACTCTTAAAACCACAATAAATCTTATAAC	NA	NA	II	NA	NA	TGAAGCCGCAGACCTTCACAGTGAGTCTTATAGCTCTTAAAGCCACAGTGAGTCTTATGG[CG]GCTCCAGAGTTGTTTGTTTCTCATGGTGGGTTCCTGGTCTGGCTGGCTTCAGGAGTGAAG	37	9	33749216	CCTTCACAGTGAGTCTTATAGCTCTTAAAGCCACAGTGAGTCTTATGGCG	9	33739216	R	NA	NA	NA	NA	PRSS3	NM_007343	TSS1500	chr9:33750519-33751160	N_Shore	NA	NA	NA	NA	NA	NA	NA
cg26279021	0.000285557	0.00459135	0.297996	0.762001	0.464005	cg26279021	cg26279021	50804463	AAAATACTTAAAATATTAACATATCCAAACATTTAAAATTAAAACTCACA	31746460	AAAATACTTAAAATATTAACGTATCCAAACATTTAAAATTAAAACTCACG	I	A	Red	TCTGAGACCCCCCCCGCCCCAGCCCCCACTATCTAGGGCATCCAGTGGACAATTAGGCTT[CG]TGAGCCCCAATTCCAAATGCTTGGATACGCTAACATTTTAAGCATTTCTGTCTGTAAGTT	37	7	19158349	CGTGAGCCCCAATTCCAAATGCTTGGATACGCTAACATTTTAAGCATTTC	7	19124874	F	NA	NA	NA	NA	TWIST1	NM_000474	TSS1500	chr7:19156050-19158042	S_Shore	NA	NA	NA	7:19122530-19124875	7:19157678-19158527	Unclassified_Cell_type_specific	NA
cg17626960	0.000209065	0.00419945	0.297988	0.780022	0.482035	cg17626960	cg17626960	61705500	AATTTACRATATATCCAAATCTAACRACCCCAAAAACRAATATACAAAAC	NA	NA	II	NA	NA	CGTGGAGGCGGAGTTTACGATGTATCCAAGTCTGACGGCCCCAGAAACGGGTGTGCAGGG[CG]CCCATTGGGTCCGCGGTATGACTGCAGAAAGAGCCTGGGAGATCGAGGGGCGCAGAGTGG	37	6	32116918	CGCCCTGCACACCCGTTTCTGGGGCCGTCAGACTTGGATACATCGTAAAC	6	32224896	R	NA	NA	NA	NA	PRRT1	NM_030651	3'UTR	chr6:32116590-32117229	Island	NA	RDMR	NA	6:32224481-32225389	6:32116667-32116975	Unclassified_Cell_type_specific	NA
cg07915896	0.000358587	0.00500074	0.297965	0.772328	0.474364	cg07915896	cg07915896	26618485	AAACCCACAATCCTTACCATAACCTAAAATCAATTCCCCTTCTATACACC	NA	NA	II	NA	NA	ATCTTAGAATAAAACCCACAGTCCTTACCATAGCCTGAAGTCAATTCCCCTTCTGTGCAC[CG]TGACCTCAAGCCTACTGCTCTCCCTTGCTCACTAAGCTTCTGTCACACTGGCCTCCTTGA	37	15	65129816	CGGTGCACAGAAGGGGAATTGACTTCAGGCTATGGTAAGGACTGTGGGTT	15	62916869	R	NA	NA	NA	NA	NA	NA	NA	chr15:65127964-65128185	S_Shore	NA	NA	NA	NA	15:65129631-65130182	Unclassified_Cell_type_specific	NA
cg03463994	0.000517884	0.00584401	0.297958	0.863377	0.565419	cg03463994	cg03463994	72645429	CCTATAATTAATAAAAAAACTTAACATCTACATATCCCAACACACATCTC	NA	NA	II	NA	NA	GCAAAGGTGGACCTGTGGTTGGTGGAGGGGCTTAGCATCTGCATATCCCAACACACATCT[CG]TGCATCATTAGCTTATAAAATCTCACCTAGGGGTGTGTTTTCTACTATCAAAATGAGGAA	37	2	189046152	CTGTGGTTGGTGGAGGGGCTTAGCATCTGCATATCCCAACACACATCTCG	2	188754397	R	NA	NA	NA	NA	NA	NA	NA	NA	NA	NA	NA	TRUE	NA	NA	NA	NA
cg08637514	0.000371246	0.00507237	0.297816	0.771335	0.473519	cg08637514	cg08637514	44786372	AAAACATTTACAACAAAAATAAACAATTCTAAACTATAACCAAACCCACC	NA	NA	II	NA	NA	ATTTTCCTTTTTTATAGCAGAGGGAACTGGATCTCAAGGAGCTACGAAATTTTCTAGAAC[CG]GTGGGTCTGGCCACAGTTTAGAACTGTTCACCTCTGTTGTAAATGCTTTTGTCATTTCTC	37	7	150212707	CGGTGGGTCTGGCCACAGTTTAGAACTGTTCACCTCTGTTGTAAATGCTT	7	149843640	F	NA	NA	NA	NA	GIMAP7	NM_153236	5'UTR	NA	NA	NA	NA	NA	NA	7:150212693-150212832	Unclassified_Cell_type_specific	NA
cg17033499	0.000500102	0.0057551	0.297723	0.860431	0.562708	cg17033499	cg17033499	28684335	CAAAACTATATAAACTTCTATAAACTCATAATATCTAAACTAAAAAACAC	NA	NA	II	NA	NA	GAGGAAGAAGGCAAAGCTGTGTAGACTTCTGTGAGCTCATGATGTCTGGGCTGAAGAACA[CG]TCAAGGATGTTAGTGTCCACATGGGAAAGAAGGTGGTCCATTGGGAGATGGTCAGTGCCA	37	1	116044436	AAAGCTGTGTAGACTTCTGTGAGCTCATGATGTCTGGGCTGAAGAACACG	1	115845959	R	NA	NA	NA	NA	NA	NA	NA	NA	NA	NA	NA	NA	NA	NA	NA	NA
cg05875421	0.000637637	0.00649152	0.297711	0.724318	0.426607	cg05875421	cg05875421	29748370	ATTAAATCACTATTTATATACCAACTAAAATCCAACATTTAAACACCTCC	NA	NA	II	NA	NA	CAGGAAGGAAAGGCCTCTCTGACTAAGCTAGGAGTCTCTTGCATGTCCCAAGTCAGAAGG[CG]GAGGTGCCTAAATGCTGGATTCCAGCTGGCACATAAATAGTGATCTAACTCGCCCCCCCT	37	14	91709951	TTAGATCACTATTTATGTGCCAGCTGGAATCCAGCATTTAGGCACCTCCG	14	90779704	F	NA	NA	NA	NA	GPR68	NM_003485	5'UTR	NA	NA	NA	NA	TRUE	NA	14:91709805-91710410	Promoter_Associated	TRUE
cg23612220	0.000195657	0.00412712	0.297671	0.885606	0.587936	cg23612220	cg23612220	32706383	AAAAAATCTCTAACTCTTTCAATCTTAACTTTTCATATTATAAAACTCTC	NA	NA	II	NA	NA	TAATGGTGGCAGAGGAATCTCTAGCTCTTTCAGTCTTAGCTTTTCATATTGTGAAACTCT[CG]CTTGTACAATTCTTGGGTCCTTTGTAGAGCTTAGCTTAGTTTTTCTGGTGGCAAGGCAGC	37	1	151129298	AGGAATCTCTAGCTCTTTCAGTCTTAGCTTTTCATATTGTGAAACTCTCG	1	149395922	R	NA	NA	NA	TRUE	TNFAIP8L2	NM_024575	5'UTR	NA	NA	NA	NA	NA	NA	NA	NA	NA
cg00275449	0.000625168	0.00642592	0.29762	0.744537	0.446917	cg00275449	cg00275449	34723357	TCTCTTAAATCCTTCAATAATACAAAACATAAAAATTTCAAAAATAAATC	NA	NA	II	NA	NA	ATCTATTTGTGTCTCTTGAGTCCTTCAATAATGCAGAACATAAAAGTTTCAAAAATGAAT[CG]CAACAACAGCTATCAAAGGAAGTGGGTTTTTTTAAATAATAGCCCTAGGCTCCAATAAAA	37	3	195162127	CTCTTGAGTCCTTCAATAATGCAGAACATAAAAGTTTCAAAAATGAATCG	3	196643416	R	NA	NA	NA	NA	ACAP2	NM_012287	Body	chr3:195162891-195164119	N_Shore	NA	NA	NA	NA	3:195162026-195162283	Promoter_Associated_Cell_type_specific	NA
cg07111834	0.000211214	0.0042103	0.297475	0.639279	0.341803	cg07111834	cg07111834	63791472	AAAAAATATTTAATTCTTAAAATATTCACAAATTTCACTTTTAAATTCAC	NA	NA	II	NA	NA	AGTTCAGTGACATTTGGGGAAGTGAAAAGATCACACTTACTGCAGCTGAGCCATAGATAG[CG]TGAACTTAAAAGTGAAACTTGTGAATATTTTAAGAACCAAATATCTTCTGGAAGCAAGCT	37	1	114402309	GAAGATATTTGGTTCTTAAAATATTCACAAGTTTCACTTTTAAGTTCACG	1	114203832	F	NA	NA	NA	NA	PTPN22	NM_012411	Body	NA	NA	NA	NA	TRUE	NA	1:114402100-114402430	Gene_Associated_Cell_type_specific	NA
cg01733904	0.000358178	0.0049975	0.297429	0.763282	0.465852	cg01733904	cg01733904	26734496	AATTTCTAAAAAATCAAACCAAACCAACATTAAATAATAACACATACRAC	NA	NA	II	NA	NA	GAAGAATGGCTGGTTTCTGGAAAGTCAAACCAAACCAGCATTAAGTGATGGCACATGCGG[CG]TGCATGCCCAGGCCACTTCTGAGTGGCAGGAAAGGATAGAGAGGAAGTGTAAACCACAGC	37	13	110493045	CGCCGCATGTGCCATCACTTAATGCTGGTTTGGTTTGACTTTCCAGAAAC	13	109291046	R	NA	NA	NA	NA	NA	NA	NA	NA	NA	NA	NA	TRUE	NA	NA	NA	TRUE
cg05945608	7.39366e-05	0.00378456	0.297335	0.786045	0.48871	cg05945608	cg05945608	36782474	ATCAACATATCTTATAACAATTCCACAACTACTAACAAATACAAAAATAC	NA	NA	II	NA	NA	AGAAAAGAAAAAAAAATTAGACACGAGCAAAAGCAATTAAAGTATTTATTCTCCAATATT[CG]CATTTCTGCATTTGTCAGCAGCTGTGGAACTGTCACAAGATATGCTGATTTGGTTGTGGT	37	6	42739639	CGCATTTCTGCATTTGTCAGCAGCTGTGGAACTGTCACAAGATATGCTGA	6	42847617	F	NA	NA	NA	NA	NA	NA	NA	NA	NA	NA	NA	TRUE	NA	6:42739603-42739766	Promoter_Associated	NA
cg00118342	0.000154443	0.00396169	0.297117	0.846245	0.549128	cg00118342	cg00118342	38664363	AAAACTATTCTAAACTAACAACTTAAATTAACATTTATTTCCATAACCCC	NA	NA	II	NA	NA	GGTGCAGGGAGAAAACCAATTCAGTGAGGAGCGGAGGCGCAGGACTGTGGAGTGTGCATC[CG]GGGCCATGGAAACAAATGTTAATCCAAGCTGTCAGCTTAGAATAGTCCCTATCTGAAAGC	37	2	106777038	CGGGGCCATGGAAACAAATGTTAATCCAAGCTGTCAGCTTAGAATAGTCC	2	106143470	F	NA	NA	NA	NA	UXS1	NM_025076	Body	NA	NA	NA	NA	NA	2:106143207-106143471	2:106776749-106777628	Promoter_Associated_Cell_type_specific	NA
cg01255894	0.00023899	0.00434284	0.296983	0.739826	0.442843	cg01255894	cg01255894	51708314	ACACACTTCTTAATCTTTAAAACCAATACCTACCTCAACATTTAACATTC	NA	NA	II	NA	NA	CTCCCCTCCCCTTCCTCTCCCTTAAGATTTTAGTTTCAGTATTGTTCTTAATGGTTGAAT[CG]AATGTCAAATGCTGAGGCAGGTACTGGCTTTAAAGATCAAGAAGTGTGTGGATTTGCACT	37	10	8099218	CGAATGTCAAATGCTGAGGCAGGTACTGGCTTTAAAGATCAAGAAGTGTG	10	8139224	F	NA	NA	NA	NA	GATA3	NM_001002295	Body	chr10:8100384-8100768	N_Shore	NA	RDMR	NA	NA	10:8098812-8099322	Promoter_Associated	NA
cg11430077	0.000166465	0.00400975	0.296905	0.860699	0.563795	cg11430077	cg11430077	22771315	CTCTACCCTACTATCRCCAAATTTTAAACAATCRTTTCTACRAATAAAAC	NA	NA	II	NA	NA	CAGCAGGCGTCCTCTACCCTGCTGTCGCCAGGTTTTAAACAATCGTTTCTGCGGATGGGG[CG]CTCTTTGCCCACGTTCTGTGCGGATCAGCAGTTAGGTGGAAATGCGGTAGAGGCAGACTT	37	10	8099018	CGCCCCATCCGCAGAAACGATTGTTTAAAACCTGGCGACAGCAGGGTAGA	10	8139024	R	NA	NA	NA	NA	GATA3	NM_001002295	Body	chr10:8100384-8100768	N_Shore	NA	RDMR	NA	NA	10:8098812-8099322	Promoter_Associated	NA
cg21880476	0.000305769	0.00470004	0.296539	0.72778	0.431241	cg21880476	cg21880476	27799443	CAATCTCATTTCCTCTCCTTACATAAACTCATAAACAAAAACACTAATTC	NA	NA	II	NA	NA	CAAGCCCTGCTGGAGAACAGGAACAAAATGAAATATAATGTTAGATTGCGAGCAAAACCT[CG]AATCAGTGTTTCTGCTCATGAGTTTATGTAAGGAGAGGAAATGAGATTGTGTCACCTAAC	37	6	885298	AATCTCATTTCCTCTCCTTACATAAACTCATGAGCAGAAACACTGATTCG	6	830298	F	NA	NA	NA	NA	NA	NA	NA	chr6:887605-887908	N_Shelf	NA	NA	NA	NA	6:885293-885361	Unclassified_Cell_type_specific	NA
cg26340050	5.27209e-05	0.00378456	0.296529	0.738182	0.441653	cg26340050	cg26340050	12722405	AAACCACCACAATCCAAATAACTTATAAACCACTATTCATTTCACAAAAC	NA	NA	II	NA	NA	AAGAGGGCACTGTCTATGAACCAGGAAGTGGCCCTCACCAGACACGGCATCTGCCAGCAC[CG]TCCTGTGAAATGAATAGTGGTTTATAAGCCACTTGGACTGTGGTGGTTTGCCATTGCAGT	37	14	105771879	AACCACCACAGTCCAAGTGGCTTATAAACCACTATTCATTTCACAGGACG	14	104842924	F	NA	NA	NA	NA	NA	NA	NA	chr14:105766558-105767996	S_Shelf	NA	NA	NA	NA	NA	NA	NA
cg04871498	9.68614e-05	0.0037925	0.296398	0.841677	0.545279	cg04871498	cg04871498	51722326	CCRCTCTCTACATAAACTACTACTAAAAAAAAACCATACTACATAAAACC	NA	NA	II	NA	NA	GTCATGCAAGCCTCCCGGGGGAGCGCCAAGGTGAACTGGAGGTGGAGGGACACCAGCAGG[CG]GCTTTATGCAGCATGGTCTCTCTCTAGTAGCAGTCCATGCAGAGAGCGGCCAAGCTGAAC	37	1	48450218	CGCTCTCTGCATGGACTGCTACTAGAGAGAGACCATGCTGCATAAAGCCG	1	48222805	F	rs17103999	NA	NA	NA	NA	NA	NA	chr1:48449870-48450144	S_Shore	NA	NA	TRUE	NA	NA	NA	NA
cg13689411	0.000358532	0.00500049	0.296396	0.830929	0.534533	cg13689411	cg13689411	12668409	TAAAAACCCCTAAATTAAAATACCAAAATACAAAATCCTCTTAAAAAATC	NA	NA	II	NA	NA	ACCAGAAAGGTTGGGGACCCCTGAGTTAAGATACCAAAGTACAAGATCCTCTTAAAGGAT[CG]TTGGGAGGCTGGCCTAACCTGGAGGAAGGGGAAGACATACAGATATAAATCTGTGGTTGA	37	10	60552724	GGGGACCCCTGAGTTAAGATACCAAAGTACAAGATCCTCTTAAAGGATCG	10	60222730	R	NA	rs71508115	NA	NA	BICC1	NM_001080512	Body	NA	NA	NA	NA	NA	NA	NA	NA	NA
cg07965041	0.000593295	0.00625832	0.296216	0.768674	0.472458	cg07965041	cg07965041	38634474	TCTAAAATCAACTTTCCTCCCTCTTTCTAAAACCTCAAACCTTTAATAAC	NA	NA	II	NA	NA	GGGCTGGGGTATCTGAAGTCAACTTTCCTCCCTCTTTCTGGGGCCTCAGGCCTTTAGTGA[CG]GGGCTTAGAGGAAGGGACACTGGCAGGCTGGGAGTCCAGGGGTCAGAGCCACGAGGGCCC	37	19	39369004	CTGAAGTCAACTTTCCTCCCTCTTTCTGGGGCCTCAGGCCTTTAGTGACG	19	44060844	R	NA	rs892034	NA	NA	RINL	NM_198445	TSS200	NA	NA	NA	NA	NA	NA	19:39368503-39369512	Promoter_Associated	TRUE
cg13906813	0.00029537	0.00464929	0.29619	0.794507	0.498317	cg13906813	cg13906813	28600481	AAAAACAATATATAACCCTCAAAACTAAATCTAAACTTCAAACTTAACTC	NA	NA	II	NA	NA	AGGAATCTGGGGAAGGCAGTGTATGACCCTCAGAGCTGGGTCTGGACTTCAAACTTGGCT[CG]TTGATCTGCTGTGTAACCTTGGAAAACTTATTCATCTTTTTGAGCTTCAGTTTTTTCAAA	37	6	33040914	CGAGCCAAGTTTGAAGTCCAGACCCAGCTCTGAGGGTCATACACTGCCTT	6	33148892	R	NA	NA	NA	TRUE	HLA-DPA1	NM_033554	Body	NA	NA	NA	NA	NA	NA	NA	NA	NA
cg11838152	0.00070703	0.00686499	0.295923	0.760162	0.46424	cg11838152	cg11838152	13730508	ATTATTTCCTCATCCTCTCACTCCTTTCCTATAATTACTTCACAAACCAC	NA	NA	II	NA	NA	TGCTTCAGCTGGTTATTTCCTCATCCTCTCACTCCTTTCCTGTGGTTGCTTCACAGGCCA[CG]GCACATGTTCCTGTGGTCGCTGTGTTTGTGAGAGAGGATGGTTTGGAAAGCTCTGCCAAC	37	13	102359110	TTATTTCCTCATCCTCTCACTCCTTTCCTGTGGTTGCTTCACAGGCCACG	13	101157111	R	NA	NA	NA	NA	ITGBL1	NM_004791	Body	NA	NA	NA	NA	TRUE	NA	NA	NA	TRUE
cg27377213	0.00039755	0.00520562	0.295828	0.85337	0.557542	cg27377213	cg27377213	13698489	CCCAACTACTAAAACCRAAACATAAAAACTATAACCTACRATATAAACTC	NA	NA	II	NA	NA	TACGACCACTTCCTTCCTCCAGCGCTTCACCTCCCTTCTTTCCAGAAAGAGGAAATGATG[CG]AGTCCACACCGCAGGCCACAGCCCCCATGTCTCGGCCCCAGCAGCTGGGGGACCTGGCCC	37	20	37433803	CCAGCTGCTGGGGCCGAGACATGGGGGCTGTGGCCTGCGGTGTGGACTCG	20	36867217	F	NA	NA	NA	TRUE	PPP1R16B	NM_015568	TSS1500	chr20:37434206-37435592	N_Shore	NA	RDMR	NA	NA	20:37433701-37433894	Unclassified	NA
cg08422793	0.00106647	0.00868802	0.29575	0.700889	0.405139	cg08422793	cg08422793	63689347	AAAAAATTCAAATCAACCACATCCTACCACRTCTTTACAAACAAAATAAC	NA	NA	II	NA	NA	AAGGAAGCCTGTCTGCCCTTGCTGGGCTGTGGTGGGACAGAGAATGGTGGTGGTGGGGAT[CG]TTATCTTGTCTGCAAAGACGTGGCAGGATGTGGTTGACCTGAACTTCCTGTGAATCAAGG	37	15	70051510	GGAAGTTCAGGTCAACCACATCCTGCCACGTCTTTGCAGACAAGATAACG	15	67838564	F	NA	NA	NA	NA	NA	NA	NA	NA	NA	NA	NA	TRUE	NA	15:70051267-70051845	Unclassified_Cell_type_specific	NA
cg03623982	7.03651e-05	0.00378456	0.295573	0.756699	0.461126	cg03623982	cg03623982	58683440	CAATCAACATTTATTATCAAAACACTCTTCACAACATTAATTCCAATCCC	NA	NA	II	NA	NA	CCATCAACTGTCAATCAACATTTATTGTCAGAACACTCTTCACAGCATTGGTTCCAATCC[CG]GAAAAACCAGACTCTGTGCTTCCCAATTATCACAGGCACCGGCCCAGGAGAGGTGAGAAG	37	6	37470086	CGGGATTGGAACCAATGCTGTGAAGAGTGTTCTGACAATAAATGTTGATT	6	37578064	R	NA	NA	NA	NA	NA	NA	NA	chr6:37467395-37467800	S_Shelf	NA	NA	NA	NA	6:37469700-37470210	Unclassified_Cell_type_specific	NA
cg05067125	0.00102872	0.00849833	0.295402	0.781872	0.486469	cg05067125	cg05067125	21611428	CTTAAAACTTCCACTCTAAAATATAACCTTACCTTAACCACAAAAAAATC	NA	NA	II	NA	NA	TGGGGGGTTGCCTTGGGGCTTCCACTCTAAAATGTGGCCTTACCTTGGCCACAAAGGGGT[CG]GGGGGGTGGGGGAGAGAGAGAGAGAGAGAGAGAGGGAGAGAGCAGCCTGATCATAGCTCG	37	5	76146148	TTGGGGCTTCCACTCTAAAATGTGGCCTTACCTTGGCCACAAAGGGGTCG	5	76181904	R	NA	NA	NA	NA	S100Z	NM_130772	5'UTR	NA	NA	NA	NA	NA	NA	NA	NA	NA
cg23618477	4.09617e-05	0.00378456	0.295368	0.703259	0.407891	cg23618477	cg23618477	14677393	ACATAAAACAAAACATAAAACAAACCATAAAACAAACCAACTCATAAACA	59801432	ACGTAAAACGAAACGTAAAACGAACCGTAAAACAAACCGACTCATAAACG	I	C	Grn	GGGGCAGGCGAGACGTGAGGCGAGACGTGAGGCGAGCCGTGAGGCAAGCCGGCTCATAAA[CG]CTCCTAACGGGGAAAACAGACGAACGAGGAGTTGGTGATAATATCAGCCAGTAACACCTG	37	6	169334872	ACGTGAGGCGAGACGTGAGGCGAGCCGTGAGGCAAGCCGGCTCATAAACG	6	169076797	R	rs71554382	NA	NA	NA	NA	NA	NA	chr6:169331837-169332301	S_Shelf	NA	NA	NA	6:169076726-169076807	NA	NA	NA
cg24046475	0.000151131	0.00395406	0.29533	0.796867	0.501536	cg24046475	cg24046475	52670448	TTTAATAATTCCTCAAATATACTTCCTTCAATAAATTTTCTATAACCACC	NA	NA	II	NA	NA	CCAGATCTTTTTTTAGTGGTTCCTCAAATGTACTTCCTTCAATAGGTTTTCTATAACCAC[CG]CATCTAAAGTAGGATTTCCTCACTCATTATTCTTTACCTCATTCCTGTTTTACTTTCCTC	37	8	86371819	CGGTGGTTATAGAAAACCTATTGAAGGAAGTACATTTGAGGAACCACTAA	8	86559071	R	NA	rs79856722	NA	NA	NA	NA	NA	chr8:86375500-86376714	N_Shelf	NA	NA	NA	NA	NA	NA	NA
cg07076836	5.67838e-05	0.00378456	0.295292	0.625282	0.32999	cg07076836	cg07076836	72622416	AACCATTCCTTTATATCATTTCCCCAAAAAAATCTTAATAATTATAAAAC	NA	NA	II	NA	NA	TCCACCACTAAAACCATTCCTTTGTATCATTTCCCCAGAGGGATCTTGATAATTGTGAAA[CG]CCAAACAACTTGCCAGCCATGAGTCCCAAATCACAGCTATGAAAGTGCTTTACAGTTTAT	37	15	65175729	ACCATTCCTTTGTATCATTTCCCCAGAGGGATCTTGATAATTGTGAAACG	15	62962782	R	NA	NA	NA	NA	NA	NA	NA	NA	NA	NA	NA	TRUE	NA	NA	NA	TRUE
cg18205668	0.000140123	0.0039163	0.295192	0.764741	0.469549	cg18205668	cg18205668	35706335	ACAAACAAAAAACACTATAAAAAACTACCATTTCCTAAAAACAACAAACC	NA	NA	II	NA	NA	CCTTGTCGCGTGTTTCCACCCTTCGTATGAGGCAGGTACCATGGGTCTTCACCAACAGCA[CG]GCCTGTTGTCTCCAGGAAATGGTAGCCCCTCACAGTGCTTTCTGTCTGCTTGTTTAGCTT	37	7	45066895	CGGCCTGTTGTCTCCAGGAAATGGTAGCCCCTCACAGTGCTTTCTGTCTG	7	45033420	F	NA	NA	NA	NA	CCM2	NM_031443	Body	NA	NA	NA	NA	TRUE	NA	7:45066641-45067556	Promoter_Associated_Cell_type_specific	NA
cg08854008	0.000212573	0.00421676	0.295186	0.702521	0.407336	cg08854008	cg08854008	34677323	TACAACCTCAATCCACACCACCAAATCTTTACACTAAACTATAAACTCCA	54748436	TACAACCTCAATCCACGCCGCCAAATCTTTACACTAAACTATAAACTCCG	I	T	Red	TTTCTGCGTTTCTGCAGCCTCAGTCCACGCCGCCAGGTCTTTGCACTAAGCTGTGGGCTC[CG]TTTCTCCTCCGATACCATGTTTAGCAAGTGTTTCCTGAGATCACACGGGGTGCCAGGGGC	37	1	9714397	CGGAGCCCACAGCTTAGTGCAAAGACCTGGCGGCGTGGACTGAGGCTGCA	1	9636984	R	NA	NA	NA	NA	C1orf200	NR_027045	Body	chr1:9711780-9713001	S_Shore	NA	NA	NA	NA	1:9714307-9714537	Promoter_Associated_Cell_type_specific	NA
cg03663556	0.000154253	0.00396169	0.29514	0.675604	0.380465	cg03663556	cg03663556	43771509	ACACCCCCAAACAAACAATAAATACCTTTCCAAAAAACAAATATTACTCC	NA	NA	II	NA	NA	CTTTTCTCTCCACACCCCCAAGCAAGCAGTAGGTGCCTTTCCAAAGAACAGGTATTGCTC[CG]TGGTTTCCAGACCAGCTCCAGTGAGTAAGACGAAGCTTTGTTTATCATCACTTCCCCACC	37	7	50900556	CGGAGCAATACCTGTTCTTTGGAAAGGCACCTACTGCTTGCTTGGGGGTG	7	50868050	R	NA	NA	NA	NA	NA	NA	NA	NA	NA	NA	NA	TRUE	NA	NA	NA	NA
cg24467535	0.00124994	0.00956326	0.295131	0.783913	0.488783	cg24467535	cg24467535	35785377	AAAATTCACAATAAAAAAACAAAATAAAATCTTCCTCTTTTAATTCCACA	53732445	AAAATTCACAATAAAAAAACGAAATAAAATCTTCCTCTTTTAATTCCACG	I	T	Red	AGAGAAGACAGAGAACCCTCCTGTGAAGCAGGAAGTGGTGAGTGCCAGGAGAAAGTTCAA[CG]TGGAATCAAAAGAGGAAGACCCTACTCCGTCTTTTCATTGTGAATTCTCAGCTCTTAACT	37	4	100244604	CGTGGAATCAAAAGAGGAAGACCCTACTCCGTCTTTTCATTGTGAATTCT	4	100463627	F	NA	NA	NA	NA	NA	NA	NA	NA	NA	NA	NA	TRUE	NA	NA	NA	NA
cg06064964	0.000100542	0.00379314	0.295073	0.800557	0.505484	cg06064964	cg06064964	54763407	AAAACCAAAAAAATACAAATATCTACAATATCAAAAAAACCRCTAAACTC	NA	NA	II	NA	NA	TCCCTCCTGTCAGGAGTCCAAGGGGCAAGAGGCCACGGAGGGCTTCAGGCAACACCTGGG[CG]AGCCCAGCGGCTCCTCTGACACTGCAGACACCTGCACCTCCCTGGTCCCCAGAACCCCCA	37	20	62199181	GGACCAGGGAGGTGCAGGTGTCTGCAGTGTCAGAGGAGCCGCTGGGCTCG	20	61669625	F	NA	NA	NA	NA	PRIC285	NM_001037335	Body	chr20:62200085-62200320	N_Shore	NA	NA	NA	NA	NA	NA	NA
cg00009196	1.71212e-05	0.00378456	0.295066	0.8018	0.506735	cg00009196	cg00009196	50789433	CAAATCCTATATAACCTCCTCACCATACTCATAAATATACAATACTCTAC	NA	NA	II	NA	NA	GAGACTCATCTGCAAGAGGAGACACAGGCAGTACAGATCAATAAGCAATCTGCACTACTT[CG]CAGAGCATTGCATATTTATGAGCATGGTGAGGAGGTTATATAGGATTTGGGAAGGAGGGA	37	20	19954588	CGCAGAGCATTGCATATTTATGAGCATGGTGAGGAGGTTATATAGGATTT	20	19902588	F	rs199575	NA	NA	NA	RIN2	NM_018993	Body	chr20:19955536-19956034	N_Shore	NA	NA	NA	NA	NA	NA	NA
cg20688651	0.000153265	0.00395853	0.295026	0.868373	0.573347	cg20688651	cg20688651	43743417	TAAATAAAACTAATTAACTTAAAACCCATAAACRTCCTCAATAAAAATTC	NA	NA	II	NA	NA	TGGTGCTAGTGGTCCCACAGAAGCTTGCAGGGAACCTTCCCGAATTCTCTAAATGGGATG[CG]AATTTTCATTGAGGACGTTCATGGGTTTTAAGTTAATTAGTCTCACTTAATCACCGAATC	37	12	66220754	AAGTGAGACTAATTAACTTAAAACCCATGAACGTCCTCAATGAAAATTCG	12	64507021	F	NA	NA	NA	NA	HMGA2	NM_003484	Body	chr12:66217627-66220181	S_Shore	NA	NA	NA	NA	NA	NA	NA
cg24718756	0.000671229	0.00666866	0.294817	0.801666	0.506849	cg24718756	cg24718756	13753372	TTATAACACAAAACTTCCTTTAATTTCATCAAACTACCTTACCCAAAAAC	NA	NA	II	NA	NA	AGAGATAATGGCAAGAGGTAGGGGCAAAGTATCTGTTCATTCATAATCACTACTGTGCTT[CG]TTTCTGGGCAAGGTAGTCTGATGAAATTAAAGGAAGTTCTGTGTTACAAGTCATGTGCTT	37	5	126308095	TGTAACACAGAACTTCCTTTAATTTCATCAGACTACCTTGCCCAGAAACG	5	126335994	F	NA	NA	NA	NA	2020-03-03	NM_178450	5'UTR	NA	NA	NA	NA	TRUE	NA	5:126307928-126308553	Unclassified	NA
cg12044828	1.9517e-05	0.00378456	0.294547	0.835243	0.540696	cg12044828	cg12044828	45704301	CTACATATAAAAAACAAAATATTATCRCAACAAAACATCCCAACAACTAC	NA	NA	II	NA	NA	AATCCCCTGACCCGTGAGCTGTCCCCCTCTCTGTGGCCCTGGGTCTCGGGCCTGGGCCCT[CG]CAGCTGCTGGGATGCTTTGCTGCGACAACACCCTGCCTTCCACATGCAGCCGCTGCACTT	37	15	96901460	CGCAGCTGCTGGGATGCTTTGCTGCGACAACACCCTGCCTTCCACATGCA	15	94702464	F	NA	NA	NA	NA	NA	NA	NA	chr15:96903311-96903711	N_Shore	NA	RDMR	NA	15:94702308-94702546	15:96901330-96901534	Unclassified_Cell_type_specific	NA
cg27215100	0.000760809	0.00714746	0.294505	0.836747	0.542242	cg27215100	cg27215100	31690376	AAAAAAACTAAAATCATTAATCCATACCAATACAAAAACCAATACAACCA	39729496	AAAAAAACTAAAATCGTTAATCCATACCAATACGAAAACCAATACGACCG	I	A	Red	CCCCCTCTCCCCTGTGCTGGCCTCCACCAAGAAAGGAACTGAAAGTCCCATCATGGCTTC[CG]GCCGTACTGGCTCTCGCACTGGCATGGACCAACGATCTCAGCTCTCTCTCTGCCCTCCTC	37	17	80407590	CGGCCGTACTGGCTCTCGCACTGGCATGGACCAACGATCTCAGCTCTCTC	17	78000879	F	rs11870582	NA	NA	NA	C17orf62	NM_001033046	5'UTR	chr17:80408294-80408879	N_Shore	NA	NA	NA	17:78000668-78001043	17:80406830-80407943	Promoter_Associated	NA
cg08242636	0.000205305	0.00417648	0.2945	0.786825	0.492325	cg08242636	cg08242636	16623470	TAAATTTATTAAACTCCCACTATATACTAAACCCACATAAAAATTCTCAC	NA	NA	II	NA	NA	CTTTAGAAACTTAAATTTATTGGGCTCCCACTGTGTGCTAGACCCACATAAAGGTTCTCA[CG]CTAACACTGCAAACCTAGGAGTGTCTGCATTTTGGAAATAAGGAAACTGAGGTTTAGTGG	37	16	67062389	AAATTTATTGGGCTCCCACTGTGTGCTAGACCCACATAAAGGTTCTCACG	16	65619890	R	NA	NA	NA	NA	CBFB	NM_001755	TSS1500	chr16:67062613-67064012	N_Shore	NA	NA	NA	NA	NA	NA	NA
cg06531379	0.000451415	0.00549584	0.294451	0.79517	0.500719	cg06531379	cg06531379	35777414	CTCCTAAACTTAAATACCCCATCCCRTTCAAATACAAATATACTAAATTC	NA	NA	II	NA	NA	TGCAGTTCGGACTCCTGGGCTTAGATGCCCCATCCCGTTCAGATGCAAATGTGCTGGGTT[CG]GGTTGAGTGTGAGGAATCCACCTCCCCACCCCCACCCCGGCCCACGCCTTCCTTCCCCGA	37	1	47911449	TCCTGGGCTTAGATGCCCCATCCCGTTCAGATGCAAATGTGCTGGGTTCG	1	47684036	R	NA	NA	NA	NA	NA	NA	NA	chr1:47909712-47911020	S_Shore	NA	CDMR	TRUE	1:47683846-47684573	1:47911339-47911867	Unclassified_Cell_type_specific	NA
cg01083093	0.000389621	0.00516655	0.294299	0.862656	0.568357	cg01083093	cg01083093	36696392	ATCTATTTCATCTTATACCACRTAAAATTTAATATTATACTAACAACCTC	NA	NA	II	NA	NA	AGCATTCTCCTATCTGTTTCATCTTGTACCACGTGGGATTTGATGTTGTGCTGACAGCCT[CG]GCTTGGGGATTTGGGCAGGGAGACTGGGGAGAAAGGACTAGAAACAGTAAAAGAACAAAG	37	1	112019557	TCTGTTTCATCTTGTACCACGTGGGATTTGATGTTGTGCTGACAGCCTCG	1	111821080	R	NA	NA	NA	NA	C1orf162	NM_174896	Body	NA	NA	NA	NA	NA	NA	1:112019348-112019908	Unclassified	NA
cg21916479	0.000262359	0.00446931	0.294275	0.748067	0.453792	cg21916479	cg21916479	63669448	CTCTCCTTAATTACTAAATAACTCTATAACTCTAAAAACTAAAATCAACC	NA	NA	II	NA	NA	CTCCCAGAGCAAGCAGCCGCAGTCAGCAGAGACCCCACCCTCCAGATCTGCCAAGCACAT[CG]GCTGACTCCAGCCCCCAGAGCCACAGAGCCACTCAGCAATCAAGGAGAGTAGCTCCCAGC	37	3	194024145	CGGCTGACTCCAGCCCCCAGAGCCACAGAGCCACTCAGCAATCAAGGAGA	3	195506839	F	NA	NA	NA	NA	LOC100131551	NR_024480	Body	NA	NA	NA	NA	TRUE	NA	3:194023475-194024821	Unclassified	NA
cg10388307	0.000377969	0.00510866	0.294189	0.806846	0.512656	cg10388307	cg10388307	19768375	AAAAACTAACRCCAAAAAACCACTCCCAAAATACCTACTTTTCATACTAC	NA	NA	II	NA	NA	GCAGGAAGCTAAAGAACTGGCGCCAGAAAACCACTCCCAGGATGCCTACTTTTCATGCTG[CG]TGTTTTCATGTCAATACCTCTTCCTGTGGCTTTAAGATTGGAACTATTTAAAAAATGTCA	37	1	82828058	CGCAGCATGAAAAGTAGGCATCCTGGGAGTGGTTTTCTGGCGCCAGTTCT	1	82600646	R	NA	NA	NA	NA	NA	NA	NA	NA	NA	NA	NA	TRUE	NA	NA	NA	NA
cg16465027	0.000294732	0.0046452	0.294089	0.793469	0.49938	cg16465027	cg16465027	24661476	TTTCACTTTCAAAAATATCCCAATTTAACCATAAATAATATAATTAACCC	NA	NA	II	NA	NA	TGTAACACTTCTTTCACTTTCAAAAGTGTCCCAATTTGACCATAAATAATGTGGTTAACC[CG]TACATAAAGGAAGAAATGTAATGTGCTGTGGGAGGAGAAGGGCTCATGCAGGAAGACCTC	37	6	12595019	CGGGTTAACCACATTATTTATGGTCAAATTGGGACACTTTTGAAAGTGAA	6	12703005	R	NA	rs73356106	NA	NA	NA	NA	NA	NA	NA	NA	NA	TRUE	NA	NA	NA	NA
cg09277532	0.000281361	0.00456993	0.294087	0.662311	0.368225	cg09277532	cg09277532	52766484	TCAAACTCAAAAATCACTCTAAATCCTTTAATAATCCAATACCTTTTTTC	NA	NA	II	NA	NA	TGAGAGCTTCCTCAAACTCAAGGATCACTCTGAATCCTTTGATAGTCCAGTGCCTTTTTT[CG]GGTCTGGGTCACTTCCCTTGCAGACGTTCCCTTTCTCTGTGGGCAGCGGCTGTTCCATTT	37	16	57571578	CAAACTCAAGGATCACTCTGAATCCTTTGATAGTCCAGTGCCTTTTTTCG	16	56129079	R	NA	NA	NA	NA	CCDC102A	NM_033212	TSS1500	chr16:57569848-57570844	S_Shore	NA	CDMR	NA	NA	NA	NA	NA
cg05979766	0.000796526	0.0073337	0.294038	0.675478	0.381441	cg05979766	cg05979766	65725400	AAATAAAATTACTTAACCACCCCRTAACTATAAAAAAAACTATAAAAATC	NA	NA	II	NA	NA	GCAGCCATTCAGAGACTCCTTCTCCCTTGCTGCTTCCCACTGGAGAAACTGGAAAGTCAA[CG]ACTCTCACAGCTTCTCCCACAGCTACGGGGTGGCCAAGTAACTTCATTCTGCCCAATGAG	37	5	141395447	CGACTCTCACAGCTTCTCCCACAGCTACGGGGTGGCCAAGTAACTTCATT	5	141375631	F	NA	NA	NA	NA	NA	NA	NA	chr5:141392360-141392587	S_Shelf	NA	NA	NA	NA	5:141394511-141395911	Unclassified	NA
cg16487097	0.000279871	0.00456046	0.293975	0.779743	0.485767	cg16487097	cg16487097	24661366	TCTTCCACTCCCATCTCAACCAAATACTAATCTAATAACTCAATAAAAAC	NA	NA	II	NA	NA	CCCTCCCGGGTTCTTCCACTCCCATCTCAGCCAAGTGCTGATCTAATAACTCAGTGGAAG[CG]CCCAGAGAAGAACAGGGTCGCCGTGGTTAGAGACGCTGTTCCCCTCCGCGCCTGACTCCG	37	14	75800941	CTTCCACTCCCATCTCAGCCAAGTGCTGATCTAATAACTCAGTGGAAGCG	14	74870694	R	NA	NA	NA	NA	NA	NA	NA	NA	NA	NA	NA	TRUE	14:74870472-74870830	14:75800325-75801830	Unclassified_Cell_type_specific	NA
cg27285720	0.000245249	0.00437607	0.293733	0.733603	0.43987	cg27285720	cg27285720	20786478	AAAACTCAAATTTATTTATCCCTCTTCCACCCTTAACTTAAATATCTTTC	NA	NA	II	NA	NA	ACCAGACTCCTGAAACTCAGGTTTGTTTGTCCCTCTTCCACCCTTAGCTTAGGTATCTTT[CG]CCTCCAAAATGAATATAGAGCAGCAGACATGAATGTTGTTTCATCTACCTGTCTCTCAGG	37	1	89664782	AAACTCAGGTTTGTTTGTCCCTCTTCCACCCTTAGCTTAGGTATCTTTCG	1	89437370	R	NA	NA	NA	TRUE	GBP4	NM_052941	TSS200	NA	NA	NA	NA	NA	NA	NA	NA	NA
cg11147886	0.000444536	0.00545896	0.293705	0.855766	0.562061	cg11147886	cg11147886	34618389	AATAAATCRCATTTCCTCTCTACTACCCTATATACTAACTAATAAATAAC	NA	NA	II	NA	NA	TAGTATCGGGTGGTGAATCGCATTTCCTCTCTGCTACCCTGTATACTGACTAATGGGTGG[CG]TATGGGGGGTCTCCAAGAGGTGTGTTTACTCCAATTCAGAAGCTATAGGATTTCAGTAGG	37	16	69598170	CGCCACCCATTAGTCAGTATACAGGGTAGCAGAGAGGAAATGCGATTCAC	16	68155671	R	NA	NA	NA	TRUE	NFAT5	NM_138714	TSS1500	chr16:69599437-69600736	N_Shore	NA	RDMR	NA	NA	NA	NA	NA
cg12177677	0.000246851	0.00438652	0.29351	0.855178	0.561668	cg12177677	cg12177677	14675326	TACAAAAACTCCTACAACACAACAACAATAACAATTTAACRAACTTCTAC	NA	NA	II	NA	NA	TATTATCGTCCATCGTAAGGCTGCCGGTGAGTGTGGAGTAAGAGCTATACGCTGGCCCAG[CG]CAGAAGTCCGCCAAATTGCCATTGCTGCTGTGTTGCAGGAGCCTTTGTAAAGACATTGTG	37	2	158300475	ACAAAGGCTCCTGCAACACAGCAGCAATGGCAATTTGGCGGACTTCTGCG	2	158008721	F	rs35211388	NA	NA	TRUE	CYTIP	NM_004288	1stExon	NA	NA	NA	NA	NA	NA	NA	NA	NA
cg21773297	0.000117434	0.00383584	0.293496	0.750522	0.457026	cg21773297	cg21773297	34705332	ACTCATTCATTCTAAAAACACTAACTATTTCCTATCATCAAAAAATTTCC	NA	NA	II	NA	NA	CCACGTCTGGGTCCGGCACCTGAGCACAGGCTGAGAGGGCCTTCCACGGGTGACACCTTC[CG]GAAACCCTTTGATGACAGGAAACAGCCAGTGTCTTTAGAATGAATGAGTCAGCTTCTAAG	37	8	2049910	CTCATTCATTCTAAAGACACTGGCTGTTTCCTGTCATCAAAGGGTTTCCG	8	2037317	F	rs74482871	NA	NA	NA	MYOM2	NM_003970	Body	chr8:2046691-2046963	S_Shelf	NA	NA	NA	NA	8:2049629-2050195	Unclassified_Cell_type_specific	NA
cg18527651	4.02396e-05	0.00378456	0.293465	0.870795	0.57733	cg18527651	cg18527651	72630408	AAAAATCTTAACTCTAAAAAATACTATAACATTACAAAACTACCAATAAC	NA	NA	II	NA	NA	GGAGTATGTGATGATAATCACCCCCAGCAGATTCCATTACCTCAGCAGCTCTTGTTCCCC[CG]CCACTGGCAGTTCTGCAATGCCATAGCATTTTCCAGAGCTAAGATCTCTGGGTTGTATTT	37	3	10284280	GAGATCTTAGCTCTGGAAAATGCTATGGCATTGCAGAACTGCCAGTGGCG	3	10259280	F	rs79310560	NA	NA	NA	IRAK2	NM_001570	3'UTR	NA	NA	NA	NA	NA	NA	3:10283889-10284590	Unclassified_Cell_type_specific	NA
cg11733245	0.000250803	0.00440484	0.293357	0.833802	0.540445	cg11733245	cg11733245	10773424	TCCAATCTCTATCRAAATCAAAAATTACTCTCTTTAAATATTAAACTAAC	NA	NA	II	NA	NA	TTGTGGGTCCATCCAGTCTCTATCGGAGTCAGGAGTTGCTCTCTTTAAGTATTGGGCTGG[CG]TGTTCAGCCAGGAAACTGCCTAGCACTCTCTTCTCTCATCTCAAATATAGGAAGTGTTTT	37	10	6104312	CGCCAGCCCAATACTTAAAGAGAGCAACTCCTGACTCCGATAGAGACTGG	10	6144318	R	NA	NA	NA	TRUE	IL2RA	NM_000417	1stExon	NA	NA	NA	NA	NA	NA	10:6104077-6104580	Unclassified_Cell_type_specific	NA
cg14640149	0.000474587	0.00561991	0.293283	0.65108	0.357796	cg14640149	cg14640149	51767450	TTATCTCCTATAATCTTTATAAATCCTTCACTCRATACAAACTTCCTACC	NA	NA	II	NA	NA	TTTCTTCTTTCATCATGAAACCTGGTGGTTTTGTGTCATGTGATATGTTTTTCAGAGATT[CG]GCAGGAAGCTTGCACCGAGTGAAGGATTTATAAAGATTATAGGAGATAACACAAAGCTAT	37	2	216546226	CGGCAGGAAGCTTGCACCGAGTGAAGGATTTATAAAGATTATAGGAGATA	2	216254471	F	rs7604909	NA	NA	NA	NA	NA	NA	NA	NA	NA	NA	TRUE	NA	2:216545929-216546393	Unclassified_Cell_type_specific	NA
cg11093142	3.19821e-05	0.00378456	0.293243	0.780534	0.487291	cg11093142	cg11093142	66697329	CACAACATTTTAATCTCAAATTCCTCTTTAATAAAATCAAACTATACAAC	NA	NA	II	NA	NA	CAAACAAATCCACCCCCCTTCTTTCATGCAGGTTGATGTGATATAGAGAGAGTGAGCAAA[CG]CTGCACAGCTTGATCTTACTAAAGAGGAACTTGAGACTAAAATGCTGTGTTGAGTGTGTG	37	13	49075016	CGCTGCACAGCTTGATCTTACTAAAGAGGAACTTGAGACTAAAATGCTGT	13	47973017	F	NA	NA	NA	NA	RCBTB2	NM_001268	Body	NA	NA	NA	NA	TRUE	NA	NA	NA	TRUE
cg17696044	0.000120147	0.00384728	0.293227	0.846675	0.553449	cg17696044	cg17696044	18772482	AACTACCATCTAAACCTAAACCCATCTAATATACATAACCCATAATTAAC	NA	NA	II	NA	NA	CACGGTGTCCCTTGGCTCAGGCCAGCACCTCCGTGATGCTTCCATGACATGGGGAGAAAC[CG]CCAACCATGGGCCATGTACACCAGATGGGTCCAGGCCCAGATGGCAGTTGAGCCCGAGGC	37	11	70449316	CGCCAACCATGGGCCATGTACACCAGATGGGTCCAGGCCCAGATGGCAGT	11	70126964	F	NA	NA	NA	NA	SHANK2	NM_012309	Body	NA	NA	NA	NA	TRUE	NA	NA	NA	NA
cg24690709	7.18877e-05	0.00378456	0.293127	0.842884	0.549757	cg24690709	cg24690709	59687509	CACAAACCTTAAAAACTTAACTATAAATTTCACTTCAATTTCTAAACTAC	NA	NA	II	NA	NA	CCGCTAAGCATGGCTGAAACCAGGTTTCATGTCAAAGGCAGGAAACAATAGTCACCTTTA[CG]TAGTTCAGAAACTGAAGTGAAACTTATAGCCAAGTTTCCAAGGCCTGTGGTTACTGGTCT	37	4	100768712	CGTAGTTCAGAAACTGAAGTGAAACTTATAGCCAAGTTTCCAAGGCCTGT	4	100987735	F	NA	NA	NA	NA	DAPP1	NM_014395	Body	NA	NA	NA	NA	NA	NA	4:100768525-100768879	Unclassified	NA
cg09802688	2.39713e-05	0.00378456	0.293109	0.838674	0.545565	cg09802688	cg09802688	33651348	CTTTTTACAAACCTACTACTAACATTCTAAACAATTAAACCCCRAAAACC	NA	NA	II	NA	NA	GTGTGTATGGCCTCCGCCTTGCTCCTCTCTTCACTGGGGTTTATATGCCCTCTGAGCCCT[CG]GCTCCCGGGGTCTAACTGCCTAGAATGTCAGCAGTAGGCCTGTAAAAAGTGCTTCTTCCC	37	1	209942066	CGGCTCCCGGGGTCTAACTGCCTAGAATGTCAGCAGTAGGCCTGTAAAAA	1	208008689	F	NA	NA	NA	NA	TRAF3IP3	NM_025228	Body	NA	NA	NA	NA	NA	NA	1:209941619-209942194	Promoter_Associated	NA
cg20143111	5.95314e-05	0.00378456	0.293106	0.780549	0.487443	cg20143111	cg20143111	72700452	AAATAACTAACACCTTAAAAACACCATACTCTAATCTAATCTTAACCATC	NA	NA	II	NA	NA	TGCTCTACTCAGAATGGCTGACACCTTGAAAGCACCATACTCTGATCTAATCTTAGCCAT[CG]TGCAAAGGATGTGGTGAAGTCAGTCAGAAAGAGTCTTATGTCCCCTGGCTTTTTGAAGGT	37	4	10673188	AATGGCTGACACCTTGAAAGCACCATACTCTGATCTAATCTTAGCCATCG	4	10282286	R	NA	NA	NA	NA	CLNK	NM_052964	5'UTR	NA	NA	NA	NA	NA	NA	4:10673008-10673398	Unclassified	NA
cg05839875	0.000141049	0.00391954	0.2931	0.799154	0.506054	cg05839875	cg05839875	26631401	CAATTTAAAATACTATACCTTACAAAACTTCCTAATTTAAAACCTACAAC	NA	NA	II	NA	NA	TCTTACTTGCACAGTTTAAAATACTATACCTTACAGAGCTTCCTGGTTTGAGGCCTGCAG[CG]TTGCTGATTGGTTAGCAAGATATTGTAACATTTATCTTCCTCTCTGGCAAAATAAGTTGC	37	5	39203190	CGCTGCAGGCCTCAAACCAGGAAGCTCTGTAAGGTATAGTATTTTAAACT	5	39238947	R	NA	NA	NA	NA	FYB	NM_001465	5'UTR	NA	NA	NA	NA	NA	NA	5:39203087-39203315	Promoter_Associated_Cell_type_specific	NA
cg07813031	0.000312533	0.0047404	0.293034	0.849179	0.556145	cg07813031	cg07813031	63795422	ACTAACTTATTATAAACATCRAACAAAACACTCTACCTCTCTAAAATTCC	NA	NA	II	NA	NA	CTATCCTTGGCACTAACTTGTTGTGGACATCGGGCAAAGCACTCTACCTCTCTGAGATTC[CG]TTTTCTACTTCAAAGTGGGAGCTGGGATATCGTTATTCCCATTTTGCAAATGAGGAAAGT	37	1	61298421	CGGAATCTCAGAGAGGTAGAGTGCTTTGCCCGATGTCCACAACAAGTTAG	1	61071009	R	NA	NA	NA	NA	NA	NA	NA	NA	NA	NA	NA	TRUE	NA	NA	NA	NA
cg05081167	0.000141944	0.00392488	0.293024	0.846296	0.553272	cg05081167	cg05081167	22712340	CTCTTCCAAAATAATACCCCAAACACTCATCCATAATCTTCTACCAATTC	NA	NA	II	NA	NA	GTGGGTCAGATGCAAGTTAGATCAAAAAGAGGAAGGAAGCTTTCCTGGGGAACCTCAGCT[CG]AACTGGCAGAAGACCATGGATGAGTGTTTGGGGCACCATTCTGGAAGAGAAAGGAAGAGA	37	6	156967138	TCTTCCAGAATGGTGCCCCAAACACTCATCCATGGTCTTCTGCCAGTTCG	6	157008830	F	NA	NA	NA	NA	NA	NA	NA	NA	NA	NA	NA	TRUE	NA	6:156967052-156967326	Unclassified_Cell_type_specific	NA
cg02927252	0.00040704	0.00525217	0.29302	0.78689	0.49387	cg02927252	cg02927252	65808330	AACACCRAAAACACTTTCCAAAAAAATACTATAAACCTCAAAAATTAAAC	NA	NA	II	NA	NA	CCGCAAATATAAACACCGAGAGCACTTTCCAGGGGGATACTGTAGACCTCAAAGGTTGAG[CG]GTAGAGAAATGAAGGCTTAGGGTGGTGGGCTGCAGGGAGCCCGTTTGAAGGGACTCTGCG	37	1	14926373	CGCTCAACCTTTGAGGTCTACAGTATCCCCCTGGAAAGTGCTCTCGGTGT	1	14798960	R	NA	NA	NA	NA	KIAA1026	NM_201628	Body	chr1:14924610-14925993	S_Shore	NA	NA	NA	NA	1:14926275-14926622	Unclassified_Cell_type_specific	NA
cg13415795	0.000760466	0.00714632	0.29298	0.848846	0.555866	cg13415795	cg13415795	32749308	AAACAAAAAATATAACTTCTAACCCTCCCCTCCTTTTCRCTAATAAAACC	NA	NA	II	NA	NA	CTAACTGGCCAAGTGACATCATGCAATTGCTACCGAGAACAAAACCAGTTCCCCTCCTTG[CG]GCCCCATCAGCGAAAAGGAGGGGAGGGCCAGAAGCCACATCCTCTGCTTCAGGCCTCTTC	37	15	78396318	CGGCCCCATCAGCGAAAAGGAGGGGAGGGCCAGAAGCCACATCCTCTGCT	15	76183373	F	NA	NA	NA	NA	SH2D7	NM_001101404	3'UTR	NA	NA	NA	NA	NA	NA	15:78396049-78396616	Promoter_Associated	NA
cg25380021	0.000188369	0.00408604	0.292954	0.752637	0.459683	cg25380021	cg25380021	69731488	CAACAACCCTAAAAAAAATCTACAAACAACTACCACCATAATCAAAAAAC	NA	NA	II	NA	NA	CCAGTTTGTAACAACAGCCCTGAAGGAAATCTACAGGCAGCTGCCACCATGGTCAGGGAG[CG]GTGGTCGGGACAGGCCTCTCTGAGGAGGGAATCTGAGTTGAGACCCGGAGAATGAGGAGG	37	5	171601682	CGCTCCCTGACCATGGTGGCAGCTGCCTGTAGATTTCCTTCAGGGCTGTT	5	171534287	R	NA	NA	NA	NA	STK10	NM_005990	Body	NA	NA	NA	NA	TRUE	NA	5:171601527-171602844	Promoter_Associated	TRUE
cg18625627	6.25961e-05	0.00378456	0.29291	0.70183	0.40892	cg18625627	cg18625627	19804487	TCCTTCAAAAACATATCTAAAAACACACAAATATCCAAACCACTTACTTC	NA	NA	II	NA	NA	ACAGTAACTGCTACATCTGCCTTCTCCAACCCCACTGCCATCTGTGGTCTTGGGTTTCGA[CG]AAGTAAGTGGTTTGGACACCTGTGTGCCTTCAGATATGTTTCTGAAGGAGCTGTTGTTTT	37	14	81426015	CCTTCAGAAACATATCTGAAGGCACACAGGTGTCCAAACCACTTACTTCG	14	80495768	F	NA	NA	NA	NA	TSHR	NM_001018036	Body	NA	NA	NA	NA	NA	NA	14:81425690-81426151	Unclassified	NA
cg10193711	0.000460665	0.00554305	0.29282	0.872273	0.579453	cg10193711	cg10193711	23729504	AATCTACCCTCAAATAATTTCCCACTAAAAAATTTATCRAATACTTAAAC	NA	NA	II	NA	NA	AAATTACACTGACCACAAGCCTTTTCTGCCTAACCCACAGCATGTAGAATCTCCATGAGA[CG]TTTAAGTACCCGACAAACTCCTCAGTGGGAAACCATTTGAGGGCAGACTGGCCAGAAAGC	37	14	22917797	GTCTGCCCTCAAATGGTTTCCCACTGAGGAGTTTGTCGGGTACTTAAACG	14	21987637	F	NA	NA	NA	NA	NA	NA	NA	NA	NA	NA	NA	NA	NA	14:22917686-22918271	Unclassified_Cell_type_specific	NA
cg17895254	4.08464e-05	0.00378456	0.292815	0.78904	0.496225	cg17895254	cg17895254	32794509	AATTATACCACATTATACACACCRTAACAACACCAAAATTACTATTAAAC	NA	NA	II	NA	NA	TGTTTTAAACCAATTATGCCACATTATACACACCGTGGCAGCACCAAAATTGCTATTAAA[CG]CCTCCGGGCGTAAAGGTGGCAATCTGCTGAGGGGTGTGGGGTGGGAAGAAGGAGACTATC	37	10	62492157	ATTATGCCACATTATACACACCGTGGCAGCACCAAAATTGCTATTAAACG	10	62162163	R	NA	NA	NA	NA	NA	NA	NA	chr10:62492785-62493376	N_Shore	NA	RDMR	TRUE	10:62162163-62162359	NA	NA	NA
cg03181524	0.000273728	0.00452685	0.292717	0.733363	0.440646	cg03181524	cg03181524	28607303	CCACACCCTTCAAACCACAAATTATAACCTACAATTACTTCRTATATTTC	NA	NA	II	NA	NA	CAAAACAGAGAGCCCACTGTGGGGGCTGATAGTCCAGTGGGAAGGGGCAGATGCAAATAA[CG]AAATACACGAAGTAATTGCAGGTTATAATCTGTGGTCTGAAGGGTGTGGGAGTGAGCAGG	37	19	39048014	CGAAATACACGAAGTAATTGCAGGTTATAATCTGTGGTCTGAAGGGTGTG	19	43739854	F	NA	NA	NA	NA	RYR1	NM_000540	Body	chr19:39051804-39052258	N_Shelf	NA	NA	NA	NA	19:39047946-39048214	Unclassified	NA
cg21684411	0.000806037	0.00738204	0.29271	0.791215	0.498505	cg21684411	cg21684411	22755507	AAAAATCTAAACTCTTAAAAATCAAACCCTCTCAAATTAAATAACTAAAC	NA	NA	II	NA	NA	CTTCCTTCCTGAGGGGTCTGGGCTCTTGGAAATCAAACCCTCTCAGGTTGGGTGGCTGGA[CG]ATTCTCCTCACACTTACAATGGGACAAGGGGAACCAGGAGGCCCCCAAGGGGATCCCTGG	37	6	31431573	CGTCCAGCCACCCAACCTGAGAGGGTTTGATTTCCAAGAGCCCAGACCCC	6	31539552	R	NA	NA	NA	NA	HCP5	NM_006674	3'UTR	NA	NA	NA	DMR	NA	NA	NA	NA	NA
cg22614759	5.26106e-05	0.00378456	0.292707	0.711396	0.418689	cg22614759	cg22614759	63722391	AACTCCAAAAACTCTAAATCTCCATATAAAATAATAACCATAAACCCTCC	NA	NA	II	NA	NA	AGGCCAACCCTGACTCCAGGGGCTCTAGGTCTCCATGTGAAGTGGTGACCATGAGCCCTC[CG]GGTGAGAGCAGTCTGCCTTTCCCCACTCTGAATGAAGAACTGCCCAGGGCTTGCCAGACA	37	12	15113093	ACTCCAGGGGCTCTAGGTCTCCATGTGAAGTGGTGACCATGAGCCCTCCG	12	15004360	R	NA	NA	NA	NA	ARHGDIB	NM_001175	5'UTR	NA	NA	NA	NA	TRUE	NA	NA	NA	NA
cg13200550	0.00028536	0.00459135	0.292632	0.876024	0.583392	cg13200550	cg13200550	21756375	TTTTTACTACCTTTAAATCTTCCCCTAAATCTCTTAAAAAAAAACTCACC	NA	NA	II	NA	NA	TTTCTTTCAGACATTCTTGCCACAACAGCATTTTTTTTTCCCTCACAATTAGGAACCAAC[CG]GTGAGCCCTCTCCTAAGAGACCCAGGGGAAGACCCAAAGGCAGCAAAAACAAGAGTCCCT	37	12	66221789	CGGTGAGCCCTCTCCTAAGAGACCCAGGGGAAGACCCAAAGGCAGCAAAA	12	64508056	F	NA	NA	NA	NA	RPSAP52	NR_026825	TSS1500	chr12:66217627-66220181	S_Shore	NA	NA	NA	NA	NA	NA	NA
cg10623600	2.45916e-05	0.00378456	0.292629	0.714019	0.421389	cg10623600	cg10623600	37668346	AAATTAACAATAAAACTCACAAATAACTCAATAAATATCTATATAATTCA	61700383	AAATTAACGATAAAACTCACGAATAACTCGATAAATATCTATATAATTCG	I	T	Red	GCCTGCGCCCTTGAGTTGGCGGTGAGGCTCACGGGTAACTCGGTGGGTGTCTGTGTGGTT[CG]TGCACGATGGCCTGCAGGCCCCTGAGTCTCAGTGAGCGTGGGCCTGCGGCCTCCGTGGGG	37	1	156405249	GAGTTGGCGGTGAGGCTCACGGGTAACTCGGTGGGTGTCTGTGTGGTTCG	1	154671873	R	NA	NA	NA	NA	NA	NA	NA	chr1:156405160-156406350	Island	NA	CDMR	TRUE	1:154671785-154672269	1:156405153-156406423	Unclassified_Cell_type_specific	TRUE
cg18960620	0.000303571	0.00468835	0.292552	0.776619	0.484068	cg18960620	cg18960620	38719326	AATCCAAATAAATAACACTTTCCTACCTTCTCAAATCCCTTCTTCCTTTC	NA	NA	II	NA	NA	CTGAGGGGTGAGATCCAGATGAATGACACTTTCCTGCCTTCTCAAGTCCCTTCTTCCTTT[CG]AAGACAGGCCTCATGGTCAAATGTCACCTCCTTCTCTTGCTAAAAACAGTGTGGGGAAGT	37	12	122067403	ATCCAGATGAATGACACTTTCCTGCCTTCTCAAGTCCCTTCTTCCTTTCG	12	120551786	R	NA	NA	NA	NA	ORAI1	NM_032790	Body	chr12:122064176-122065142	S_Shelf	NA	NA	NA	NA	12:122067358-122067498	Promoter_Associated_Cell_type_specific	NA
cg15474402	0.000304826	0.0046937	0.292515	0.81191	0.519396	cg15474402	cg15474402	64712314	TAAAAAATTAAAACACAAAAACAAAATACATTTCCCTAAATAACTAAACA	20625426	TAAAAAATTAAAACGCAAAAACGAAATACATTTCCCTAAATAACTAAACG	I	A	Red	GGGGAATGGAAAGCCTGGCGCTGGGAGAGCTGCGCTCTTGACCCTCCTTTCCCTCTAACT[CG]CCCAGCCATCTAGGGAAATGCACTTCGTTTTTGCGCTTCAACCTCTTATCTGTAAAACAT	37	4	188953969	CGCCCAGCCATCTAGGGAAATGCACTTCGTTTTTGCGCTTCAACCTCTTA	4	189190963	F	rs7442261	NA	NA	NA	NA	NA	NA	NA	NA	NA	NA	NA	4:189190878-189190964	NA	NA	NA
cg10968944	0.0005836	0.00620861	0.292499	0.720308	0.427809	cg10968944	cg10968944	62618490	AAAACTTTCTCCCCTCTCTAAAACTCTAAATAACAACTACTATTCTCTTC	NA	NA	II	NA	NA	TAGATACTCATTCATACCACAGGGTGTTGCCATGGAAATGGATCAAAGTAAGGTGATATC[CG]AAGAGAACAGTAGCTGCCACTTAGAGCCTCAGAGAGGGGAGAAAGCCTTAATGGAGACTT	37	6	25056629	AGGCTTTCTCCCCTCTCTGAGGCTCTAAGTGGCAGCTACTGTTCTCTTCG	6	25164608	F	NA	NA	NA	NA	NA	NA	NA	NA	NA	NA	NA	TRUE	NA	6:25056275-25056748	Unclassified	NA
cg21281463	4.37536e-05	0.00378456	0.292393	0.855733	0.56334	cg21281463	cg21281463	42652400	AATACCCAATAAATCATCTATATAAACTACTTCAAACCTAAACACTAAAC	NA	NA	II	NA	NA	GAACTAGCAGCAGTGCCCAATGAGTCATCTATGTAAACTGCTTCAAGCCTGGGCACTGAG[CG]GTGCTCAAGTCCCCCCTCCCCAACCCCAGGCCCCCATTTTCCCTGTGTGACCTCATCTGT	37	19	38423760	GTGCCCAATGAGTCATCTATGTAAACTGCTTCAAGCCTGGGCACTGAGCG	19	43115600	R	NA	NA	NA	NA	SIPA1L3	NM_015073	5'UTR	NA	NA	NA	DMR	TRUE	NA	NA	NA	NA
cg01485838	0.000352776	0.00496965	0.292367	0.857577	0.56521	cg01485838	cg01485838	19614400	ATCTTTTAACCRTATTAAATTAATAAAAACRCTATCATCACTCCTATTTC	NA	NA	II	NA	NA	TTCTTATTTGAATCTTTTAGCCGTGTTAGATTGATGAGAACGCTGTCATCACTCCTGTTT[CG]TAGCTGAGAAAACCTCTGAAAAGTTGTGGGGTTTGTCCAAGGTCACATGGCAGGTTGGGG	37	14	100532680	TCTTTTAGCCGTGTTAGATTGATGAGAACGCTGTCATCACTCCTGTTTCG	14	99602433	R	NA	NA	NA	NA	EVL	NM_016337	Body	NA	NA	NA	NA	TRUE	NA	14:100532251-100532890	Promoter_Associated	NA
cg11370748	9.2267e-05	0.00378456	0.29235	0.855086	0.562736	cg11370748	cg11370748	15774395	ACAAACRCTTACTTTCAATTTCAAATTATACAATCCTAAAACTCACAATC	NA	NA	II	NA	NA	TTCCTTGTTATGCAAGCGCTTGCTTTCAGTTTCAAGTTGTACAATCCTAGGGCTCACAAT[CG]GTGACCCAATACATGACAGCCTTTCATAGTCTTTAATGCAGTCTTTACAGGAACCTTCCA	37	6	153296563	CAAGCGCTTGCTTTCAGTTTCAAGTTGTACAATCCTAGGGCTCACAATCG	6	153338256	R	NA	NA	NA	NA	FBXO5	NM_001142522	Body	NA	NA	NA	NA	TRUE	NA	NA	NA	NA
cg04822621	0.000299671	0.00466626	0.292197	0.804891	0.512694	cg04822621	cg04822621	38773310	AAAAACRCCTCCRAACTCTAAATTTAAACTTCTCTACCCATAAATAAAAC	NA	NA	II	NA	NA	GGCACATTCCTCAGTGCCATGGCTGCTCTCCCGGGAAGAAGCTCACAAGCTGAGCATGGG[CG]CTTCACCCATGGGCAGAGAAGCTCAAATCCAGAGCTCGGAGGCGTTCTTGGCTCTTCCAA	37	5	169724656	AGAACGCCTCCGAGCTCTGGATTTGAGCTTCTCTGCCCATGGGTGAAGCG	5	169657234	F	NA	NA	NA	NA	LCP2	NM_005565	1stExon	NA	NA	low-CpG:169657224-169657871	NA	NA	NA	NA	NA	NA
cg17518550	7.51515e-05	0.00378456	0.29218	0.682021	0.38984	cg17518550	cg17518550	33725459	TATCATACACAAACCCCTAACAACTCATAATTAACAAAAACACAAACCCA	38739489	TATCATACGCAAACCCCTAACAACTCGTAATTAACAAAAACACGAACCCG	I	T	Red	TCCTGCCTTCTCTATCATGCGCAGGCCCCTGGCAGCTCGTGGTTGGCAAGAGCACGAACC[CG]TGGTCAGATGCAACGTCCTGCCTCATGCATTTTCCTCTTGGTGCTTTGGTCAGAACTTCC	37	1	247712383	CGGGTTCGTGCTCTTGCCAACCACGAGCTGCCAGGGGCCTGCGCATGATA	1	245779006	R	NA	NA	NA	NA	C1orf150	NM_145278	TSS200	NA	NA	NA	NA	NA	NA	NA	NA	NA
cg27263049	0.000336365	0.00488085	0.291833	0.838502	0.54667	cg27263049	cg27263049	65709498	AATCCCTAACCTCACTATAAAACCAATAAACAATATTAAAAAACTAACAC	NA	NA	II	NA	NA	GAACGTGTTACAATCCCTGACCTCACTGTAAAGCCAGTGGACAATGTTAAGGAGCTAGCA[CG]GAACTGGAACCAGGGGAAGTGCTATGACACAGGACACATCTGCTGGGGAAACCCAGCGGG	37	8	145086300	ATCCCTGACCTCACTGTAAAGCCAGTGGACAATGTTAAGGAGCTAGCACG	8	145158288	R	NA	NA	NA	NA	SPATC1	NM_001134374	TSS1500	NA	NA	NA	NA	NA	NA	NA	NA	NA
cg13810673	0.000258602	0.00444522	0.291709	0.783278	0.491569	cg13810673	cg13810673	61758323	CACCTAAACCATAAAAACATCCTCCCCTTAAAACCAAAACCRAAAAAATC	NA	NA	II	NA	NA	TGATGACTATCTATTGAGTAACACGGACAAAGGAGGAAGAGGCACATGCTGCCCATTACC[CG]ACTTTCTCGGTCCTGGTCTTAAGGGGAGGATGTTTTCATGGTTCAGGTGTTCTTCCCAAG	37	14	88473038	ACCTGAACCATGAAAACATCCTCCCCTTAAGACCAGGACCGAGAAAGTCG	14	87542791	F	NA	NA	NA	NA	GPR65	NM_003608	5'UTR	NA	NA	NA	NA	NA	NA	14:88472565-88473428	Promoter_Associated	NA
cg08132573	0.000169266	0.00402224	0.291627	0.882681	0.591055	cg08132573	cg08132573	52762507	AAAAATCCCCTTCCTCRTAATACCTACTAACTTTCAAAAACAAACAAAAC	NA	NA	II	NA	NA	AGTGTCTGCACTGCCCAGACCCCACACTCATCTGAGTCCTTTCCCACACTTCCTCCCCGC[CG]TCTTGCTTGCTTCTGAAAGTCAGCAGGCACCACGAGGAAGGGGATTTCTCTGTCAGCCTA	37	1	235159410	GAAATCCCCTTCCTCGTGGTGCCTGCTGACTTTCAGAAGCAAGCAAGACG	1	233226033	F	NA	NA	NA	NA	NA	NA	NA	NA	NA	NA	NA	TRUE	NA	1:235159212-235159420	Unclassified_Cell_type_specific	NA
cg08663890	0.000181243	0.00405569	0.291118	0.825325	0.534206	cg08663890	cg08663890	35672478	TTTAATCCCCATAATCCTAAACRAAAAAATTATATCCATTTCACTATTAC	NA	NA	II	NA	NA	TTGACTTCTAATTTAATCCCCATAATCCTGGACGGGGGAATTATGTCCATTTCACTGTTG[CG]GGGCTGAGGGAAAGGGAAGGGGTGCCCTGTCTGGGCGACACGCTGGAAAGCAGCAGCTGC	37	1	111746277	TTAATCCCCATAATCCTGGACGGGGGAATTATGTCCATTTCACTGTTGCG	1	111547800	R	NA	NA	NA	NA	NA	NA	NA	chr1:111746337-111747303	N_Shore	NA	NA	TRUE	NA	1:111746088-111747983	Unclassified	TRUE
cg12042187	7.68625e-05	0.00378456	0.290947	0.893297	0.60235	cg12042187	cg12042187	71708418	CRTCAAAACAAAAATAATCCTTTTTATACCTTCCCCTTAAACCTTTACCC	NA	NA	II	NA	NA	ATACATCTAAGCGTCAGGACAGAGATAGTCCTTTTTGTGCCTTCCCCTTGAGCCTTTGCC[CG]GTTTCTCTGAAGCTGTGCTCTTTATTTGCAGTTTTAGAGAAGGCCCTTTCAACGCAACAG	37	2	105274747	CGGGCAAAGGCTCAAGGGGAAGGCACAAAAAGGACTATCTCTGTCCTGAC	2	104641179	R	NA	rs73944933	NA	NA	NA	NA	NA	chr2:105275588-105275940	N_Shore	NA	RDMR	TRUE	NA	NA	NA	NA
cg23632791	0.00012126	0.00385148	0.290802	0.728572	0.43777	cg23632791	cg23632791	44650380	AACATTAACTTACTATATAAAATATACATAAATAACTAACTTCCCTATAC	NA	NA	II	NA	NA	ACAGTTGAGCAAGGGTAATGGAAACTGCGGAAAGTGAAACCAAGATAAGAGGGGGACTAC[CG]TATAGGGAAGTTAGTCACTTATGTACATCTCACACAGTAAGCTAATGTCAGGGACAACAG	37	8	90794647	ACATTAGCTTACTGTGTGAGATGTACATAAGTGACTAACTTCCCTATACG	8	90863788	F	NA	NA	NA	NA	RIPK2	NM_003821	Body	NA	NA	NA	NA	TRUE	NA	NA	NA	NA
cg14552947	0.000316821	0.00476401	0.290782	0.678529	0.387747	cg14552947	cg14552947	51676305	CTAACACTATAACCCAAATCTAAAAAACTCTTTAAATAAAACTAAATACC	NA	NA	II	NA	NA	CCGAAGGAACTAGAAAGACTTTCGCTTCTTTTGAAAAGAAGGGAAGTGGTGAGTGAGCTT[CG]GCATTCAGCCCCACCCAAAGAGCTCCCCAGACCTGGGCCACAGTGTCAGGAAATTGCAGC	37	10	28657329	CGGCATTCAGCCCCACCCAAAGAGCTCCCCAGACCTGGGCCACAGTGTCA	10	28697335	F	NA	NA	NA	NA	NA	NA	NA	NA	NA	NA	DMR	NA	NA	10:28656795-28657567	Unclassified	NA
cg00463367	6.46252e-06	0.00378456	0.29068	0.857236	0.566556	cg00463367	cg00463367	67665339	TCAAAACAAAAAATTACCCTAATATACAAAACCTTATTAAAAAAATAACC	NA	NA	II	NA	NA	TGCCGAGTGAATCAAGACAGAAAATTACCCTAGTGTGCAGAACCTTGTTGAAGAGGTAAC[CG]TTGCTAGCTTTCAAGGTGTTTCTGAAAAGGAAGCTATCACCCTCCCCACCACCCTGCAAA	37	10	8103673	CGGTTACCTCTTCAACAAGGTTCTGCACACTAGGGTAATTTTCTGTCTTG	10	8143679	R	NA	NA	NA	NA	GATA3	NM_001002295	Body	chr10:8100384-8100768	S_Shelf	NA	RDMR	NA	NA	10:8103138-8103934	Unclassified_Cell_type_specific	NA
cg14082893	0.000364941	0.00503436	0.290667	0.855431	0.564764	cg14082893	cg14082893	23705497	CACRACCTCAAAAACCCAACRCCAAAAAACAAATAACAAATAAAATAAAC	NA	NA	II	NA	NA	CAGGGCTGGACCTTGAGGTGAAGAGGCTGTCTGGATACCTGCTCCTGACTGCTAGCTCTT[CG]CCCACCTCACCTGCCACCTGTCCTTTGGCGTTGGGTTCTTGAGGCCGTGGTTTCCCTCTG	37	15	75400931	CGCCCACCTCACCTGCCACCTGTCCTTTGGCGTTGGGTTCTTGAGGCCGT	15	73187984	F	NA	NA	NA	NA	NA	NA	NA	NA	NA	NA	NA	TRUE	NA	NA	NA	TRUE
cg14236118	6.40991e-05	0.00378456	0.290524	0.783831	0.493307	cg14236118	cg14236118	16653452	CTCCTATTAACCAAATATAAATTATCACTAACCCAAATCRATCCCACACC	NA	NA	II	NA	NA	CCAGGGGGCAGCTCCTATTAGCCAGATGTGGATTGTCACTAGCCCAGGTCGGTCCCACAC[CG]CTCGGAGCACACAGTCCACACTAAGAGATCTGTGTCTCCCCACATTACTTCCTGCGTTAG	37	4	70697558	TCCTATTAGCCAGATGTGGATTGTCACTAGCCCAGGTCGGTCCCACACCG	4	70732147	R	NA	NA	NA	NA	NA	NA	NA	NA	NA	NA	DMR	TRUE	NA	NA	NA	NA
cg20399011	0.000157249	0.00396988	0.290493	0.887025	0.596532	cg20399011	cg20399011	24803495	ACACTTACCCTAAACCTCAAACTAATTATCTATAAAATAAAAATAATAAC	NA	NA	II	NA	NA	CTCACGGGCCAAACCCTCCCTCGGCCTGTCCTTCAAGCCTCAGCAGCTCTGCGGAGTGAG[CG]TTATCATCCCCATTCTACAGATAACTAGTTTGAGGCTCAGGGTAAGTGCAAACGTGCTGC	37	5	180231194	CACTTACCCTGAGCCTCAAACTAGTTATCTGTAGAATGGGGATGATAACG	5	180163800	F	NA	NA	NA	NA	MGAT1	NM_001114620	TSS1500	chr5:180229375-180230147	S_Shore	NA	NA	NA	5:180161982-180164097	5:180230758-180231301	Promoter_Associated	NA
cg10511890	0.000989927	0.00830794	0.290483	0.83351	0.543028	cg10511890	cg10511890	64732350	CACTATACAATACCTATAATAATAAACTATTAACATTTTACAATAAACCA	45797443	CGCTATACGATACCTATAATAATAAACTATTAACGTTTTACAATAAACCG	I	A	Red	TGAGAAAACAGGAAGCGCCCAGTCACCACAGGAAGCATGTGTGCGCCGCCTCCCCACCCC[CG]GCCCATTGCAAAACGCCAACAGCCCATTACCACAGGCACCGCACAGCGGCCCAGAGAAAC	37	11	47416487	CGCTGTGCGGTGCCTGTGGTAATGGGCTGTTGGCGTTTTGCAATGGGCCG	11	47373063	F	NA	NA	NA	NA	NA	NA	NA	chr11:47416357-47416598	Island	NA	NA	NA	11:47372934-47373130	11:47415567-47417209	Promoter_Associated	TRUE
cg16179938	0.00156958	0.0110301	0.290378	0.865228	0.57485	cg16179938	cg16179938	39748304	AAAAAAACAATAAAAACATACCCCCATAAACCATAAATAACATCACAACA	69640405	AAAAAAACAATAAAAACATACCCCCGTAAACCGTAAATAACATCACGACG	I	A	Red	ACGCTGCGACAGGAAGAGGCAATAGGAACATGCCCCCGTAGGCCGTGGGTGGCATCACGA[CG]GCCTTTTTTGTTTCCTGTATTGCTTTAGTGTAAAGGAAAATGACAACTCTAAAGAAGGAG	37	18	77277583	GAAGAGGCAATAGGAACATGCCCCCGTAGGCCGTGGGTGGCATCACGACG	18	75378571	R	NA	NA	NA	NA	NFATC1	NM_006162	Body	chr18:77280144-77280414	N_Shelf	NA	NA	NA	18:75378490-75378572	18:77276196-77277812	Unclassified_Cell_type_specific	NA
cg14134003	0.000188348	0.00408604	0.290313	0.891258	0.600945	cg14134003	cg14134003	11619425	CCCTAACCCATAACRTCTTACATATACATACTTTAATCACAAAAATTAAC	NA	NA	II	NA	NA	TGGTCCTCTTACCCTAACCCATAGCGTCTTGCATATGCATGCTTTGGTCACAAAGATTGG[CG]TGGGGAGAGAACGTGGACAAACTCATCACCACTAATGGAAATAACAACTAAAAGGGCATG	37	9	88952877	CGCCAATCTTTGTGACCAAAGCATGCATATGCAAGACGCTATGGGTTAGG	9	88142697	R	NA	NA	NA	NA	ZCCHC6	NM_024617	Body	NA	NA	NA	NA	NA	NA	NA	NA	NA
cg25116200	8.67614e-05	0.00378456	0.29022	0.846061	0.555841	cg25116200	cg25116200	24725482	CTCTCAAATACACCTACTAAAACTCACAAAAAAAACCATACATCTACTAC	NA	NA	II	NA	NA	GGAGCTGAGTTCCACGTGCTCCGATCTGGTGGCCAGACCTGAAGCCCTCCTCTTTGTTTC[CG]TAGCAGATGCATGGCTTCCCTTGTGAGTTTTAGCAGGTGCATCTGAGAGGCAGCTCCTCT	37	5	156698854	TCTCAGATGCACCTGCTAAAACTCACAAGGGAAGCCATGCATCTGCTACG	5	156631432	F	NA	NA	NA	NA	CYFIP2	NM_001037333	5'UTR	NA	NA	NA	NA	NA	NA	5:156698593-156699236	Promoter_Associated	NA
cg05336051	0.00125083	0.00956783	0.290157	0.775574	0.485417	cg05336051	cg05336051	59697325	AACCTAACACCCAAAATACAAATTATTTCATAATTTACTAAAAAAAAACC	NA	NA	II	NA	NA	GCTCTGTGCTGGGCCTGACACCCAGGGTGCAGGTTGTTTCATGGTTTGCTAGGGAGAAGC[CG]AGTATTCAGAGGTGGCCCTGCGGGGAGGCAGCAGGGAGCTTCCTCCCAGGGATGCAGCTG	37	4	2813724	CGGCTTCTCCCTAGCAAACCATGAAACAACCTGCACCCTGGGTGTCAGGC	4	2783522	R	NA	NA	NA	NA	SH3BP2	NM_001145855	TSS1500	NA	NA	NA	NA	TRUE	NA	4:2813405-2815108	Promoter_Associated	TRUE
cg02716776	0.000198806	0.00413984	0.290134	0.769195	0.47906	cg02716776	cg02716776	70764416	ATATACTAAACACCAATAAAACATATAAAAAAACCTCAATAAAACCAACA	71758366	ATATACTAAACGCCGATAAAACATATAAAAAAACCTCAATAAAACCGACG	I	A	Red	TAGGCACCTGCTGTGTGCTGAGCGCCGGTGGAGCATGTGGGGAGACCTCAGTGGAGCCGA[CG]GGTGCTTCGGGGGTGATCAGGGCTGGTGGGGAGGAGTCGTCCGGCTGGAAAGGGGTGGCC	37	19	3178413	GTGTGCTGAGCGCCGGTGGAGCATGTGGGGAGACCTCAGTGGAGCCGACG	19	3129413	R	NA	NA	NA	NA	S1PR4	NM_003775	TSS1500	chr19:3178741-3179986	N_Shore	NA	NA	NA	19:3128817-3131105	19:3178296-3178895	Promoter_Associated	NA
cg07136133	0.00015607	0.00396598	0.290133	0.794275	0.504142	cg07136133	cg07136133	48628367	ATCTATTCCCTAACAAATTCCCATTCACAAATTTACACAAAACTCTTTTC	NA	NA	II	NA	NA	GCCTTAGGCTGGCCCCATTGTCACTGTCTTCCCACTTGAGGGTGACCACACTGTTACAAC[CG]AAAAGAGCCCTGTGCAAACTTGTGAATGGGAACCTGCCAGGGAATAGATGCTATTGCTGG	37	11	36422377	TCTATTCCCTGGCAGGTTCCCATTCACAAGTTTGCACAGGGCTCTTTTCG	11	36378953	F	NA	NA	NA	NA	PRR5L	NM_024841	5'UTR	NA	NA	NA	NA	NA	NA	NA	NA	NA
cg22514722	4.27413e-05	0.00378456	0.289967	0.860793	0.570826	cg22514722	cg22514722	41623334	CTAAATATATACACTCATACCCACRTATCCCAAACTCTTTAAAAAAAAAC	NA	NA	II	NA	NA	GAGCTGTATTTCTAGGTGTGTGCACTCATGCCCACGTGTCCCAGGCTCTTTAGAGGGAAG[CG]TTCCCTAGGTACGTGGCATTCCCTTTCAAATTCACCTAGCGCCCCAGAGAAGGGATTGTG	37	3	127473755	CGCTTCCCTCTAAAGAGCCTGGGACACGTGGGCATGAGTGCACACACCTA	3	128956445	R	NA	NA	NA	NA	MGLL	NM_007283	Body	NA	NA	NA	NA	NA	3:128956299-128956657	3:127473506-127474444	Unclassified	NA
cg23367392	0.000377065	0.00510193	0.28989	0.865512	0.575622	cg23367392	cg23367392	19727319	AAACRTCTATATACAAATACTATTTAATATATAAATCCCRACAAAAATTC	NA	NA	II	NA	NA	TTTGAAAGTAAGCAAGAGAACAGAAAGCGAGCAAGAGAACCGCAACCTTTACCACCTTGG[CG]AATTCTTGCCGGGACCTACATATTAAACAGCACTTGCACACAGACGCCTCAAGTCGTCCT	37	7	42267337	GGCGTCTGTGTGCAAGTGCTGTTTAATATGTAGGTCCCGGCAAGAATTCG	7	42233862	F	NA	NA	NA	NA	GLI3	NM_000168	5'UTR	chr7:42267546-42267823	N_Shore	NA	RDMR	TRUE	7:42233829-42233956	NA	NA	NA
cg02035605	0.000119644	0.00384463	0.28985	0.849509	0.559659	cg02035605	cg02035605	66694407	AAAAAACTACTTAATTCCTCTTCTCTCAAAAAATTTAAAAAATCTTCCCC	NA	NA	II	NA	NA	TGGTTTTCTTTAGAAAGCTGCTTGGTTCCTCTTCTCTCAAAGGATTTGGAAGGTCTTCCC[CG]CACAATCAAAGGAGCAGTTTGAGACACAGGGGCGACAGCTGGGGACAGCATTAGAGGGAC	37	12	1725867	CGGGGAAGACCTTCCAAATCCTTTGAGAGAAGAGGAACCAAGCAGCTTTC	12	1596128	R	NA	rs35898373	NA	NA	WNT5B	NM_030775	TSS1500	NA	NA	NA	NA	NA	NA	NA	NA	NA
cg24742298	0.000378762	0.00511188	0.289832	0.794351	0.504519	cg24742298	cg24742298	45620372	ACTATAATAAAAAACACACTTACRATTTTCATCTCAATTCAACTAATCRC	NA	NA	II	NA	NA	AGGCCTTATTTTACTAGTGAGGAAATAGGCCAGAGAAAGGAAGTGACTTGCTCAAAGTCA[CG]CGACCAGTTGAATTGAGATGAAAACCGTAAGTGTGTCTCCCACCACAGTGTCTTTCCTGT	37	17	27309486	CGCGACCAGTTGAATTGAGATGAAAACCGTAAGTGTGTCTCCCACCACAG	17	24333612	F	NA	NA	NA	NA	SEZ6	NM_001098635	Body	chr17:27312969-27313283	N_Shelf	NA	NA	NA	NA	17:27308791-27309795	Unclassified_Cell_type_specific	NA
cg18855030	0.000267441	0.0044944	0.289779	0.848656	0.558877	cg18855030	cg18855030	22771472	CTTCCCCCAATACTAAAATTAAACAACATCCAACACAAACCTACTCTTAC	NA	NA	II	NA	NA	CCCGCCTTTTTCTTCCCCCAGTACTGAAATTAAGCAGCATCCAACACAGGCCTACTCTTA[CG]ACATGTGACTTTACTGTTTTCCGTTTTTGTTGAAAGAGTCATTAACAGTTAGGAGTTGAT	37	2	143886940	TTCCCCCAGTACTGAAATTAAGCAGCATCCAACACAGGCCTACTCTTACG	2	143603410	R	NA	NA	NA	NA	ARHGAP15	NM_018460	1stExon	NA	NA	low-CpG:143603402-143603483	NA	NA	NA	2:143885900-143887288	Promoter_Associated	NA
cg12782294	0.000613478	0.00636728	0.28968	0.803367	0.513687	cg12782294	cg12782294	33687457	AAAATTAACTAAATAACCTCTCTTTTTAAATACCTAATCAATTCACAAAC	NA	NA	II	NA	NA	AATTTTATCTCAAGGTTAACTAGATAACCTCTCTTTTTAAATACCTGATCAGTTCACAGA[CG]ACTTTGGCCCCTTCTCATATAATACATGACTTCCTTTTACACAATAATGAGAATGTGGGT	37	3	171494766	CGTCTGTGAACTGATCAGGTATTTAAAAAGAGAGGTTATCTAGTTAACCT	3	172977460	R	NA	NA	NA	NA	PLD1	NM_001130081	5'UTR	NA	NA	NA	NA	TRUE	NA	NA	NA	NA
cg16217908	0.000299956	0.00466675	0.289659	0.748682	0.459024	cg16217908	cg16217908	40616400	CTAATTACTCTATAACTTCCTAAAAAAACTCAACTTAAAATTTTACAACC	NA	NA	II	NA	NA	GAGCTGAGGACAGGTCAGTGAGGGCACTAGGCTACAGGAAGAGGCATTTCCTATAGATGA[CG]GCTGTAAAATTTTAAGCTGAGTTCCTCCAGGAAGTCATAGAGTAATTAGTGGTTTTTTTC	37	3	111809470	CGGCTGTAAAATTTTAAGCTGAGTTCCTCCAGGAAGTCATAGAGTAATTA	3	113292160	F	NA	NA	NA	NA	C3orf52	NM_024616	Body	chr3:111804865-111805570	S_Shelf	NA	NA	NA	NA	3:111809460-111809525	Unclassified_Cell_type_specific	NA
cg13136655	0.00095519	0.0081384	0.289601	0.776852	0.487251	cg13136655	cg13136655	14764317	CCAAAAAAACCCAAAACATAACTACTTTTACAACTAAACRTAACTATAAC	NA	NA	II	NA	NA	AGCTGGCGTGCGCCAAGCAGCCACTAGGAGCCACTTCATGCCAATGCTCCACTTCCTGCA[CG]CCACAGTCACGTTCAGCTGCAAAAGTAGTTATGCTTTGGGTTTTTTTGGTTTTTTTTTTT	37	6	149806131	CGCCACAGTCACGTTCAGCTGCAAAAGTAGTTATGCTTTGGGTTTTTTTG	6	149847824	F	NA	NA	NA	NA	ZC3H12D	NM_207360	5'UTR	NA	NA	low-CpG:149847673-149847863	NA	NA	NA	6:149805583-149806902	Promoter_Associated	NA
cg16363586	6.08942e-05	0.00378456	0.289378	0.795237	0.505858	cg16363586	cg16363586	73644487	CACRATAATCAAAAACACCAAAATTCCTATCCCCAACAAAAACTTACAAC	NA	NA	II	NA	NA	ACCCCCAGAATCACGATGATCAGGAGCACCAGAATTCCTATCCCCAGCAGAAGCTTACAG[CG]CTTATCCCCGTCTTCCATGGGCACTCTGCAATAGTCATACGAAGTAGATGCCATCCAGAT	37	19	17516329	CGCTGTAAGCTTCTGCTGGGGATAGGAATTCTGGTGCTCCTGATCATCGT	19	17377329	R	NA	NA	NA	TRUE	BST2	NM_004335	1stExon	NA	NA	NA	NA	TRUE	NA	19:17515879-17517070	Promoter_Associated	NA
cg11549417	0.000227647	0.00428639	0.289244	0.787112	0.497868	cg11549417	cg11549417	67690413	CTATAACTACCCCAAAAAAAACTTACTAACAAATAAAATTTCCTCAAAAC	NA	NA	II	NA	NA	ACTGAGCACAGCTGTGGCTGCCCCAAGGGAAACTTGCTGGCAGGTGGGGTTTCCTCAGGG[CG]TGGGCGGCTGCTAGAAACGAGAACCAGGAGAACCACGCAGCCAGGAAGCCAGTGGCCACC	37	13	114814643	CGCCCTGAGGAAACCCCACCTGCCAGCAAGTTTCCCTTGGGGCAGCCACA	13	113832745	R	NA	NA	NA	NA	RASA3	NM_007368	Body	chr13:114813942-114814457	S_Shore	NA	NA	NA	13:113832745-113832827	13:114814252-114815271	Promoter_Associated	NA
cg17771150	0.000127196	0.00387789	0.288992	0.77306	0.484068	cg17771150	cg17771150	20690305	AAAAACAAAACCCACAATCCACAAAAACAATACCRAAATACATCACAAAC	NA	NA	II	NA	NA	TCTGGTCCCCTGAAGGCAAAACCCACAATCCACAGAAACAGTGCCGAAGTGCATCACAAG[CG]CTTAAAACCAACAAAAACACATGAAGAACATTTACCTTGCAGGAAAAAAGCTGTCCTTGG	37	13	46756209	CGCTTGTGATGCACTTCGGCACTGTTTCTGTGGATTGTGGGTTTTGCCTT	13	45654210	R	NA	NA	NA	TRUE	LCP1	NM_002298	5'UTR	NA	NA	NA	NA	NA	NA	13:46755996-46756686	Promoter_Associated	NA
cg11468953	0.000160061	0.00398636	0.288917	0.774536	0.485619	cg11468953	cg11468953	12621346	AATCAAAACCAATAATCTATCAAAACCCAATTCCTACAAAAACCAATACC	NA	NA	II	NA	NA	CAGGGGTCAGAGGTCAAGGCCAGTGGTCTATCAGAACCCAGTTCCTGCAGGAGCCAGTGC[CG]GTACTAGGTAGACTCAGATGACTGAATGGTCCTCGGGATCTGAAGGCCAGTGGGGGAGAT	37	11	48034953	CGGCACTGGCTCCTGCAGGAACTGGGTTCTGATAGACCACTGGCCTTGAC	11	47991529	R	NA	NA	NA	NA	PTPRJ	NM_002843	Body	NA	NA	NA	NA	TRUE	NA	11:48034830-48035491	Unclassified	TRUE
cg18231184	0.000165133	0.00400748	0.288913	0.797598	0.508685	cg18231184	cg18231184	35608371	TAAAAAAAAACAACTTTAACATACAACCTACAACACTAAAAAAAACATAC	NA	NA	II	NA	NA	AGCTGCCTAAATGTATGGTGATGCCTGTTCTTGATGTTGTTTGGTAGATGACTGGCTCGA[CG]TATGCCCTTCTCAGTGCTGTAGGCTGCATGTTAAAGCTGCCTTTCTTTATCAGGTTCTAA	37	7	97762571	AAAGAAAGGCAGCTTTAACATGCAGCCTACAGCACTGAGAAGGGCATACG	7	97600507	F	NA	rs78082529	NA	NA	LMTK2	NM_014916	Body	NA	NA	NA	NA	TRUE	NA	NA	NA	NA
cg18515872	0.000168276	0.00402023	0.288871	0.64584	0.356969	cg18515872	cg18515872	48648414	ATAAATAAATAATCCTCTATACTTACTTCTTCTCCTAATCCRTATATAAC	NA	NA	II	NA	NA	CCTCCAATTCTGTGGGTGGATGATCCTCTGTGCTTGCTTCTTCTCCTAGTCCGTGTATGG[CG]TGACTGAAGAGTCCCAGGCACAGAGCCCGGTGCATGTACTCAGCCAACCAATCAGGAAAA	37	14	72943461	CGCCATACACGGACTAGGAGAAGAAGCAAGCACAGAGGATCATCCACCCA	14	72013214	R	NA	NA	NA	NA	RGS6	NM_004296	Body	NA	NA	NA	DMR	NA	NA	14:72943380-72943928	Unclassified	NA
cg17186066	0.00102774	0.00849527	0.288823	0.865456	0.576632	cg17186066	cg17186066	41667344	TTTTTTTTTCTAATCTAATTATTACCTAATCATATTATCCTAAATCAAAC	NA	NA	II	NA	NA	TTTTTTTTTTTTTTTTTTTTCTGGTCTAATTGTTGCCTAATCATGTTATCCTGGATCAGG[CG]CACTTTCTTTTGACTAAGAAAGCTTTGAACTTTGCTTTGCACTTCCTGCAAGAGGAGGAT	37	8	80740613	CGCCTGATCCAGGATAACATGATTAGGCAACAATTAGACCAGAAAAAAAA	8	80903168	R	NA	NA	NA	NA	NA	NA	NA	NA	NA	NA	NA	TRUE	NA	8:80740602-80740794	Unclassified_Cell_type_specific	NA
cg27164770	0.000445453	0.00546212	0.288799	0.817935	0.529136	cg27164770	cg27164770	29613494	CATACCTAAATTCTTCCTCTACCTATTTCCTCATTTAAAAAACCCTTCTC	NA	NA	II	NA	NA	CAGAATAATTTCATGCCTAGATTCTTCCTCTACCTGTTTCCTCATTTAGGGGGCCCTTCT[CG]GTTTAATTGTCTCCAGCTGATGATCAATTAAGCAAACTGATTGCAGTTGCATTTGATGGC	37	13	94891445	ATGCCTAGATTCTTCCTCTACCTGTTTCCTCATTTAGGGGGCCCTTCTCG	13	93689446	R	NA	NA	NA	NA	GPC6	NM_005708	Body	NA	NA	NA	NA	TRUE	NA	NA	NA	NA
cg19663795	0.000131199	0.00389342	0.28879	0.774341	0.48555	cg19663795	cg19663795	11716443	TAAAAACCRAAATACCCAAATTTCTAAATATAAAAACTCACCATAACTCC	NA	NA	II	NA	NA	GGCATGGGGGCTGGGGGCCGAGATGCCCAGGTTTCTGGGTGTAAGGACTCACCATGACTC[CG]CCAGCCATCACTGCACCTGCCGTCTCTCCCCACTTCCTCTGGTGGGGCAGGAAGCTGAGT	37	16	30393854	GGGGGCCGAGATGCCCAGGTTTCTGGGTGTAAGGACTCACCATGACTCCG	16	30301355	R	NA	NA	NA	TRUE	2020-09-01	NM_052838	5'UTR	chr16:30389035-30390631	S_Shelf	NA	NA	NA	NA	16:30393709-30394248	Promoter_Associated	NA
cg03636488	0.000286	0.00459432	0.28878	0.89285	0.60407	cg03636488	cg03636488	54675422	CRCAACAACATATATAATAAACCTACAAATCTTACRAAAACTTCAAAAAC	NA	NA	II	NA	NA	TGACATCTGAACGCAGCAGCATGTGTGATGAGCCTGCAGGTCTTGCGGGAGCTTCAGAAG[CG]CGGGCTGACCTGTGACTTGACATTTCCCTGCGGCGTGCAGATCTCTCAGTTTTCCTTTCC	37	12	132551127	GCAGCAGCATGTGTGATGAGCCTGCAGGTCTTGCGGGAGCTTCAGAAGCG	12	131117080	R	NA	NA	NA	NA	EP400	NM_015409	Body	NA	NA	NA	NA	NA	12:131117009-131117116	12:132550548-132551394	Gene_Associated	NA
cg00287773	0.000285925	0.00459352	0.288759	0.708514	0.419755	cg00287773	cg00287773	16656364	TAAAATAATATATCTCTTACCACACCAACTACCTATATAACACAATACCC	NA	NA	II	NA	NA	GGGCCTGTGCATAGGGTGGTATGTCTCTTACCACACCAGCTGCCTGTGTGGCACAGTGCC[CG]TAGGCACCTAGTGCAATCTTCCCAGTGGTCAGTGTGGTTAGCCACAGGGGAAACTTGAGA	37	5	139594619	CGGGCACTGTGCCACACAGGCAGCTGGTGTGGTAAGAGACATACCACCCT	5	139574803	R	NA	NA	NA	NA	C5orf32	NM_032412	Body	NA	NA	NA	NA	TRUE	NA	NA	NA	NA
cg02522196	0.000163892	0.00399948	0.288637	0.87654	0.587903	cg02522196	cg02522196	51637357	AAACCTAATATAATAAATATTAATATAAATTCTAACTCCACTACTTACTC	NA	NA	II	NA	NA	GAAGGAAGATCTGGGGATTCCTATTGTAATTTTTCAGTAGCAATTTGTATAACTTTATAG[CG]AGTAAGCAGTGGAGCCAGAATTTATACCAATATTCATTATATCAGGTCTCCTAACCATAA	37	12	44226393	GACCTGATATAATGAATATTGGTATAAATTCTGGCTCCACTGCTTACTCG	12	42512660	F	NA	NA	NA	NA	NA	NA	NA	chr12:44229710-44230164	N_Shelf	NA	NA	NA	NA	12:44226266-44226638	Unclassified_Cell_type_specific	NA
cg08614334	0.000214574	0.0042214	0.288588	0.845787	0.557199	cg08614334	cg08614334	65711411	TAACAAATACTATTAAAACAAAAATCAATAAAATCTTTATATCCCCRAAC	NA	NA	II	NA	NA	GAGCTCAGTCTTAGCAGGTGCTGTTGGGACAGAAATCAATGGGATCTTTGTGTCCCCGAG[CG]GGAGTTGGGGGTGGGCAGGAAAGGGGAAGGGTGATGAGACCTCAGTGAGAGGAAAGGAGA	37	2	220381812	AGCAGGTGCTGTTGGGACAGAAATCAATGGGATCTTTGTGTCCCCGAGCG	2	220090056	R	NA	NA	NA	NA	ACCN4	NM_182847	Body	chr2:220377743-220377946	S_Shelf	NA	NA	NA	NA	NA	NA	NA
cg02417084	0.000256006	0.00443287	0.288563	0.822218	0.533655	cg02417084	cg02417084	33666442	ATAAAAAACTTAAAATTAATTAAAAAATACTTTACAATAACCCTCCTCCC	NA	NA	II	NA	NA	CGGACTGAGAAATCGCAGAGGCCGTGGGTAAGGATTCAAGCTTGAGGAAACACTGGGGGC[CG]GGAGGAGGGCTATTGTAAAGCATTTCTTAATTAATTTCAAGTCCTCCATTTTTTTACAGG	37	16	51183533	TGGAGGACTTGAAATTAATTAAGAAATGCTTTACAATAGCCCTCCTCCCG	16	49741034	F	NA	NA	NA	NA	SALL1	NM_002968	Body	chr16:51183699-51188763	N_Shore	NA	NA	NA	16:49740864-49741035	NA	NA	NA
cg07787634	7.71757e-05	0.00378456	0.288484	0.770501	0.482017	cg07787634	cg07787634	61631325	ATATCATCTCCAAATCCCTCTCCTCATTTAACTTTTCTAATATTTAAACC	NA	NA	II	NA	NA	AGTCATCATAGCCGCCCCCGCTTCAGAGACTGAACCAGTAATGTATCCATAGATAAGATA[CG]GTTCAAATATCAGAAAAGCTAAATGAGGAGAGGGACTTGGAGATGACACCATCACCCCAC	37	1	241715378	CGGTTCAAATATCAGAAAAGCTAAATGAGGAGAGGGACTTGGAGATGACA	1	239782001	F	rs12079041	NA	NA	NA	KMO	NM_003679	Body	NA	NA	NA	NA	NA	NA	1:241714976-241715623	Promoter_Associated	NA
cg04097334	7.48342e-05	0.00378456	0.2884	0.641537	0.353137	cg04097334	cg04097334	28686326	ATACTCAACTAAATCTCTTCCTTCTTCTAACTCATACAAAAAAACAACCC	NA	NA	II	NA	NA	GTGATGTTTGCAGTTTTGCAGGCTGCATGTGGGCCTCAGGCATTTGTCAGGGTGGGTGGT[CG]GGCTGTTTCTCTGCATGAGTCAGAAGAAGGAAGAGACCCAGCTGAGTATACGAAATAAAT	37	2	189599665	CGGGCTGTTTCTCTGCATGAGTCAGAAGAAGGAAGAGACCCAGCTGAGTA	2	189307910	F	NA	rs58951032	NA	NA	DIRC1	NM_052952	5'UTR	NA	NA	NA	NA	NA	NA	NA	NA	NA
cg21538684	0.000261786	0.00446422	0.288399	0.863873	0.575474	cg21538684	cg21538684	31745351	AAAATATCTTAATATAATTTCAATAAAAATTCCCRACAAACTCACACTAC	NA	NA	II	NA	NA	CCTTGCCTCCCCCGGCCCCCCCGCCCCGCCCCGCCCCGTGCCCAGTAAATCACATGCAAC[CG]CAGTGTGAGTTTGCCGGGAATTTCCACTGAAACCACACTAAGATATTCTTGACTTTACCT	37	6	13274180	CGCAGTGTGAGTTTGCCGGGAATTTCCACTGAAACCACACTAAGATATTC	6	13382159	F	NA	NA	NA	NA	PHACTR1	NM_030948	Body	NA	NA	NA	NA	NA	6:13382130-13382176	NA	NA	NA
cg07248223	0.000539501	0.00595888	0.288269	0.800992	0.512724	cg07248223	cg07248223	33620353	ACTTTCTCTAAAATAACCAAAAAACACTTACATATTTTAAAAAAACCTCA	65668366	ACTTTCTCTAAAATAACCGAAAAACACTTACGTATTTTAAAAAAACCTCG	I	A	Red	ACACTCTTCACGGTTCAACGCTCCACCCGCCCTCCACTGACTCATCTAGAGGTCGAGTCT[CG]AGGTTTCTTTAAAACACGTAAGTGTCTTTCGGTTACTCTAGAGAAAGCCCGCTCTGACTG	37	17	38717275	CGAGGTTTCTTTAAAACACGTAAGTGTCTTTCGGTTACTCTAGAGAAAGC	17	35970801	F	NA	NA	NA	NA	CCR7	NM_001838	Body	NA	NA	NA	NA	NA	17:35970726-35970833	17:38715911-38717621	Promoter_Associated	NA
cg11236746	3.76789e-05	0.00378456	0.288137	0.859745	0.571608	cg11236746	cg11236746	43734325	CAAATTTTCCTCATAAAATATCCCATTAAAAATATCTTATCTTACCTCTC	NA	NA	II	NA	NA	CCACTTGCTCTCAAGTTTTCCTCATGAAATGTCCCATTAGGGGTGTCTTGTCTTGCCTCT[CG]TGTCTTCTATTTTCCCTTCCTCCTCTAAAACAAAAAAGAATTTCTCCACAGAGAAGGAAT	37	3	33096255	CGAGAGGCAAGACAAGACACCCCTAATGGGACATTTCATGAGGAAAACTT	3	33071259	R	NA	NA	NA	NA	GLB1	NM_001079811	Body	NA	NA	NA	NA	NA	NA	NA	NA	NA
cg01916088	0.000472752	0.00560952	0.288115	0.826084	0.537969	cg01916088	cg01916088	70749467	AAACAATACAAATTCACAACAAAACACAAAATATCATAACAAATATTACA	73699343	GAACGATACGAATTCGCGACGAAACGCAAAATATCATAACAAATATTACG	I	A	Red	AGTTGGCAGGGCGGGCGGTGCGGGTTCGCGGCGAGGCGCAGGGTGTCATGGCAAATGTTA[CG]GCTCAGATTAAGCGATTGTTAATTAAAAAGCGACGGTAATTAATACTCGCTACGCCATAT	37	6	41528531	GGGCGGTGCGGGTTCGCGGCGAGGCGCAGGGTGTCATGGCAAATGTTACG	6	41636509	R	NA	NA	NA	NA	FOXP4	NM_001012427	5'UTR	chr6:41528266-41528900	Island	NA	NA	TRUE	6:41636460-41636510	6:41527935-41529929	Promoter_Associated	TRUE
cg00586700	0.000151125	0.00395406	0.288077	0.709035	0.420958	cg00586700	cg00586700	70630448	CTACTAAAACTTCAATAACCACATAATCCCCATACAATACTACCTCACTC	NA	NA	II	NA	NA	AAGTGTATGGGAAGCTTTGTAGCAGGAGTGTGGGCGGGGGCTGGTGCCTGGAGGGGCCTT[CG]AGTGAGGCAGCATTGTATGGGGACCATGTGGTCACTGAAGTCCTAGCAGAAGGATGTGGT	37	19	50015178	CGAGTGAGGCAGCATTGTATGGGGACCATGTGGTCACTGAAGTCCTAGCA	19	54706990	F	NA	NA	NA	NA	FCGRT	NM_001136019	TSS1500	chr19:50016531-50016851	N_Shore	NA	NA	NA	NA	NA	NA	NA
cg21749794	9.12744e-05	0.00378456	0.288068	0.829446	0.541378	cg21749794	cg21749794	46742385	TAATACTCTAAAACTCCAATCCAAACTATAAAAACACAAAAAACTAAACA	61734396	TAATACTCTAAAACTCCGATCCGAACTATAAAAACGCGAAAAACTAAACG	I	A	Red	CCGACAGCCCCTCCTGGCACCTGCACAGGGCATGACACGCACATCACAGCCGCCTTCACC[CG]CTCAGCCTCCCGCGTCCCCACAGCCCGGACCGGAGCCTCAGAGCACCAGGACACACCCAT	37	13	114876210	TGGTGCTCTGAGGCTCCGGTCCGGGCTGTGGGGACGCGGGAGGCTGAGCG	13	113894312	F	rs9805458	NA	NA	NA	RASA3	NM_007368	Body	chr13:114876499-114877101	N_Shore	NA	DMR	NA	13:113894019-113894532	13:114874917-114876446	Promoter_Associated	TRUE
cg00415011	8.35399e-05	0.00378456	0.288044	0.820836	0.532792	cg00415011	cg00415011	20608407	RCAAAAACRTAAACTTTATCAACATCCCRACAAATTCACCTTTACTATTC	NA	NA	II	NA	NA	TTAGAGGGGGCGCAGAAACGTAAGCTTTATCAGCATCCCGGCAAATTCACCTTTGCTGTT[CG]CTTCGCTGGGCACACCCCCATGTCCCGGCCTTGAGCTCCTGCCGCGCTCACCACTTCCTC	37	8	142046261	CAGAAACGTAAGCTTTATCAGCATCCCGGCAAATTCACCTTTGCTGTTCG	8	142115443	R	NA	NA	NA	NA	NA	NA	NA	NA	NA	NA	DMR	TRUE	NA	8:142045726-142046587	Unclassified	NA
cg20425130	0.000167052	0.00401293	0.287922	0.779591	0.491669	cg20425130	cg20425130	11686463	TTCCTAAATATCCACACACAAAATAACATCTATCAAAACRTTTTCCATTC	NA	NA	II	NA	NA	TGGCAGGAGAATTCCTGAATGTCCACACACAAGATGACATCTGTCAGAGCGTTTTCCATT[CG]CAGGGTTTCCAGGCCATTCTGAAGAATTAAGGAGAGTCCCGCGTCGTCAAATTTGACCTT	37	3	183273245	TCCTGAATGTCCACACACAAGATGACATCTGTCAGAGCGTTTTCCATTCG	3	184755939	R	NA	NA	NA	TRUE	KLHL6	NM_130446	1stExon	NA	NA	NA	NA	NA	NA	3:183273160-183273932	Promoter_Associated	NA
cg01510278	0.000140805	0.00391868	0.287801	0.632161	0.34436	cg01510278	cg01510278	52808485	AACCCTTTTAATCAATACTAAAACATCTCCCAAAAATAAACAATAATAAC	NA	NA	II	NA	NA	CCACCAGAATCACTGAGGCACAGCTGGCCCACTGCCGAGTGCTGCCAGCCATCCTGCAAA[CG]CCACCATTGCTCATCCCTGGGAGATGCTCCAGCATTGACCAAAAGGGTTGCCGGGTCTTG	37	16	11456238	CGCCACCATTGCTCATCCCTGGGAGATGCTCCAGCATTGACCAAAAGGGT	16	11363739	F	rs731774	NA	NA	NA	NA	NA	NA	NA	NA	NA	NA	TRUE	NA	16:11455645-11456291	Unclassified	NA
cg02184413	0.000276485	0.00454162	0.28777	0.818993	0.531223	cg02184413	cg02184413	33731433	RTTTTCTTAATTAACTTCCRTAATTTAAAATACTAAATTCTAAACACCAC	NA	NA	II	NA	NA	GCTGAAGTCCAATGAGTGCTGAAAAACAGAGCATGTCCTGGTATTTATAGAAAGAAGACA[CG]TGGTGTCCAGAACTTAGTACCTTAAACTACGGAAGTTAATTAAGAAAACGCTATGATTTC	37	6	133035235	CGTGGTGTCCAGAACTTAGTACCTTAAACTACGGAAGTTAATTAAGAAAA	6	133076928	F	NA	NA	NA	TRUE	VNN1	NM_004666	TSS200	NA	NA	NA	NA	NA	NA	NA	NA	NA
cg22436753	0.000149391	0.00394542	0.287703	0.812154	0.524451	cg22436753	cg22436753	10748358	TCTTAACTCTAATCTCAAATAAAACAAAACAACAAATAAATAAAACACAC	NA	NA	II	NA	NA	AAAAGAAAGACGGTACCAAGAAGGGACGTGTTAATGGGGCCCAGACCTATGGATTGAAAG[CG]TGTGCTTTACCCATCTGCTGTCTTGCTCCATCTGAGACCAGAGCCAAGATCTGCCCAGGA	37	1	209929546	CTTGGCTCTGGTCTCAGATGGAGCAAGACAGCAGATGGGTAAAGCACACG	1	207996169	F	rs2272867	rs76702045	NA	NA	TRAF3IP3	NM_025228	1stExon	NA	NA	NA	NA	NA	NA	1:209929057-209930251	Promoter_Associated	NA
cg23192403	0.00110572	0.00888193	0.287649	0.755844	0.468194	cg23192403	cg23192403	67784364	AAAAAATACCTTATTATTTCATAAACTACACACCAATTCTTTATTTAATC	NA	NA	II	NA	NA	GGCTACAGTTGAAAAAATGCCTTATTGTTTCATAAACTACACACCAATTCTTTATTTGAT[CG]CATCCATCTTTTTAAACAGCTGGGTCCATTTTGAATGTTCTCGTTTTAAACTTAGCATTT	37	2	25781496	AAAAATGCCTTATTGTTTCATAAACTACACACCAATTCTTTATTTGATCG	2	25635000	R	NA	NA	NA	NA	DTNB	NM_183361	Body	NA	NA	NA	NA	TRUE	NA	2:25781024-25781546	Unclassified_Cell_type_specific	TRUE
cg09712306	1.67662e-05	0.00378456	0.287605	0.826091	0.538486	cg09712306	cg09712306	64692349	CCAATTCTTCAACACTATCTTACTTCCTAACTACAAAACCATTTATTACC	NA	NA	II	NA	NA	GGTGCCATGTCAATGCAAAACACAGTTACTTTTGCACCAACCTAAAGTTACAACACCATA[CG]GCAACAAATGGCCCTGCAGCCAGGAAGTAAGACAGTGCTGAAGAACTGGTACAAATTAAG	37	20	54949299	CGGCAACAAATGGCCCTGCAGCCAGGAAGTAAGACAGTGCTGAAGAACTG	20	54382706	F	NA	NA	NA	NA	AURKA	NM_198437	Body	NA	NA	NA	NA	NA	NA	20:54949129-54949318	Unclassified	TRUE
cg26437842	2.04641e-05	0.00378456	0.287573	0.84893	0.561357	cg26437842	cg26437842	28750356	TACTATAAAAAAAACCCTAAAAAAAACTAACACRAACTTTCCTAATTATC	NA	NA	II	NA	NA	TCTCGGGGTCCTGCTATGAAGGGAACCCTGGGAAGGGCTGACACGGGCTTTCCTGGTTGT[CG]AGGGGGCGGAGAGAGCAGGCCGACAGGACAGTGAGGCTCGCCCTCCAAGCTCCCTCATAG	37	10	49893423	GCTATGAAGGGAACCCTGGGAAGGGCTGACACGGGCTTTCCTGGTTGTCG	10	49563429	R	NA	NA	NA	NA	WDFY4	NM_020945	TSS200	NA	NA	NA	NA	NA	NA	NA	NA	NA
cg23051123	5.66461e-05	0.00378456	0.287451	0.738263	0.450812	cg23051123	cg23051123	13620382	CTCAACAAAAAATAAAACTACACAATCAATATCCAACCTCTCTAAAAACC	NA	NA	II	NA	NA	AGAGCAGAGCCCTCAACAGGAAGTGAAACTACACAGTCAATATCCAGCCTCTCTAAGGAC[CG]ATCCTGCCTGCAGGGATGGGTGTCTGGGACGTAGTGCTCAGGGTGGCCCTGGGGGCCGCT	37	1	226132841	CGGTCCTTAGAGAGGCTGGATATTGACTGTGTAGTTTCACTTCCTGTTGA	1	224199464	R	NA	NA	NA	NA	NA	NA	NA	NA	NA	NA	NA	TRUE	NA	1:226132766-226132960	Unclassified_Cell_type_specific	NA
cg13007871	0.000316689	0.00476317	0.287429	0.762655	0.475226	cg13007871	cg13007871	73735493	TCTCTTAAAAAACCAAACCTCTCTCAAAAACAATTAAAAAATCTAATCTC	NA	NA	II	NA	NA	CACAGAGTGACTCTCTTAAAGGGCCAGACCTCTCTCAGGGGCAATTAAGGAATCTAGTCT[CG]CTGGAGATTCCATCCTTCAGATGAACTGATGAGCAGTTCTCTTTGACTCCCAGTATTAGG	37	6	30458519	CTCTTAAAGGGCCAGACCTCTCTCAGGGGCAATTAAGGAATCTAGTCTCG	6	30566498	R	NA	NA	NA	NA	HLA-E	NM_005516	Body	chr6:30457369-30458175	S_Shore	NA	NA	NA	NA	NA	NA	NA
cg07031797	0.000207114	0.00418671	0.287408	0.817531	0.530123	cg07031797	cg07031797	11702481	AACAATCRAAACRCACTACTCTAATAAAAAATATTAACRATACAAAAAAC	NA	NA	II	NA	NA	GTTCATCTGTCAACAGTCGAAGCGCACTGCTCTGGTGGGGGATGTTGGCGGTGCAGGAGG[CG]CGGGGGCAGGAGAGTGTGGTAAATCTTGTACCCTCTGCTCAGCTGTGCTGTGAACCTAAA	37	22	50483123	ACAGTCGAAGCGCACTGCTCTGGTGGGGGATGTTGGCGGTGCAGGAGGCG	22	48825250	R	NA	rs5771321	NA	NA	TTLL8	NM_001080447	Body	chr22:50483350-50483579	N_Shore	NA	CDMR	NA	22:48825183-48825253	NA	NA	NA
cg01223086	3.12168e-05	0.00378456	0.287407	0.764343	0.476936	cg01223086	cg01223086	30609401	CAACAAATCACAATAATCCTAAACACTACTCCTACAACCRCTCTAAAAAC	NA	NA	II	NA	NA	TTTTACTATCAATGATATTAATACTGTTGTTGTTGTTTAAACGAGATTTTAGTCCCGGTT[CG]TCCCCAGAGCGGCTGCAGGAGTAGTGCCCAGGACTATTGTGACCTGCTGTGCCGTAGCTC	37	15	96896680	CGTCCCCAGAGCGGCTGCAGGAGTAGTGCCCAGGACTATTGTGACCTGCT	15	94697684	F	NA	NA	NA	NA	NA	NA	NA	chr15:96896928-96897301	N_Shore	NA	RDMR	TRUE	NA	NA	NA	NA
cg12942606	0.000404231	0.00523484	0.287308	0.848839	0.561532	cg12942606	cg12942606	66605417	AACCACTTCATTATAATTCAATACAAAATACTAACAACACTAAAACTTCC	NA	NA	II	NA	NA	TCAAAGGTGTCAATTAAGCCTCTTGCCAACAGCAACCCCCATCCCGACACCACTCCCTTC[CG]GAAGCCCCAGTGCTGTCAGTACTTTGCACTGAATCATAATGAAGTGGCCCTGGGGGCAAG	37	13	36429952	CGGAAGCCCCAGTGCTGTCAGTACTTTGCACTGAATCATAATGAAGTGGC	13	35327952	F	NA	NA	NA	NA	MIR548F5	NR_031646	Body	NA	NA	NA	NA	TRUE	NA	NA	NA	NA
cg21455600	0.00016262	0.00399817	0.287277	0.749567	0.462289	cg21455600	cg21455600	42794468	ACTTCCAAACATCTACTCCTCTCCTAATCTATAAAATAAACCTAATTTCC	NA	NA	II	NA	NA	ATTTATACCATCATTTTCATGTTCCTCACTCAGCCCTTACCTCCAGAACCTTAGCTGGAC[CG]GAAACCAGGCTCACTCTACAGATTAGGAGAGGAGTAGATGCCTGGAAGTATTCAACACAC	37	7	66096806	CTTCCAGGCATCTACTCCTCTCCTAATCTGTAGAGTGAGCCTGGTTTCCG	7	65734241	F	rs77241642	NA	NA	NA	KCTD7	NM_001167961	Body	chr7:66093348-66094174	S_Shelf	NA	NA	NA	NA	7:66096574-66096966	Unclassified_Cell_type_specific	NA
cg23378546	0.000833571	0.00752707	0.287226	0.651242	0.364016	cg23378546	cg23378546	66666419	CTAAATAACTACCTTAACTTATCAATAACACACRAAACAAACRTACTAAC	NA	NA	II	NA	NA	TCTCGGTAAGTCTAGGTGGCTGCCTTAGCTTGTCAGTGACACACGAGGCAGGCGTGCTGA[CG]TAAGGCTGAGACGTATTCGATTCCACCCTCTGCGGCTCTCTTCCTCCTCTCCGATGCAGA	37	17	76352717	CGTCAGCACGCCTGCCTCGTGTGTCACTGACAAGCTAAGGCAGCCACCTA	17	73864312	R	NA	NA	NA	NA	NA	NA	NA	chr17:76354818-76357038	N_Shelf	NA	NA	NA	NA	17:76352306-76353013	Unclassified	TRUE
cg17454283	0.000215332	0.00422352	0.287082	0.776782	0.4897	cg17454283	cg17454283	31752302	AATAATTTCTCAAACATAAATTTATCTCAAACACCAAAATATTTTCAATC	NA	NA	II	NA	NA	TCTGTTTAGAGAAAAGAGGAAGCAGTGTGGGATCCTGAAATGACTGAAACAATCTTAAAT[CG]ACTGAAAATATTTTGGTGCTTGAGATAAATTTATGTTTGAGAAACCACCTAGAAACATTG	37	4	96549942	CGACTGAAAATATTTTGGTGCTTGAGATAAATTTATGTTTGAGAAACCAC	4	96768965	F	rs1436572	NA	NA	NA	NA	NA	NA	NA	NA	NA	NA	TRUE	NA	NA	NA	NA
cg06103243	0.000479193	0.00564039	0.287048	0.847795	0.560746	cg06103243	cg06103243	18787348	TCAACCTCCCCATAATTTCACAAAAAAATAACTCTAATATTTACTACCTC	NA	NA	II	NA	NA	GCTTGGCCCACTCAGCCTCCCCATAATTTCACAAAAGAGTGACTCTAATGTTTGCTGCCT[CG]TGGGGAGCCGGTGGGCACAGCAGTGGATTGGATACCTACACCAGAGAAGGCCTGAGAGGC	37	3	193923516	CAGCCTCCCCATAATTTCACAAAAGAGTGACTCTAATGTTTGCTGCCTCG	3	195406210	R	NA	NA	NA	NA	NA	NA	NA	chr3:193921881-193922407	S_Shore	NA	NA	NA	NA	NA	NA	NA
cg12024826	6.36119e-05	0.00378456	0.286914	0.768147	0.481234	cg12024826	cg12024826	49679333	ATATCACTACTAAAATTTAAAAATCAAACTAAACTCCAACAACACTCCTC	NA	NA	II	NA	NA	TGCCTGAGTGTGTGTCACTGCTGAAGTTTGGGAGTCAGGCTGGGCTCCAGCAGCACTCCT[CG]ACCTCTGACGGTAGGTCAAGTCCTTTCTCGGGGTCCTGCTATGAAGGGAACCCTGGGAAG	37	10	49893336	CGAGGAGTGCTGCTGGAGCCCAGCCTGACTCCCAAACTTCAGCAGTGACA	10	49563342	R	NA	rs78653490	NA	NA	WDFY4	NM_020945	TSS200	NA	NA	NA	NA	NA	NA	NA	NA	NA
cg13636952	0.000130171	0.00388899	0.286903	0.778826	0.491923	cg13636952	cg13636952	15763473	ATTAAATTTCTACATAATATACAAAAATCAATCTTCCCCCTAATAAAACC	NA	NA	II	NA	NA	AGTGGCTGGTGCATGCTGTGAGACTTGTGCATGAAGACTCATCCTGAGTGAAGAGCCACA[CG]GTTCCACCAGGGGGAAGACTGATTTTTGCATATCATGCAGAAACTCAACCACCTGTTAGA	37	7	142447956	CGGTTCCACCAGGGGGAAGACTGATTTTTGCATATCATGCAGAAACTCAA	7	142127539	F	rs17215	NA	NA	NA	NA	NA	NA	NA	NA	NA	NA	NA	NA	NA	NA	NA
cg11288260	0.000311634	0.00473561	0.286785	0.691004	0.404219	cg11288260	cg11288260	51753313	CCAAAAAACCAAACACAAAACTATAACTAACCTTCTAACCTTCTCACTTC	NA	NA	II	NA	NA	TATTTACAAGAAACGCTAACGTATCAAGTTGAGGAAGGAACTTGTTCTCTTCTGTTTTTA[CG]AAGTGAGAAGGTTAGAAGGTCAGCCATAGCCTTGTGTCTGGTTTTCTGGGGTGCCCCTGG	37	13	100117058	CGAAGTGAGAAGGTTAGAAGGTCAGCCATAGCCTTGTGTCTGGTTTTCTG	13	98915059	F	NA	NA	NA	NA	NA	NA	NA	NA	NA	NA	NA	TRUE	NA	13:100116905-100117226	Unclassified_Cell_type_specific	NA
cg24610561	0.0001635	0.00399922	0.28676	0.827146	0.540386	cg24610561	cg24610561	21800387	ACAAACTACTTTCCCAAACCCCACTACTCTACTAAATAAAAACCAAACTC	NA	NA	II	NA	NA	AGTCACAAAAAGCAAGCTGCTTTCCCAGACCCCACTGCTCTGCTAGGTGGAGGCCAAGCT[CG]TGTGTGAACCCAGACCGCTGCTCTGAACTTCTCCACACCACACTGTGTAGAGGAAATAAG	37	11	69079104	CGAGCTTGGCCTCCACCTAGCAGAGCAGTGGGGTCTGGGAAAGCAGCTTG	11	68835680	R	NA	NA	NA	NA	NA	NA	NA	NA	NA	NA	NA	TRUE	NA	11:69079077-69079180	Unclassified_Cell_type_specific	NA
cg01774027	0.00093819	0.00805268	0.286721	0.860374	0.573653	cg01774027	cg01774027	22743505	RCACCCACRAAACRAATATTAATAACACTCTCCAAAAATAACAATAAAAC	NA	NA	II	NA	NA	GAATCTCGTGATCTGGAAATCCACAGAGAAGCACCTTCACCACGCCAGCTTCCCGGGCCG[CG]CTTCATTGTCATTTCTGGAGAGTGTTATTAATATCCGCCCCGTGGGTGCGGCGCTGTGTA	37	19	947712	CACCCACGGGGCGGATATTAATAACACTCTCCAGAAATGACAATGAAGCG	19	898712	F	NA	NA	NA	NA	ARID3A	NM_005224	Body	chr19:947547-947981	Island	NA	NA	NA	19:898398-899463	19:947589-948140	Unclassified_Cell_type_specific	NA
cg02326386	0.000480501	0.0056504	0.28668	0.840512	0.553832	cg02326386	cg02326386	71664352	TTTCTCTAAAAATTTCCAAAAATCACTTATATCTCRTCCRTAAAAAAACC	NA	NA	II	NA	NA	GGAGAAGACAAGGCAGGAATCAGCTCTCAGAATTCCACACCAAGGCCTTCTGGGCTCCCC[CG]GTCTTCCCACGGACGAGACACAAGTGACCCTTGGAAACTTCTAGAGAAATGAAAGGTGAA	37	19	2085286	TTCTCTAGAAGTTTCCAAGGGTCACTTGTGTCTCGTCCGTGGGAAGACCG	19	2036286	F	NA	NA	NA	NA	MOBKL2A	NM_130807	5'UTR	NA	NA	low-CpG:2036238-2036509	NA	NA	NA	19:2085140-2085706	Promoter_Associated	TRUE
cg16387467	1.54766e-05	0.00378456	0.286509	0.783882	0.497373	cg16387467	cg16387467	26694339	CAAACACTAACCACAAAACATAAAATAATTATATACCTCCCAACCAACTC	NA	NA	II	NA	NA	GTGCTCATGGGCTCCATCTTACTTGAGGCTCCTCCAAATGAGTGCCTCAGCAGAAAGATC[CG]AGCTGGCTGGGAGGTATATAACCATTCCATGCTCTGTGGCTAGTGTTTGAAGAGGAGGAA	37	18	72166016	AAACACTAGCCACAGAGCATGGAATGGTTATATACCTCCCAGCCAGCTCG	18	70316996	F	NA	NA	NA	NA	CNDP2	NM_001168499	TSS1500	chr18:72162935-72164039	S_Shore	NA	NA	NA	NA	18:72165931-72167435	Promoter_Associated	NA
cg14227558	4.40718e-05	0.00378456	0.286492	0.82424	0.537748	cg14227558	cg14227558	33777431	TACTTATTACTTCACTATCCTACTCAATCCTACCTACCTTTCAAAATTAC	NA	NA	II	NA	NA	TGTCCACAGACAGGTTTTGGTTTGAATAAAGAAAGATTGTGAAGACACGTATCAGAATCA[CG]CAACCCTGAAAGGCAGGCAGGACTGAGCAGGACAGTGAAGCAACAAGCAAGTACCACAAG	37	2	213983851	CGCAACCCTGAAAGGCAGGCAGGACTGAGCAGGACAGTGAAGCAACAAGC	2	213692096	F	NA	NA	NA	NA	IKZF2	NM_016260	Body	NA	NA	NA	NA	TRUE	NA	NA	NA	NA
cg25607249	0.000240906	0.00435429	0.286408	0.591168	0.30476	cg25607249	cg25607249	44768418	CCCTTTACAAAACTTAAAAAATCAACCTCCTTCAACCCCAAAAAACTAAC	NA	NA	II	NA	NA	TAGGCTTGCACCCCTTTGCAGGACTTGGGGAGTCAGCCTCCTTCAGCCCCAAGAGGCTGG[CG]TGCTAGCCCTGAGGCATTGTGGGTTCGGGGTGAGGAATGCTGGCCTCCCACGGCAGGCCA	37	19	47288039	CGCCAGCCTCTTGGGGCTGAAGGAGGCTGACTCCCCAAGTCCTGCAAAGG	19	51979879	R	NA	NA	NA	NA	SLC1A5	NM_001145145	1stExon	chr19:47290585-47291983	N_Shelf	low-CpG:51979838-51980043	NA	NA	NA	19:47287361-47288340	Promoter_Associated	NA
cg21099332	0.000160959	0.0039914	0.286382	0.761881	0.4755	cg21099332	cg21099332	67614347	CACTCTACATAACTAACTTACACATTCACTATCCAAACTACACCATCTTC	NA	NA	II	NA	NA	AAAATCTATTACTTACCATTTTTATTGAAAAGAGTTGATATGCCTGGCACACAATGACCC[CG]AAGATGGTGCAGCTTGGATAGTGAATGTGCAAGTTAGCTATGCAGAGTGTACTTCCTTTT	37	5	39270715	ACTCTGCATAGCTAACTTGCACATTCACTATCCAAGCTGCACCATCTTCG	5	39306472	F	NA	NA	NA	NA	NA	NA	NA	NA	NA	low-CpG:39306465-39306528	NA	NA	NA	NA	NA	NA
cg19136673	3.50751e-05	0.00378456	0.28638	0.793678	0.507297	cg19136673	cg19136673	41754377	TAATACAAACTCCTACAAATACTCCAAAATAAAAACCTTCTCAAACCTAC	NA	NA	II	NA	NA	GCCTACTCTGCAGCTGTGGTTCTCCACCACAGAGAGAAGAAAAGGGAGGGAGATGGAGTG[CG]CAGGTCTGAGAAGGCTTTCATTCTGGAGCATCTGCAGGAGCCTGCACCATGGCCCAGTAG	37	6	32813337	CGCAGGTCTGAGAAGGCTTTCATTCTGGAGCATCTGCAGGAGCCTGCACC	6	32921315	F	NA	NA	NA	NA	PSMB8	NM_004159	TSS1500	chr6:32811494-32811839	S_Shore	NA	NA	NA	NA	NA	NA	NA
cg02520639	0.000584356	0.00621298	0.28629	0.794871	0.508581	cg02520639	cg02520639	66601468	CTAAATACATATCCAAAAATAACRCTATTTATAAATTAATTACTACTACC	NA	NA	II	NA	NA	TCCAGCTGGGACTGAATGCATATCCAGGGATGACGCTGTTTGTGGATTGATTACTGCTGC[CG]TGGTGGTTTCCTTGACTGTGTAGATTGCTGCAGCTACACGTGCAGGCAGGAAACCAAATG	37	8	82021210	CGGCAGCAGTAATCAATCCACAAACAGCGTCATCCCTGGATATGCATTCA	8	82183765	R	NA	NA	NA	NA	PAG1	NM_018440	5'UTR	chr8:82023855-82024483	N_Shelf	NA	NA	TRUE	NA	NA	NA	NA
cg26534847	0.000142031	0.00392509	0.286281	0.717447	0.431166	cg26534847	cg26534847	25708431	CTACACTTCTCCCTACCTATAAAACCCTAACCACAATAAAAAACCACAAC	NA	NA	II	NA	NA	AGCCTCCCAGGCTGCACTTCTCCCTGCCTGTGGGGCCCTAACCACAATGGAAAACCACAG[CG]GCCCTCCCTCTTTCCCACCCTCACCAGGTTCCTTCCTCCTTTCCACATTCTACTGACTTG	37	20	36932479	TGCACTTCTCCCTGCCTGTGGGGCCCTAACCACAATGGAAAACCACAGCG	20	36365893	R	NA	rs75578720	NA	NA	BPI	NM_001725	TSS200	NA	NA	NA	NA	NA	NA	NA	NA	NA
cg01406381	0.000561996	0.00609039	0.286148	0.580027	0.293879	cg01406381	cg01406381	67694425	AATAAAAATAACCTTATAAACACAAATACATATTCATAAAATATAAAACC	NA	NA	II	NA	NA	GAGAGTATGGGGGAGGATCTGGGTGTGTTGGGAGGCGGTGGCGGGGAGGGAGAAAAGGGA[CG]GCTTCATATCTCATGAATATGCATCTGTGTTTACAAGGCTACCCTTACTCTTGTGTGACA	37	19	47288263	CGGCTTCATATCTCATGAATATGCATCTGTGTTTACAAGGCTACCCTTAC	19	51980103	F	NA	NA	NA	NA	SLC1A5	NM_001145145	TSS200	chr19:47290585-47291983	N_Shelf	NA	NA	NA	NA	19:47287361-47288340	Promoter_Associated	NA
cg14147196	0.000182077	0.00406002	0.286147	0.808696	0.522548	cg14147196	cg14147196	11634354	ATAAATCATTTTTATCCCRCCAAAAAATATAATACAAAAAAACCACATAC	NA	NA	II	NA	NA	TAACCGCCGCGGTAGATCATTTTTATCCCGCCAGGGAGTGTGATGCAGGAAGACCACATG[CG]CTCCTGGCTTTTAAACCTGTTCCTGACTGTTCTCTTACTGCCGAAACCCTTGACTGTTAT	37	3	11078979	TAGATCATTTTTATCCCGCCAGGGAGTGTGATGCAGGAAGACCACATGCG	3	11053979	R	NA	NA	NA	NA	SLC6A1	NM_003042	3'UTR	NA	NA	NA	NA	NA	3:11053758-11054171	NA	NA	NA
cg06389019	0.000403138	0.00523058	0.28614	0.876141	0.590002	cg06389019	cg06389019	27697355	TAAATAACAAAACAAAAACATAACTAAACTAAAAACAAATAACTCTAAAC	NA	NA	II	NA	NA	GCCAGAGGATGGGCATCCCAAAGGCAGCTAGCACAGCCCTGCCCTGCCAGCCGGGGGGGG[CG]CCCAGAGCCACCTGCCCCCAGTCCAGCCATGCCCCTGCCCTGTCACCCACACCAGGCTTC	37	17	72755647	GGGTGACAGGGCAGGGGCATGGCTGGACTGGGGGCAGGTGGCTCTGGGCG	17	70267242	F	NA	NA	NA	NA	SLC9A3R1	NM_004252	Body	NA	NA	NA	NA	TRUE	NA	17:72754942-72756454	Unclassified_Cell_type_specific	TRUE
cg10214640	0.000217919	0.00423126	0.286103	0.774405	0.488302	cg10214640	cg10214640	68749414	AAAATAACAAAAATTTTCTATAAAATAAACCCAACCAATATAACCCAAAC	NA	NA	II	NA	NA	ACAACTTTCTCTTTTCTCTATCTCGGTTTGTCCCCCTCCCCTTTCTTACCCAAGTCTCCA[CG]CTTGGGTCATACTGGCTGGGCCCATTCCATAGAAAATCCTTGCTATCTTCTTTCCCAGTC	37	16	54973047	CGCTTGGGTCATACTGGCTGGGCCCATTCCATAGAAAATCCTTGCTATCT	16	53530548	F	rs79172582	NA	NA	NA	NA	NA	NA	chr16:54970301-54972846	S_Shore	NA	NA	TRUE	16:53530217-53530732	NA	NA	NA
cg09416154	0.000247133	0.00438758	0.286089	0.524317	0.238228	cg09416154	cg09416154	29796487	ACCACTAAAAATTTAAACATTTCAAAACATCCTTAATACATAAAAATATC	NA	NA	II	NA	NA	AGACACCCACAGCCACTAAGGATTTAGGCATTTCAAAGCATCCTTAATACATAAAAATAT[CG]AGAAAAAGGCTTTGATATAATACCAACACTACACATAGGAAAACCACTACCCCCAAACAT	37	6	109701201	CCACTAAGGATTTAGGCATTTCAAAGCATCCTTAATACATAAAAATATCG	6	109807894	R	NA	NA	NA	NA	CD164	NM_001142401	Body	chr6:109702898-109704093	N_Shore	NA	RDMR	NA	NA	NA	NA	NA
cg03979258	0.000319823	0.00478302	0.285967	0.841074	0.555107	cg03979258	cg03979258	73796427	ACCAACTCCACCAACCCCAAAATAAACCACAACAAAAAATATAACTCAAC	NA	NA	II	NA	NA	CTTCCCCTCTTTGTTTCCTCTGATAACCTGTTGGGGTTCCTGACTCCCTCACCCACACCA[CG]CTGAGCTACATTTCCTGCTGTGGCTTACTCTGGGGCTGGTGGAGTTGGCTTTTGCTTCCT	37	6	158400613	CGCTGAGCTACATTTCCTGCTGTGGCTTACTCTGGGGCTGGTGGAGTTGG	6	158320601	F	NA	NA	NA	NA	NA	NA	NA	chr6:158402072-158403444	N_Shore	NA	NA	NA	NA	NA	NA	NA
cg18854004	4.18219e-05	0.00378456	0.28595	0.812474	0.526524	cg18854004	cg18854004	49754347	TAAAATACAAAAAACCAATCCAAACTATCCAAAAAACAAAACTAAACCTC	NA	NA	II	NA	NA	AAAATCAAATGTAAGATGCAGAGAGCCAGTCCAGGCTGTCCAGAGGACAGGGCTGAGCCT[CG]CTCCCCACTCCATTCCCAGGGCCTAGCACAGGGCCTGGCACAGAGGCCATATCACAAGTC	37	2	8444004	AAGATGCAGAGAGCCAGTCCAGGCTGTCCAGAGGACAGGGCTGAGCCTCG	2	8361455	R	NA	NA	NA	NA	NA	NA	NA	NA	NA	NA	NA	TRUE	NA	2:8443541-8444062	Unclassified	NA
cg13733615	0.000200917	0.00415173	0.285873	0.847587	0.561714	cg13733615	cg13733615	47647403	ACTACACCRTTCATCTCRAAATTCRCTTATTCCTAACTTAAAAAAATAAC	NA	NA	II	NA	NA	TCGAGGCCAGGACTGCACCGTTCATCTCGGAATTCGCTTGTTCCTAACTTAGGGGAGTGG[CG]CCGAGACACCGTGTAGCGCCCATGCCAAGGAGGAAGCGAGACAGCAGGAGCGGAGGAAAG	37	9	132201050	CTGCACCGTTCATCTCGGAATTCGCTTGTTCCTAACTTAGGGGAGTGGCG	9	131240871	R	NA	NA	NA	NA	NA	NA	NA	chr9:132199361-132199984	S_Shore	NA	NA	NA	9:131240829-131240924	NA	NA	NA
cg26306289	0.000932058	0.00802203	0.285766	0.904415	0.618649	cg26306289	cg26306289	48766374	CAATACRTCACAAAATTTTTACATAAAACTTAATCAAAACTTTTAAAACC	NA	NA	II	NA	NA	AGCAAAAGAAAATTCTTCCTGTCTGAGAAGTACTAATATAGCACAAGGTGCAACTGAGGG[CG]GTTCCAAAAGCCTTGACTAAGCCCTATGCAAAAACCTTGTGACGCACTGCTGCACAGTAC	37	7	33080571	AGTGCGTCACAAGGTTTTTGCATAGGGCTTAGTCAAGGCTTTTGGAACCG	7	33047096	F	NA	NA	NA	NA	NT5C3	NM_001166118	TSS200	NA	NA	NA	NA	NA	NA	7:33080315-33080858	Promoter_Associated	NA
cg01730970	5.8366e-05	0.00378456	0.285743	0.751997	0.466254	cg01730970	cg01730970	27675339	RACTCCTATAAACRAAACCTAATAAACRAACTCRTAAAACCTAAAAATTC	NA	NA	II	NA	NA	GACCTCAATCCCGCCCGCACGGTCCTGGCTGTTCCGCCCACGGGCCCAGTCCACAGGGCT[CG]AACTCTCAGGTCCTACGAGCCCGCCCACTAGGCCCCGCCCACAGGAGCCGCTCCGCTCGT	37	1	27687074	GCTCCTGTGGGCGGGGCCTAGTGGGCGGGCTCGTAGGACCTGAGAGTTCG	1	27559661	F	NA	NA	NA	NA	MAP3K6	NM_004672	Body	chr1:27687024-27687743	Island	NA	NA	NA	1:27559510-27560330	NA	NA	TRUE
cg04098585	0.000122298	0.00385518	0.285661	0.685158	0.399497	cg04098585	cg04098585	12631488	CACTCAAACCACAAAACATCCTAACTACAACATTTCACACAAAATATAAC	NA	NA	II	NA	NA	TTCAGTGACAAAAAAAAAGTCTTTAAAAATAGAAGTAAAAGTCTAAAGTCATCAAAACAA[CG]TTATATCCTGTGTGAAATGCTGCAGTCAGGATGCCTTGTGGTTTGAGTGCCTTGATCATG	37	2	204571215	ACTCAAACCACAAGGCATCCTGACTGCAGCATTTCACACAGGATATAACG	2	204279460	F	NA	NA	NA	TRUE	CD28	NM_006139	5'UTR	NA	NA	NA	NA	NA	NA	2:204570998-204571582	Unclassified	NA
cg03213374	0.000299851	0.00466643	0.285629	0.6164	0.330771	cg03213374	cg03213374	39657388	AAAACCTCAAACTTAAAAAAAACTTACTCTTTATAATTCCACCAAAAACC	NA	NA	II	NA	NA	AGTGTGGAAACAGCAGGTGTGGTCTGCTTGCAACAGAGGTTCTCCTCCCACTTTTAGGGA[CG]GCTCCTGGTGGAATCACAAAGAGCAAGCTCCTTTCAAGCCTGAGGCCCCAATTCCTTTCA	37	12	8112512	CGGCTCCTGGTGGAATCACAAAGAGCAAGCTCCTTTCAAGCCTGAGGCCC	12	8003779	F	NA	NA	NA	NA	NA	NA	NA	NA	NA	NA	NA	TRUE	NA	12:8112260-8112755	Unclassified_Cell_type_specific	NA
cg24134018	0.000273951	0.0045273	0.285575	0.742195	0.456621	cg24134018	cg24134018	58650405	CACACCATCATACCTCATAAAATTATAACCTAACAAACATTAAAATACCC	NA	NA	II	NA	NA	AGAACATTCTGCACACCATCATGCCTCATGGAATTGTGGCCTGGCAGACATTAAAATACC[CG]TTTTTCAAATAGAGGAAGTGGGTTCTTTGAAATGAACAGAATTCAGAAGCACTCTGCAGC	37	18	10413897	CGGGTATTTTAATGTCTGCCAGGCCACAATTCCATGAGGCATGATGGTGT	18	10403897	R	NA	NA	NA	NA	NA	NA	NA	chr18:10414354-10414592	N_Shore	NA	NA	NA	NA	NA	NA	NA
cg26216618	0.000504861	0.00577796	0.285524	0.869727	0.584203	cg26216618	cg26216618	48661381	ATAATTAAAAATACTTTCCCACATCAACTAAATTCACCCTCTTAACTAAC	NA	NA	II	NA	NA	AAATTCTAAAAGAGCTGTAACACTGGGGTTTTGTTTCTAATACAAAGTAAAACTACTGAT[CG]CCAGTCAAGAGGGTGAACCCAGCTGATGTGGGAAAGCACCTCCAACCACCCTCACCCTGT	37	22	23480087	CGCCAGTCAAGAGGGTGAACCCAGCTGATGTGGGAAAGCACCTCCAACCA	22	21810087	F	NA	rs79965908	NA	NA	RTDR1	NM_014433	Body	chr22:23483997-23484309	N_Shelf	NA	NA	NA	NA	22:23479893-23480517	Unclassified_Cell_type_specific	NA
cg02278841	0.00013225	0.00389536	0.28549	0.83116	0.54567	cg02278841	cg02278841	25680375	AAAACTACAAAAAACCCAAAAAAACCTAAACATTTCCCTCTCTAATCCCC	NA	NA	II	NA	NA	TGTTCTGATATGGAGCTACAAGGGGCCCAAGAGGACCTGGGCATTTCCCTCTCTAGTCCC[CG]GAGGAACCATGAAACCAGGCCAGGAAGCAAGGCTAAGGGCAGGAGCAGCATCTGTCTCCA	37	15	38988860	CGGGGACTAGAGAGGGAAATGCCCAGGTCCTCTTGGGCCCCTTGTAGCTC	15	36776152	R	NA	NA	NA	NA	C15orf53	NM_207444	1stExon	NA	NA	NA	NA	NA	NA	15:38988484-38989007	Unclassified	NA
cg25388800	0.000873914	0.00773156	0.28542	0.601629	0.316209	cg25388800	cg25388800	64689496	AAATTTCACCTTTAATAACATTTAAAACCACAATATAATTTTTTTAAACC	NA	NA	II	NA	NA	CCCCCCACCGCCACAAGACAGGCAGAGGAGGAGGAGGTGAGGATGTGGGAAGGAAATTCT[CG]GTTTAAAAAAACCACATTGTGGTTCTAAATGTCATCAAAGGTGAAACTTGCTTCCTTAGC	37	5	137990243	CGGTTTAAAAAAACCACATTGTGGTTCTAAATGTCATCAAAGGTGAAACT	5	138018142	F	NA	NA	NA	NA	NA	NA	NA	NA	NA	NA	NA	TRUE	NA	5:137989955-137990597	Unclassified	NA
cg09821400	0.000179903	0.00405163	0.285415	0.878804	0.593389	cg09821400	cg09821400	65749370	CTCATACTATAAATAAAAAATAATAAAACCTCTCTACTTCTACTACTAAC	NA	NA	II	NA	NA	GAGCAATGCCTCTTGTGTTGAGCTATGACATGGTTGGGTCTATTTGTTACAACAGTTAGA[CG]TCAGTAGCAGAAGCAGAGAGGCCCCATCATTTTTTACTCACAGTATGAGAGCAGCCTTCT	37	10	33654419	CGTCAGTAGCAGAAGCAGAGAGGCCCCATCATTTTTTACTCACAGTATGA	10	33694425	F	NA	NA	NA	NA	NA	NA	NA	NA	NA	NA	NA	TRUE	NA	NA	NA	NA
cg07349094	7.72328e-05	0.00378456	0.285273	0.865817	0.580544	cg07349094	cg07349094	46758311	TTCTTTCTCTCCCCAATAAATCRTTAAACRTCTTTCTTCTAAAACTAAAC	NA	NA	II	NA	NA	TCCCGTTCCTTTTCTTTCTCTCCCCAGTAAGTCGTTGAACGTCTTTCTTCTGAGGCTGAG[CG]TGGAGCTCTCTTCTCGCTGGCGAGCTTTCTGAATGGCACTTTCTGTACAAACAGGAAGAG	37	2	100759014	CGCTCAGCCTCAGAAGAAAGACGTTCAACGACTTACTGGGGAGAGAAAGA	2	100125446	R	NA	NA	NA	TRUE	AFF3	NM_002285	1stExon	NA	NA	low-CpG:100125418-100125502	NA	NA	NA	2:100758895-100759189	Unclassified_Cell_type_specific	NA
cg05130485	0.00114674	0.00908639	0.285197	0.8031	0.517903	cg05130485	cg05130485	32771320	TAATCTAAAAACTAATTATTCAAACTAAACTTCCTACCTACCTATACCCC	NA	NA	II	NA	NA	TGTGTCTGAGCTGGTCTGAAGGCTGGTTGTTCAGACTGAGCTTCCTGCCTGCCTGTACCC[CG]CCAACAGCTTCAGAAGAAGGTGACTGGTGGCTGCCTGAGGAATACCAGTGGGCAAGAGAA	37	2	202098257	CGGGGTACAGGCAGGCAGGAAGCTCAGTCTGAACAACCAGCCTTCAGACC	2	201806502	R	NA	NA	NA	TRUE	CASP8	NM_033355	5'UTR	NA	NA	NA	NA	TRUE	NA	2:202097951-202098461	Promoter_Associated	NA
cg05697726	0.000115515	0.00383061	0.28506	0.789409	0.504349	cg05697726	cg05697726	73754480	ATAATTTCTTATATTTCCRACACACCAAACRACCCACTACCTTTTACAAC	NA	NA	II	NA	NA	GCAGTTAGGGGGTAAAACATTGAGGATGATAAAAGAGGAGACATCCGCAGCTGAAAAGTG[CG]CTGCAAAAGGCAGTGGGCCGTTTGGTGTGCCGGAAACATAAGAAACCACAGTACAAAACA	37	6	32812933	CGCTGCAAAAGGCAGTGGGCCGTTTGGTGTGCCGGAAACATAAGAAACCA	6	32920911	F	rs16871014	NA	NA	NA	PSMB8	NM_004159	TSS1500	chr6:32811494-32811839	S_Shore	NA	NA	NA	NA	6:32811563-32813032	Promoter_Associated	NA
cg02609279	0.000230306	0.00429981	0.285023	0.711846	0.426822	cg02609279	cg02609279	61698424	CTAACTCTACAATCAACTTACTTAACTAAAAAAAATATCTCATACCTAAC	NA	NA	II	NA	NA	TATTCATGCCATAAGCAGAAGTGAGCCTGCCTGTTTATCTAGAATGCCCAGGGTGAGAGA[CG]TTAGGCATGAGATACCCCTTTTAGTCAAGCAAGTTGACTGCAGAGCCAGCACCAAGAGAG	37	2	182325952	TGGCTCTGCAGTCAACTTGCTTGACTAAAAGGGGTATCTCATGCCTAACG	2	182034197	F	NA	NA	NA	NA	ITGA4	NM_000885	Body	chr2:182321761-182323029	S_Shelf	NA	NA	NA	NA	NA	NA	NA
cg25594736	5.57466e-05	0.00378456	0.284941	0.729146	0.444205	cg25594736	cg25594736	14795314	CCCAAAAAACAAATAAAAATAAACATAAAAAATCCTACACATCCCCAACA	53808489	CCCGAAAAACAAATAAAAATAAACATAAAAAATCCTACGCATCCCCAACG	I	A	Red	GCCTCCACAGCCCCCGGAAGGCAGGTGGAAGTGGGCATGGAGGGTCCTACGCATCCCCAG[CG]GGGGTCTGAGGGCCCACTGTTGCTCAGCTGGGGGATTTGGGGACGGTGGGAGGGCATACA	37	15	67391147	CCCGGAAGGCAGGTGGAAGTGGGCATGGAGGGTCCTACGCATCCCCAGCG	15	65178201	R	NA	NA	NA	NA	SMAD3	NM_005902	Body	NA	NA	NA	NA	TRUE	NA	NA	NA	NA
cg24421410	0.000129567	0.00388677	0.284869	0.73966	0.454791	cg24421410	cg24421410	35769474	CCATAACTACATAAAATAATCCCTCTTCTTTAAAACTCTTAACAAAAATC	NA	NA	II	NA	NA	GAGAAGTGACCCCATAACTGCATAAAATAATCCCTCTTCTTTGAAGCTCTTGGCAGGAAT[CG]CTCAGCCAGCAGGAAACCTTTAACCCAATACCCAGAAAAACAGACATTTGGAGGAAGAGG	37	6	32920220	CATAACTGCATAAAATAATCCCTCTTCTTTGAAGCTCTTGGCAGGAATCG	6	33028198	R	NA	rs55750436	NA	TRUE	HLA-DMA	NM_006120	Body	NA	NA	NA	NA	NA	NA	NA	NA	NA
cg04898130	0.000299113	0.00466438	0.284849	0.795227	0.510377	cg04898130	cg04898130	63679472	CAACTAATATTACCTTTCTACAAACACATCTACRTAAAATACCTAAACTC	NA	NA	II	NA	NA	ATCCACGCATGCAGCTGGTGTTGCCTTTCTGCAAACACATCTACGTGGGGTGCCTGGGCT[CG]GCATGTGGAGAAAACCACAAAAAGCAACGCAGGCACGTGTGTTGTCCAGACAGGAAAAGG	37	11	44810532	AGCTGGTGTTGCCTTTCTGCAAACACATCTACGTGGGGTGCCTGGGCTCG	11	44767108	R	NA	NA	NA	NA	TSPAN18	NM_130783	5'UTR	NA	NA	NA	DMR	NA	NA	NA	NA	NA
cg14525270	0.000345029	0.00491983	0.28472	0.803004	0.518284	cg14525270	cg14525270	72711360	ATCAAATACTATAAACCTAACTACTCAACCTATATTAATCAATATAAATC	NA	NA	II	NA	NA	ACCCCCTACCCTGCCACCCCTCCCACCCAAGCCACCTCATTTCCTCTTCCTCCCCAGCAC[CG]ACCCACACTGACCAACACAGGCTGAGCAGTCAGGCCCACAGCATCTGACCCCAGGCCCAG	37	1	43766647	TCAGATGCTGTGGGCCTGACTGCTCAGCCTGTGTTGGTCAGTGTGGGTCG	1	43539234	F	NA	NA	NA	NA	TIE1	NM_005424	TSS200	chr1:43770522-43770880	N_Shelf	NA	NA	NA	NA	NA	NA	NA
cg03510486	0.000222068	0.00425429	0.284517	0.814361	0.529844	cg03510486	cg03510486	39746393	CCAAATCRATAAACTACCTTCAAACTCCAAAATACCAAAAAACATAAAAC	NA	NA	II	NA	NA	TGAGCTCGGGCTCCCCCCAGCTCCCAGGGCGGCACCAGCCTGGCCCTTTTACCTCCAACA[CG]CCCTATGCTCCCTGGCACCCTGGAGTCTGAAGGCAGTCCACCGACCTGGGCCAGATAGAA	37	12	53264540	CGCCCTATGCTCCCTGGCACCCTGGAGTCTGAAGGCAGTCCACCGACCTG	12	51550807	F	NA	NA	NA	NA	NA	NA	NA	chr12:53267859-53268290	N_Shelf	NA	DMR	NA	NA	12:53264005-53264663	Unclassified	TRUE
cg02928365	0.000182787	0.00406166	0.284394	0.720864	0.436469	cg02928365	cg02928365	41655476	TAATTTCTAATAAAAATTTCACCCAAAAAATATAAATAATAAACAAAACC	NA	NA	II	NA	NA	TCGCACTTATCTGATTTCTAGTAAAAATTTCACCCAGGAAATGTAAATAATAAACAAAAC[CG]CCTAGATGAGCGGGCAGAGTGGGGCCACCTTGGGGCGGAGGTTTTGCGTCTGTGGCGTTC	37	1	221054201	GATTTCTAGTAAAAATTTCACCCAGGAAATGTAAATAATAAACAAAACCG	1	219120824	R	NA	NA	NA	NA	HLX	NM_021958	Body	chr1:221054554-221054888	N_Shore	NA	CDMR	NA	NA	NA	NA	NA
cg07113653	0.000850601	0.00761182	0.284215	0.824621	0.540406	cg07113653	cg07113653	67739490	ATAAAAATATCAAATTTACRTTTCCACTACTAACCRCAAAAACCTCAAAC	NA	NA	II	NA	NA	ACTGGGGGGCTGGGGAGGAAGTGAGAAGGATGCGAAAGCCGAGGCGGGAGGAGGGGGTGC[CG]CCTGAGGCCCTTGCGGCCAGCAGTGGAAACGCAAACTTGACATTTCCATTTTCCATCACC	37	6	13428657	TGGAAATGTCAAGTTTGCGTTTCCACTGCTGGCCGCAAGGGCCTCAGGCG	6	13536636	F	NA	NA	NA	NA	GFOD1	NM_018988	Body	NA	NA	NA	NA	TRUE	6:13536465-13536668	6:13428095-13428846	Unclassified	NA
cg19239041	0.00110676	0.00888641	0.284061	0.793537	0.509476	cg19239041	cg19239041	36808446	AAATATACTACTATAACAAACTTCCCCTAAAAACRATCTAAAAACCCCCC	NA	NA	II	NA	NA	GGAAATTCCCCGCTCACTGCAGATCTCAGACCCCTCCTAGTGCCAGGAGAAATGGCACAT[CG]GGGGGTTTCCAGACCGTTTCCAGGGGAAGTTTGCCACAGTAGCACATTCACAACCTCCTC	37	20	4795444	CGGGGGGTTTCCAGACCGTTTCCAGGGGAAGTTTGCCACAGTAGCACATT	20	4743444	F	rs76621072	NA	NA	NA	RASSF2	NM_014737	5'UTR	NA	NA	NA	NA	TRUE	NA	20:4794041-4795740	Promoter_Associated	NA
cg15625636	0.000247238	0.00438758	0.284024	0.869441	0.585418	cg15625636	cg15625636	59607393	TCCACCCAAATTAAATAAACAACTATTATCTACAAAACCTAATATTATAC	NA	NA	II	NA	NA	AAAATCTCAGATCCACCCAAATTAAATGAACAACTATTATCTGCAGAGCCTAGTATTATA[CG]TGAAGTGTTACCATATAAATTACACTCTGAGCACCTCCAGCTTTTCTGCTATGCTGTGGC	37	14	88472437	CCACCCAAATTAAATGAACAACTATTATCTGCAGAGCCTAGTATTATACG	14	87542190	R	NA	rs77681699	NA	TRUE	GPR65	NM_003608	5'UTR	NA	NA	NA	NA	NA	NA	14:88472361-88472451	Unclassified_Cell_type_specific	NA
cg13214190	0.000747894	0.0070812	0.283896	0.731448	0.447552	cg13214190	cg13214190	48706395	TTATCAAATATTACTTCCTTCTATTTTTTACTCTTTATAAAATCTAACTC	NA	NA	II	NA	NA	CCTCCGCTGCTTTATCAGGTATTGCTTCCTTCTATTTTTTGCTCTTTGTGGGGTCTGACT[CG]GAATAGTGGCACTTCCTTCTCGGCTAGATTATCTGAAACTGTTGTCGGTTCTTGAGATGA	37	7	106505914	TATCAGGTATTGCTTCCTTCTATTTTTTGCTCTTTGTGGGGTCTGACTCG	7	106293150	R	NA	NA	NA	NA	PIK3CG	NM_002649	TSS200	chr7:106508057-106508733	N_Shelf	low-CpG:106292932-106293218	NA	NA	NA	7:106505080-106506285	Promoter_Associated	NA
cg26112797	0.000684503	0.0067443	0.283848	0.882674	0.598827	cg26112797	cg26112797	44647470	TTAACAAAAAAACTATAACTACCTCATTTAAACRCTAAAAAATAACTAAC	NA	NA	II	NA	NA	TAGGGCCTCTGGAGGCCTCACCTTCAGTTCTGTGAACCCCTGGCTGGCCGCTTCCAGCCA[CG]CTAGCCACCCTCCAGCGTCCAAATGAGGCAGCCACAGCTCCCCTGCCAAGGTCTTGGTCT	37	17	56409011	CGCTAGCCACCCTCCAGCGTCCAAATGAGGCAGCCACAGCTCCCCTGCCA	17	53764010	F	NA	NA	NA	NA	MIR142	NR_029683	TSS1500	NA	NA	NA	NA	TRUE	NA	17:56408735-56409060	Promoter_Associated	NA
cg09076123	6.92199e-05	0.00378456	0.283794	0.735827	0.452034	cg09076123	cg09076123	11753467	CAAAAAATAAACACCTTAAAAACCACTAAAACAACCCTACTAAAAAAAAC	NA	NA	II	NA	NA	TTAGGTAGAAACTAGGAGGCCAAGAGAGCTGCCAGGAGACAGAGAGAAGACAGGTTGGAG[CG]TCTCCCCTAGCAGGGCTGCCTTAGTGGCCCCCAAGGTGTTCACTTTCTGGGCCAGATGAG	37	1	183559527	AGAAAGTGAACACCTTGGGGGCCACTAAGGCAGCCCTGCTAGGGGAGACG	1	181826150	F	rs35116326	NA	NA	TRUE	NCF2	NM_001127651	5'UTR	NA	NA	NA	NA	NA	NA	1:183559494-183559971	Unclassified	NA
cg20317872	5.09423e-05	0.00378456	0.283719	0.859655	0.575937	cg20317872	cg20317872	20645330	ACCACTAAATACACAAAATAAAAACTTCTATTCCCTCTCTAAAAAACAAC	NA	NA	II	NA	NA	GTAAGCCTGAGAAAGGGGCTGCTTCGGTCTCCAGCCACAACTCTGTGAAGCCAAGCCACG[CG]CTGTCTTCCAGAGAGGGAATAGAAGTTTCCATCCTGTGCACCCAGTGGTTGAGCAAGAAG	37	1	111743202	CCACTGGGTGCACAGGATGGAAACTTCTATTCCCTCTCTGGAAGACAGCG	1	111544725	F	NA	NA	NA	NA	DENND2D	NM_024901	1stExon	chr1:111746337-111747303	N_Shelf	low-CpG:111544264-111544835	NA	NA	NA	1:111742893-111743586	Unclassified	NA
cg13747967	0.000255105	0.00442755	0.283592	0.802133	0.518541	cg13747967	cg13747967	58609503	AAAATAATTCTTCTTTTAAAATATAAATATCAAATAACTCTAAACACCCC	NA	NA	II	NA	NA	GGAGGAAGTGGGAGGTAGTTCTTCTTTTGAGATGTGAATGTCAAGTGACTCTGGGCACCC[CG]GTGACTAAGAGGTAAGTAAGTGAGGCTTGTGGGTGGAGCCAGCACCTTAAATAGCAGGTC	37	16	57392618	CGGGGTGCCCAGAGTCACTTGACATTCACATCTCAAAAGAAGAACTACCT	16	55950119	R	NA	NA	NA	NA	CCL22	NM_002990	TSS200	NA	NA	NA	NA	NA	NA	16:57392432-57392803	Unclassified_Cell_type_specific	NA
cg05687083	0.000447969	0.00547743	0.283573	0.908843	0.62527	cg05687083	cg05687083	57628345	TACTACAAATCTCTATAATTTCCRTTACTACAAAACTCTATAATTTCACC	NA	NA	II	NA	NA	AAATGGGGTTTTCCTTCAGGTGAGAGTGGAGGCCACAAACCACAAAAGTACCAGCAGCGC[CG]GTGAAACCACAGAGTCTTGCAGCAACGGAAACCACAGAGACTTGCAGCACACAATAGTTA	37	7	5371160	GCTGCAAGTCTCTGTGGTTTCCGTTGCTGCAAGACTCTGTGGTTTCACCG	7	5337686	F	NA	NA	NA	NA	TNRC18	NM_001080495	Body	chr7:5372280-5372717	N_Shore	NA	NA	NA	NA	7:5370856-5371400	Gene_Associated	NA
cg00857435	0.000264683	0.00448502	0.28351	0.761049	0.477539	cg00857435	cg00857435	14615306	TAACTAAACAAATACCTACATTAATCAAAAAACACTCAAAAACAAAACTC	NA	NA	II	NA	NA	AGGAGGGGCAATAGCTAAACAAATACCTGCATTAGTCAAGGAGCACTCAGAAACAGGGCT[CG]ACCTGCTGGGAGAGGATTTTGCTAAGGAAAGCCTGTACTCACAGAAGAAGGAAGCAAAAC	37	7	90932279	CGAGCCCTGTTTCTGAGTGCTCCTTGACTAATGCAGGTATTTGTTTAGCT	7	90770215	R	NA	NA	NA	NA	NA	NA	NA	NA	NA	NA	NA	TRUE	NA	NA	NA	NA
cg13525276	6.6469e-05	0.00378456	0.283411	0.785305	0.501895	cg13525276	cg13525276	11773364	TTCAAAAACATATCTAAAAACACACAAATATCCAAACCACTTACTTCRTC	NA	NA	II	NA	NA	ATGACAGTAACTGCTACATCTGCCTTCTCCAACCCCACTGCCATCTGTGGTCTTGGGTTT[CG]ACGAAGTAAGTGGTTTGGACACCTGTGTGCCTTCAGATATGTTTCTGAAGGAGCTGTTGT	37	14	81426012	CGACGAAGTAAGTGGTTTGGACACCTGTGTGCCTTCAGATATGTTTCTGA	14	80495765	F	NA	NA	NA	NA	TSHR	NM_001018036	Body	NA	NA	NA	NA	NA	NA	14:81425690-81426151	Unclassified	NA
cg08586669	0.000189493	0.00408973	0.283352	0.840446	0.557094	cg08586669	cg08586669	44692372	AAATAACTTTATCCTCCCTAAACCTCAAATTCCTTAAAAACACATATCTC	NA	NA	II	NA	NA	ATGACCTTGGAAGATGACTTTATCCTCCCTGGGCCTCAGGTTCCTTAAGAGCACATGTCT[CG]TGGTCACTCCTGATGAAGGCAGTGATCACGTGGCAAAGGGGTGGGGCACAGTAGTGGTGC	37	7	50727761	GATGACTTTATCCTCCCTGGGCCTCAGGTTCCTTAAGAGCACATGTCTCG	7	50695255	R	NA	NA	NA	NA	GRB10	NM_001001550	Body	NA	NA	NA	NA	NA	7:50695023-50695441	7:50727408-50728432	Unclassified_Cell_type_specific	NA
cg19755435	0.000241149	0.00435526	0.28332	0.803311	0.519992	cg19755435	cg19755435	65760486	AACCRAAAAAATCRAATAATAAACAACATATACCTCTTCCTCCTTTATCC	NA	NA	II	NA	NA	TTTTTCATTTAATCTGTCATACCATTTTTAAAGAAAATGATGACTATCTATTGAGTAACA[CG]GACAAAGGAGGAAGAGGCACATGCTGCCCATTACCCGACTTTCTCGGTCCTGGTCTTAAG	37	14	88473001	CGGACAAAGGAGGAAGAGGCACATGCTGCCCATTACCCGACTTTCTCGGT	14	87542754	F	NA	NA	NA	NA	GPR65	NM_003608	5'UTR	NA	NA	NA	NA	NA	NA	14:88472565-88473428	Promoter_Associated	NA
cg04159215	0.000284248	0.00458735	0.2833	0.815317	0.532017	cg04159215	cg04159215	23748335	CTATTACTAATTACTAATTTAACCCAACCAACRACAACCCCACTTAAAAC	NA	NA	II	NA	NA	CCCGGGCTTCCCCCTTTCTTTCCAGCATCCACGGGTTCCTCTTTGTGGCTAGAACATTCA[CG]TCCTAAGTGGGGCTGCCGTTGGCTGGGTTAAACCAGTAACCAGTAACAGGAGAAATACGT	37	10	126182324	CGTCCTAAGTGGGGCTGCCGTTGGCTGGGTTAAACCAGTAACCAGTAACA	10	126172314	F	rs80068692	NA	NA	NA	LHPP	NM_022126	Body	NA	NA	NA	NA	NA	10:126171823-126172333	NA	NA	NA
cg00778190	3.08897e-05	0.00378456	0.283218	0.838033	0.554815	cg00778190	cg00778190	41654369	RCTAATCCTAATTCTAACCCCAACCTAAATTTATAAAATCCTACTAATAC	NA	NA	II	NA	NA	AGAGGGTGACCGCTAATCCTAATTCTAACCCCAACCTGAATTTATGAGGTCCTGCTGGTA[CG]CAGAGGGAGGACTGGAGGGACCAGTCAGGTTGGCCAGCTGGCCCAGTGGTATAGGGAGCC	37	1	95068029	CTAATCCTAATTCTAACCCCAACCTGAATTTATGAGGTCCTGCTGGTACG	1	94840617	R	NA	NA	NA	NA	NA	NA	NA	NA	NA	NA	NA	TRUE	NA	NA	NA	NA
cg04466840	0.000457808	0.00552918	0.283208	0.673899	0.390691	cg04466840	cg04466840	44792487	ACTCCTTACTAAACACACAAAAACCTCTACCTTATATTAATACCCATACA	60706454	ACTCCTTACTAAACACACGAAAACCTCTACCTTATATTAATACCCGTACG	I	A	Red	AGACCAGGCTGGGCTCCTTGCTGGGCACACGGAAGCCTCTGCCTTGTGTTGGTGCCCGTG[CG]GGATGCTGCCAGGAGTGTGTTGGTGGCGTGTGTGTGCGTGAACGTGTGTGTGTGTGCGCG	37	5	176784719	GCTCCTTGCTGGGCACACGGAAGCCTCTGCCTTGTGTTGGTGCCCGTGCG	5	176717325	R	NA	NA	NA	NA	RGS14	NM_006480	TSS200	NA	NA	NA	NA	NA	NA	5:176784418-176785470	Promoter_Associated	TRUE
cg23837191	0.000499663	0.00575308	0.283197	0.719243	0.436045	cg23837191	cg23837191	53619318	CTAAACAAAAAACATCTTAATAAACTAAACTACAACAAAACCCAAAAATC	NA	NA	II	NA	NA	AGGTGGGGCCTCTGGGCAGAGGACATCTTGGTAAACTGGGCTGCAGCAGGGCCCAAAGGT[CG]GGATTGAGGGGAGGCCCTGCCAGGTGACCTCTGCAAGGACCTGGGGAACTGCACGCAAAA	37	18	77335239	TGGGCAGAGGACATCTTGGTAAACTGGGCTGCAGCAGGGCCCAAAGGTCG	18	75436227	R	NA	NA	NA	NA	NA	NA	NA	chr18:77336081-77336282	N_Shore	NA	NA	NA	NA	18:77335053-77335571	Unclassified_Cell_type_specific	NA
cg03190661	0.000406736	0.00525132	0.283191	0.716965	0.433773	cg03190661	cg03190661	48720463	AACAAACACTTCCTATAAACCCCTAAAATACAAAAATAAAAATAACAAAC	NA	NA	II	NA	NA	GAAGGGTGGGCCACCCGCAGCCCAGCATGCACAGAGCTCCCTGGGAGGCCAAGTGGCCTA[CG]CCTGTCACCTTCACCTCTGCATCTCAGGGGCCCACAGGAAGTGCCTGCTTGGCCTCAGTT	37	17	76126702	CGCCTGTCACCTTCACCTCTGCATCTCAGGGGCCCACAGGAAGTGCCTGC	17	73638297	F	NA	NA	NA	NA	TMC8	NM_152468	TSS200	chr17:76127521-76128406	N_Shore	NA	NA	NA	NA	17:76126392-76126985	Promoter_Associated	NA
cg26820636	0.000822594	0.00746924	0.283143	0.726276	0.443132	cg26820636	cg26820636	74747407	CTAATACCCTACTTTAAATAAAATAATCCTATTTACTTTCTTTAAAAAAC	NA	NA	II	NA	NA	GCTGATGCGAGGTGGTGGGGGGTCCATTCTGTTAACAAAAAAGTGAGGGCAACAGATTCC[CG]TCCTTTAAAGAAAGTAAACAGGATCACTTCACTTAAAGTAGGGCACCAGACTTACAGAAT	37	2	237083222	TGGTGCCCTACTTTAAGTGAAGTGATCCTGTTTACTTTCTTTAAAGGACG	2	236747961	F	NA	NA	NA	NA	NA	NA	NA	chr2:237081310-237082394	S_Shore	NA	NA	TRUE	NA	NA	NA	NA
cg12949547	6.79289e-05	0.00378456	0.283137	0.79153	0.508393	cg12949547	cg12949547	32700339	CAAAACCCTATAAAATATAAAAAACTACAACCCCCAAAAAATTCACTTAC	NA	NA	II	NA	NA	CTAAGAGATCTCACAGGTGTGGTTTGGTGGAGAGTGAGATCCAATGGTCTGAGACTGTCA[CG]TAAGTGAACTTCCTGGGGGCTGTAGTTCCTTATACTTTATAGGGTTCTGCCTCTAGCTCA	37	12	58718950	AGAACCCTATAAAGTATAAGGAACTACAGCCCCCAGGAAGTTCACTTACG	12	57005217	F	NA	NA	NA	NA	NA	NA	NA	NA	NA	NA	NA	TRUE	NA	NA	NA	NA
cg03722295	0.00015658	0.00396826	0.283012	0.869762	0.58675	cg03722295	cg03722295	55651372	AAAACCRAATTATACCCRCAAAAATCTATATATCAAAACAATACCACATC	NA	NA	II	NA	NA	CACACCTACACATTCATATTACAGTCACACAGGCACAGCCAACCTCTTATTCACATAGAC[CG]ATGTGGTATTGCCCTGACACATAGATTCCTGCGGGTACAATTCGGTTTCAACTATGCAAC	37	19	10519375	AAACCGAATTGTACCCGCAGGAATCTATGTGTCAGGGCAATACCACATCG	19	10380375	F	rs17697965	NA	NA	NA	NA	NA	NA	chr19:10513990-10515616	S_Shelf	NA	NA	NA	NA	19:10519282-10519905	Unclassified_Cell_type_specific	NA
cg23304605	0.000363685	0.00502776	0.282996	0.842455	0.559459	cg23304605	cg23304605	12648344	TAAAAAACAAAAATCCTAAAAAACTTTCTCAAAAAAAATATCTACCTACA	28796405	TAAAAAACAAAAATCCTAAAAAACTTTCTCGAAAAAAATATCTACCTACG	I	A	Red	CTCTGCAGGTGCCGCTCTTCCCCAGAGGACACCCCTTCCCTGCCAGTCAACCCCACCAGC[CG]CAGGCAGACATTTCCCCCGAGAAAGCTCTCCAGGATCCCTGCTCCCCAGGCCTGTGTCTG	37	14	91866373	TGGGGAGCAGGGATCCTGGAGAGCTTTCTCGGGGGAAATGTCTGCCTGCG	14	90936126	F	NA	NA	NA	NA	CCDC88C	NM_001080414	Body	NA	NA	NA	DMR	NA	NA	14:91866155-91866847	Unclassified_Cell_type_specific	NA
cg07620562	0.000281812	0.00457282	0.282986	0.72578	0.442794	cg07620562	cg07620562	69726341	ATTCCATATCAACCTAAATTAAAAACTTTAAAATAAAAAATCCACCTCTC	NA	NA	II	NA	NA	ATCTGCATTCAATTCCATATCAGCCTGAGTTAAAAACTTTAGAATGGGGAATCCACCTCT[CG]CTTTATAACCACCTACTTCCTGTCACTCGTCATTTTCTAAATAAATGAGAAGTTCCCTTC	37	3	124933890	TTCCATATCAGCCTGAGTTAAAAACTTTAGAATGGGGAATCCACCTCTCG	3	126416580	R	NA	NA	NA	NA	NA	NA	NA	chr3:124931161-124931747	S_Shelf	NA	NA	NA	NA	NA	NA	NA
cg12387205	0.000103812	0.00379916	0.282879	0.857115	0.574237	cg12387205	cg12387205	68797476	TTCTTCTTCACAAAATAAACCCTCCTCTACCCCTTAAAAAATAATCATCC	NA	NA	II	NA	NA	GGGTAGTTGATTTCTTCTTCACAAAATGGGCCCTCCTCTGCCCCTTGGAGGGTGGTCATC[CG]ACTTGCTGGCCCAGAAAGTCCTTTTTTTCCACCTTCTTTGTCTAAATGAATCTTCTTGGA	37	2	45158510	CGGATGACCACCCTCCAAGGGGCAGAGGAGGGCCCATTTTGTGAAGAAGA	2	45012014	R	NA	NA	NA	NA	NA	NA	NA	chr2:45159893-45160112	N_Shore	NA	RDMR	TRUE	NA	NA	NA	NA
cg25769852	5.20061e-05	0.00378456	0.282678	0.668848	0.38617	cg25769852	cg25769852	23629482	ACATTCTTACTTCTTACTACATAATACATCTAATCACCAAAAAAAAAACA	25802427	ACATTCTTACTTCTTACTACGTAATACATCTAATCACCAAAAAAAAAACG	I	A	Red	CTCCAGCTTGAAAGGGTTTTATTTAGAAAGCTACGAATTGGTTTTTGGAAGTGTGTCATT[CG]CTTCTTCCCTGGTGACTAGATGTATCACGTAGTAAGAAGTAAGAATGCAGGAAACAGAAA	37	12	9914057	CGCTTCTTCCCTGGTGACTAGATGTATCACGTAGTAAGAAGTAAGAATGC	12	9805324	F	NA	NA	NA	NA	CD69	NR_026671	TSS1500	NA	NA	NA	NA	NA	NA	NA	NA	NA
cg04358957	0.000287111	0.00460034	0.282601	0.776181	0.49358	cg04358957	cg04358957	56603429	AACTAATCTCCTCACAATCTTTAAAACTATAAATCTAAAATCAAAAAATC	NA	NA	II	NA	NA	CAGGGAGAAGCCAACCCTCCACCAGCCCAGGAGAGAGGCCTCAGGGGAAACCAACCCTGA[CG]ACCCCTTGATCTCAGACTCACAGCCCCAAAGACTGTGAGGAGACCAGTCTCTGTTGTTCA	37	6	2542813	CGACCCCTTGATCTCAGACTCACAGCCCCAAAGACTGTGAGGAGACCAGT	6	2487812	F	NA	NA	NA	NA	NA	NA	NA	NA	NA	NA	NA	TRUE	NA	NA	NA	NA
cg16266227	0.000216975	0.00422929	0.282563	0.799711	0.517148	cg16266227	cg16266227	61661327	CCTCACCATACRCTATCRTTCAAAAACTTAATAAAACCATTTCCTATAAC	NA	NA	II	NA	NA	GTAGGCTGGAGGTGTTTCCTTCCTCCTCCTGCCCATCCCCCCGTCTCCCGCCTCTGTAAC[CG]TCACAGGAAATGGCCTCACCAAGCCCTTGAACGACAGCGCATGGTGAGGCGACAGCTGGG	37	1	202129204	CTCACCATGCGCTGTCGTTCAAGGGCTTGGTGAGGCCATTTCCTGTGACG	1	200395827	F	NA	NA	NA	NA	PTPN7	NM_080588	TSS200	NA	NA	NA	NA	NA	NA	1:202129054-202129357	Promoter_Associated	NA
cg18082788	0.000969805	0.00820965	0.282479	0.656602	0.374122	cg18082788	cg18082788	46684481	CCACATACAAAACAAACCCTCCATAAAAACAACAAATCTCCATAAAAACA	28631445	CCACATACAAAACAAACCCTCCGTAAAAACAACAAATCTCCGTAAAAACG	I	A	Red	AAAGTTCAGCAACCACATGCAAAACAAACCCTCCGTGAGGGCAGCAAGTCTCCGTGAGGA[CG]GCTGGGATTGGCTGCACAGCAAAGCCAGGAGAGGCTCCATGAGGAGAACAGCATTCAGAG	37	6	149806339	CCACATGCAAAACAAACCCTCCGTGAGGGCAGCAAGTCTCCGTGAGGACG	6	149848032	R	NA	NA	NA	NA	ZC3H12D	NM_207360	TSS200	NA	NA	NA	NA	NA	NA	6:149805583-149806902	Promoter_Associated	NA
cg02794451	0.000523473	0.00587415	0.28238	0.814268	0.531887	cg02794451	cg02794451	28602461	TTATTTCAATATTCCTAATAAATTCRTTTCAAAAATACCTCACTATTCTC	NA	NA	II	NA	NA	CTTTTTTTTATTTGTTTCAATGTTCCTAATGGGTTCGTTTCAGAAGTGCCTCACTGTTCT[CG]TGACCTGGAGTTAACCGGAACAGCGTCTTCATTCATTTCTGTTGGGACCAGACGCGGAGC	37	12	2800446	TGTTTCAATGTTCCTAATGGGTTCGTTTCAGAAGTGCCTCACTGTTCTCG	12	2670707	R	NA	NA	NA	NA	CACNA1C	NM_001129846	3'UTR	chr12:2800139-2801062	Island	NA	NA	NA	12:2670707-2671290	12:2799797-2801701	Promoter_Associated	NA
cg21171858	0.000160116	0.00398636	0.282358	0.757862	0.475504	cg21171858	cg21171858	52635412	AACTACAAACTAAATCTTCAAATAATATCCCTACACATCTACTTTACAAC	NA	NA	II	NA	NA	CCAGCAGAGCTACAGGAGGCCCGAGGCCCCTTCCTGTTCACTCTTGCTCTATAGACGCCA[CG]CTGCAAAGCAGATGTGCAGGGACACCACCTGAAGACCCAGCCTGCAGCTCAGCCCTACAC	37	5	131792825	CGCTGCAAAGCAGATGTGCAGGGACACCACCTGAAGACCCAGCCTGCAGC	5	131820724	F	NA	NA	NA	NA	C5orf56	NM_001013717	Body	NA	NA	NA	NA	TRUE	NA	5:131792821-131793028	Unclassified	NA
cg07906724	0.000431575	0.00539266	0.282299	0.782824	0.500524	cg07906724	cg07906724	62778357	AAATAAACACCTATAAATAACTAAAATCTTTCTATAATACAATCTCAACC	NA	NA	II	NA	NA	GGACCCCGGGAGGATGAACACCTGTGAGTGGCTGAGATCTTTCTGTGGTGCAATCTCAAC[CG]TAATCTTAGGGGAATTCACTGAGCTCCAACTACAGGTAAAGCTCATGCTAGGTCCCAACA	37	8	42623946	CGGTTGAGATTGCACCACAGAAAGATCTCAGCCACTCACAGGTGTTCATC	8	42743103	R	NA	NA	NA	TRUE	CHRNA6	NM_004198	TSS1500	NA	NA	NA	NA	NA	NA	8:42623619-42624109	Unclassified	NA
cg17036418	8.29955e-05	0.00378456	0.282296	0.902349	0.620053	cg17036418	cg17036418	34616457	TCTAATTTTCTCATCCCAAAAACRCAAATTAACRTAAAAATTTAATAAAC	NA	NA	II	NA	NA	CCTTTACGAACTCTGGTTTTCTCATCCCAGAAACGCAGGTTGGCGTGAGGATTTAGTGAG[CG]CATGCATGTAGCTGTGGTTAGTAAACCGCCAAGCAGCAGGGCGGCCCAGGGGATGGTTAG	37	17	33417113	CGCTCACTAAATCCTCACGCCAACCTGCGTTTCTGGGATGAGAAAACCAG	17	30441226	R	NA	NA	NA	NA	RFFL	NM_057178	TSS1500	chr17:33416129-33416578	S_Shore	NA	NA	NA	17:30441172-30441255	17:33415804-33417297	Promoter_Associated	NA
cg08799727	0.000132871	0.00389651	0.282258	0.730326	0.448068	cg08799727	cg08799727	39742353	TAAAATCACTATAAAACACAACCCAACAAATATCACTCTACAAAAAAAAC	NA	NA	II	NA	NA	AGGCACTTGCTTAAAATCACTGTGGGGCACAGCCCAGCAGATGTCACTCTACAGAAGGAA[CG]TGGAGTGTAATATCTCCACCTTATACCTGACAATTCACATAATGAAACAATCATTAAATT	37	7	80549660	AAAATCACTGTGGGGCACAGCCCAGCAGATGTCACTCTACAGAAGGAACG	7	80387596	R	NA	NA	NA	NA	SEMA3C	NM_006379	TSS1500	chr7:80548306-80548726	S_Shore	NA	CDMR	NA	NA	NA	NA	NA
cg24587601	0.000376348	0.00509776	0.282219	0.760596	0.478376	cg24587601	cg24587601	33637345	CACAAAATTCAAAAAACAAAAATACTATATATTCATACACTAAACTCTTC	NA	NA	II	NA	NA	TGGAGTTGTTCCACAGAGTTCAAAGGACAAGAATGCTGTGTGTTCATACACTGAGCTCTT[CG]AAGTAGGAACTTCGCCCTATAAAGCAGAAGAGTGGTGTTTTTTTCTTCTTCTTCTTCTTT	37	20	54987140	CGAAGAGCTCAGTGTATGAACACACAGCATTCTTGTCCTTTGAACTCTGT	20	54420547	R	NA	NA	NA	NA	CASS4	NM_001164115	TSS200	NA	NA	NA	NA	TRUE	NA	20:54986738-54987675	Promoter_Associated_Cell_type_specific	NA
cg09228833	0.0013897	0.0102071	0.282149	0.584211	0.302063	cg09228833	cg09228833	63650488	AAAAATAAAACAATTAAATTAAATACCTTCTCTACTACRTAAAAAAAACC	NA	NA	II	NA	NA	AAAAACAGAAACGGTTAGCTACACTCAGAGCGAAGAGAAGGCTGGTGTGGGTGAGTCATA[CG]GTCTTTTCCACGCAGCAGAGAAGGTACCTAATTCAATTGCTTCACTTTTAACTAATATAT	37	20	52199778	CGGTCTTTTCCACGCAGCAGAGAAGGTACCTAATTCAATTGCTTCACTTT	20	51633185	F	NA	NA	NA	NA	ZNF217	NM_006526	TSS200	chr20:52198058-52198400	S_Shore	NA	NA	NA	NA	20:52199667-52199861	Promoter_Associated_Cell_type_specific	NA
cg15996984	0.00017207	0.00403122	0.28195	0.830245	0.548295	cg15996984	cg15996984	26729432	ACCAAATAAAATAACTTACAATTTTACTTCCRAATCATATCATTCTATAC	NA	NA	II	NA	NA	GCCCTAGCATGACCAAATAAAATGACTTGCAGTTTTGCTTCCGAGTCATATCATTCTGTG[CG]GTGCTCCCTCCAGCTGTCTTCCTCTGCCAGACTAACTGCAATGGATCCTTGCAGCGTCTG	37	10	100224178	CCAAATAAAATGACTTGCAGTTTTGCTTCCGAGTCATATCATTCTGTGCG	10	100214168	R	NA	NA	NA	NA	HPSE2	NM_001166244	Body	chr10:100227438-100227832	N_Shelf	NA	NA	NA	NA	NA	NA	NA
cg19340390	0.000260853	0.00445646	0.28187	0.782814	0.500944	cg19340390	cg19340390	53728465	CTATTATAAACRAATAAACRAAATCTAAATACATCCTACCTTCAATTCTC	NA	NA	II	NA	NA	CTCAAAAAGCTGAACAGAGAATTACCAAGTCATCCGCAGTCCCACTGGCAGGCATATACC[CG]AGAACTGAAGGCAGGATGCACCCAGATCCCGTCCACCCGTTCACAACAGCTGAAAGGTGA	37	7	151087656	TGTTGTGAACGGGTGGACGGGATCTGGGTGCATCCTGCCTTCAGTTCTCG	7	150718589	F	rs56217926	NA	NA	NA	WDR86	NM_198285	Body	NA	NA	NA	NA	NA	7:150718464-150718689	NA	NA	NA
cg16472369	0.000539814	0.00596055	0.281862	0.787017	0.505155	cg16472369	cg16472369	33620501	AAAAAACAATAAAATTTCCCTTTCTATTTTATTAAAATCTTCAAAAAATC	NA	NA	II	NA	NA	GCTGAGTCTGAGGGAGGCAGTGGGGTTTCCCTTTCTGTTTTGTTAGGGTCTTCAAGAAGT[CG]AGCCCTAACTGCAAGGTGAGTCTCCACAGCACTTACCCTTTTGACCCTCCCTGGGCCCCA	37	17	4618322	GGAGGCAGTGGGGTTTCCCTTTCTGTTTTGTTAGGGTCTTCAAGAAGTCG	17	4565071	R	NA	NA	NA	NA	ARRB2	NM_004313	Body	chr17:4613400-4614423	S_Shelf	NA	NA	NA	NA	17:4618178-4618792	Promoter_Associated_Cell_type_specific	NA
cg16324121	4.24051e-05	0.00378456	0.281848	0.700882	0.419033	cg16324121	cg16324121	30758364	ATCTAATATAAAAACCACAATCAAATACACCCTCAATACCACAACACCAC	NA	NA	II	NA	NA	ATCTTCCATGTATCTGATATAAAAACCACAGTCAAGTACACCCTCAATACCACAGCACCA[CG]CTGACTAAGCATGACTAGCTCTTTCAAACAGTTATTTCTTAAATGCTCACTTGCAGCTTA	37	3	9954273	TCTGATATAAAAACCACAGTCAAGTACACCCTCAATACCACAGCACCACG	3	9929273	R	NA	NA	NA	NA	IL17RE	NM_153480	Body	chr3:9956822-9957664	N_Shelf	NA	NA	NA	NA	3:9954197-9954387	Unclassified_Cell_type_specific	NA
cg12362118	0.000303529	0.00468835	0.281796	0.865868	0.584071	cg12362118	cg12362118	59684315	TAAATAACACTTATTAAATATTAACTATACATCAACTTCCTTATATATCC	NA	NA	II	NA	NA	ATTACCTACCAGTTAGGAAGTTGTGTAAATTCAATGACAGCCATCTTACAGAGGAGCTTG[CG]GACACACAAGGAAGCTGATGCATAGTCAACATTTAACAAGTGTTATTTACAGTACTTCCT	37	3	148995174	CGGACACACAAGGAAGCTGATGCATAGTCAACATTTAACAAGTGTTATTT	3	150477864	F	rs3845986	NA	NA	NA	NA	NA	NA	NA	NA	NA	NA	NA	NA	NA	NA	NA
cg02571636	2.92111e-05	0.00378456	0.281777	0.669109	0.387332	cg02571636	cg02571636	40730497	AAAAAAAAACAACAAAAAACATTCAACAAAAACAATAATTTCCTCCAACA	14735473	AAAAAAAAACAACGAAAAACATTCAACGAAAACAATAATTTCCTCCGACG	I	A	Red	TTCAAAAGACACAAAAGGAAACAACGGGAGACATTCAACGAGGACAGTGGTTTCCTCCGA[CG]AGGGGAATGGAAAGCCTGGCGCTGGGAGAGCTGCGCTCTTGACCCTCCTTTCCCTCTAAC	37	4	188953906	AAAAGGAAACAACGGGAGACATTCAACGAGGACAGTGGTTTCCTCCGACG	4	189190900	R	rs6553140	NA	NA	NA	NA	NA	NA	NA	NA	NA	RDMR	NA	4:189190878-189190964	NA	NA	NA
cg25083933	0.000391243	0.00517405	0.281722	0.66539	0.383668	cg25083933	cg25083933	15639447	TTTCTTAAACCAAACAACCAACTCCCAACATAAAACTATAACCCCCAACA	26622304	TTTCTTAAACCAAACGACCAACTCCCAACATAAAACTATAACCCCCAACG	I	A	Red	AACACAGCAGTATTTCTTAGGCCAGACGACCAGCTCCCAGCATAAAGCTGTAGCCCCCAG[CG]GAGAGGAAGCTGTCCTCCTCTACTTCCTCTCTTCTAAAGACAAACATCTTGTGCAAGAAT	37	12	6250313	CGCTGGGGGCTACAGCTTTATGCTGGGAGCTGGTCGTCTGGCCTAAGAAA	12	6120574	R	NA	NA	NA	NA	NA	NA	NA	NA	NA	NA	NA	TRUE	NA	12:6249932-6250662	Unclassified_Cell_type_specific	NA
cg24129356	0.000178822	0.00404979	0.281688	0.746196	0.464508	cg24129356	cg24129356	71769373	CRCTACTACAAATATTACCACTTCTATAACTACTACCCCACTCCTAAACC	NA	NA	II	NA	NA	TGAGTGGGCTCCCTAGGTTCAGGATGGAAGTAAATAGGAGTACCATCTTACCTTCAGGGA[CG]GCCCAGGAGTGGGGTAGCAGCCACAGAAGTGGTAACATCTGTAGCAGCGCAGCTCCTTGG	37	6	32920735	CGGCCCAGGAGTGGGGTAGCAGCCACAGAAGTGGTAACATCTGTAGCAGC	6	33028713	F	NA	NA	NA	NA	HLA-DMA	NM_006120	1stExon	NA	NA	NA	NA	TRUE	NA	6:32920615-32921325	Promoter_Associated	TRUE
cg15477363	0.000423655	0.00534486	0.281677	0.740593	0.458915	cg15477363	cg15477363	55626313	ACAACAATTATTTATCACRACCTCAACTCAATAAAACCTAAAATTCTTTC	NA	NA	II	NA	NA	AAAACCAAGAGGCAGCAGTTGTTTATCACGACCTCAACTCAGTAAGGCCTGAGATTCTTT[CG]AAAAGGAGCTTTGCTTCCCATGACGCAGAGGGAAGTGTCAACTGGGATATTTCTGGTAAA	37	2	68961987	CGAAAGAATCTCAGGCCTTACTGAGTTGAGGTCGTGATAAACAACTGCTG	2	68815491	R	NA	NA	NA	NA	ARHGAP25	NM_001166277	5'UTR	NA	NA	NA	NA	NA	NA	2:68961778-68962616	Promoter_Associated	NA
cg06132620	4.53251e-05	0.00378456	0.281666	0.83565	0.553984	cg06132620	cg06132620	12685393	AAATATAAATCACATTAAAAACTCAACCCAATAAACAAATAACAAACTTC	NA	NA	II	NA	NA	ATAGAGCTTAGAAATGTAAATCACATTAAAAGCTCAGCCCAGTAGGCAGGTGGCAAGCTT[CG]TCCTTCTGCTACAGATTCTAACTTTTTCTTCCCCCGGTCTCATATCCTTAGACATCTGCC	37	6	138820503	AATGTAAATCACATTAAAAGCTCAGCCCAGTAGGCAGGTGGCAAGCTTCG	6	138862196	R	NA	NA	NA	NA	NHSL1	NM_001144060	1stExon	NA	NA	low-CpG:138862196-138862375	NA	TRUE	NA	NA	NA	NA
cg09264140	0.000187376	0.00408604	0.281627	0.852639	0.571012	cg09264140	cg09264140	32604471	CACCTCCRAAACAAAACAAATAAAATATAAAAACCTAAAACCATAAAATC	NA	NA	II	NA	NA	CTGGCCACTCCCACCTCCGGGACAGGGCAGATGAAGTGTGGGGACCTGGAGCCATGGGGT[CG]CTCAGGCCTTATGCCTGCCATTTGCAGGACAGAGGATCTCCGGGGGGATGTGGCCATGTG	37	17	43302776	ACCTCCGGGACAGGGCAGATGAAGTGTGGGGACCTGGAGCCATGGGGTCG	17	40658559	R	NA	NA	NA	NA	FMNL1	NM_005892	Body	chr17:43298725-43299640	S_Shelf	NA	NA	NA	NA	17:43302052-43302905	Promoter_Associated	TRUE
cg06117093	5.54472e-05	0.00378456	0.281541	0.852453	0.570912	cg06117093	cg06117093	14724409	TAATAAAAACTTCCCATTCCTCCCTAATAAACRAAAAAAATCATAAAACC	NA	NA	II	NA	NA	GCGTCATGCCCTGATGGGAACTTCCCATTCCTCCCTGGTGGGCGGAGAGAATCATAGGAC[CG]CCACATCCTGTCATCTCCACTTTTCTTTCTCTTAAAGAACAGATGATTGCAGCGTGGCTG	37	2	240291657	GATGGGAACTTCCCATTCCTCCCTGGTGGGCGGAGAGAATCATAGGACCG	2	239956594	R	NA	NA	NA	NA	HDAC4	NM_006037	5'UTR	NA	NA	NA	NA	TRUE	2:239956267-239956687	2:240291139-240292257	Unclassified	NA
cg07824636	4.52074e-05	0.00378456	0.281535	0.804899	0.523364	cg07824636	cg07824636	34778322	ATTTCCTAAACAACTTCTCTCCACTTCAAACCTATATCAATTCCTCTACC	NA	NA	II	NA	NA	AGGTCTCAGGCATTTCCTGGGCAGCTTCTCTCCACTTCAAGCCTGTATCAGTTCCTCTAC[CG]ATCAAGCCGGCATTTTCTGCCTTTCCCACCTCTGTGCTCTCTCCCTCTTCTCTTTTTCCT	37	1	221967245	CGGTAGAGGAACTGATACAGGCTTGAAGTGGAGAGAAGCTGCCCAGGAAA	1	220033868	R	NA	NA	NA	NA	NA	NA	NA	NA	NA	NA	NA	TRUE	NA	NA	NA	NA
cg15569052	0.000796666	0.00733427	0.281468	0.863603	0.582135	cg15569052	cg15569052	17778398	CCTCACATATCTAAAAAATATAAACTACCTAAACTAATAACCCCTAAACC	NA	NA	II	NA	NA	GGCGCGTCAGGCCTCACATGTCTGGGAGATGTAGGCTGCCTGGGCTGGTGGCCCCTGAGC[CG]CATGGCCTCCCTGGGCCCCAGGACACCGGCCCCGAGCAGGTCACGAGGACGGAGGGCCAT	37	4	2814122	CGGCTCAGGGGCCACCAGCCCAGGCAGCCTACATCTCCCAGACATGTGAG	4	2783920	R	NA	NA	NA	NA	SH3BP2	NM_001145855	1stExon	NA	NA	NA	NA	TRUE	NA	4:2813405-2815108	Promoter_Associated	TRUE
cg01407477	8.59928e-05	0.00378456	0.281437	0.85237	0.570933	cg01407477	cg01407477	34671377	ACCAATTATTATTAATTAATATTATCTAATACTAAATCTAACTAATTTCC	NA	NA	II	NA	NA	CAAGGAAGGCAGGCAAGTGTTACAAATAGTTAGAAACTGTAAAATGAGGTGCGACATTTC[CG]GAAATCAGTCAGATCTAGTATTAGATAATACTAATTAACAACAACTGGCCGTGAAAGAAG	37	8	99951151	CCAGTTGTTGTTAATTAGTATTATCTAATACTAGATCTGACTGATTTCCG	8	100020327	F	rs12678296	NA	NA	NA	NA	NA	NA	chr8:99952020-99954686	N_Shore	NA	RDMR	TRUE	NA	NA	NA	NA
cg03606646	6.10444e-05	0.00378456	0.28141	0.753773	0.472363	cg03606646	cg03606646	44685465	TAACAAACCACRAACCTCACTCAACCCAAAATAACACTTATCACTAAACC	NA	NA	II	NA	NA	AGTGCCTCTTTTGACAAGCCACGAGCCTCACTCAGCCCAGAGTGACACTTATCACTGGGC[CG]TGTGAAAACTGGGGGGCTGGGGAGGAAGTGAGAAGGATGCGAAAGCCGAGGCGGGAGGAG	37	6	13428588	CGGCCCAGTGATAAGTGTCACTCTGGGCTGAGTGAGGCTCGTGGCTTGTC	6	13536567	R	NA	NA	NA	NA	GFOD1	NM_018988	Body	NA	NA	NA	NA	TRUE	6:13536465-13536668	6:13428095-13428846	Unclassified	NA
cg24545967	0.000650389	0.0065624	0.281358	0.748311	0.466953	cg24545967	cg24545967	40742374	AATAAAAAAAACACCTCAACTTTAATATCCCRAACCTTAAATAACCACTC	NA	NA	II	NA	NA	CTGGTCTTCTTGGTCCCCTCTGTCATCTTGGCAAATTGTGTGAAGCCCTTGGCCAGCTTG[CG]AGTGGCCACTCAAGGCTCGGGACATCAAAGTTGAGGTGCCTCTCCCACCTCCCCTTCCCC	37	9	130540941	GTGGGAGAGGCACCTCAACTTTGATGTCCCGAGCCTTGAGTGGCCACTCG	9	129580762	F	NA	NA	NA	TRUE	SH2D3C	NM_170600	5'UTR	NA	NA	NA	NA	NA	NA	9:130540835-130541129	Promoter_Associated	NA
cg10812236	6.4728e-05	0.00378456	0.28135	0.804168	0.522819	cg10812236	cg10812236	46624501	ACTCCTCTCAACAACTAAACCTCCTCTACATACTAAAATAACTATAAACC	NA	NA	II	NA	NA	ATGTGATCATGCGACCGCCAGCAGAAGGGAAATTGTGAAAGCGACCTGCTGTAGAAAAGG[CG]GCCCACAGCCACCTCAGCATGCAGAGGAGGCCCAGCTGCTGAGAGGAGTTGCCTGAGAGT	37	2	68592394	CGGCCCACAGCCACCTCAGCATGCAGAGGAGGCCCAGCTGCTGAGAGGAG	2	68445898	F	NA	NA	NA	NA	PLEK	NM_002664	1stExon	NA	NA	low-CpG:68445821-68445987	NA	NA	NA	NA	NA	NA
cg22801799	0.000152596	0.00395679	0.281262	0.819888	0.538626	cg22801799	cg22801799	60655302	CATATAAACAACCRCCTTTCAAAAAACAAACTACCAAAAAAATAATACAC	NA	NA	II	NA	NA	GGGGAAAGTCAACCGTGCCCTGAGCCCTCCAAGTGGAGAATGACCCAGTTTAGAGAGCAT[CG]TGCATCATTTTTCTGGCAGCTTGCTTCTTGAAAGGCGGCTGTTTATATGTGAAGATGAGA	37	8	134072526	CGTGCATCATTTTTCTGGCAGCTTGCTTCTTGAAAGGCGGCTGTTTATAT	8	134141708	F	NA	NA	NA	NA	SLA	NM_006748	5'UTR	NA	NA	NA	NA	NA	NA	8:134072101-134073032	Promoter_Associated_Cell_type_specific	NA
cg03140624	0.000112864	0.00382439	0.281159	0.868311	0.587152	cg03140624	cg03140624	58605370	AATAAATATCTCCTAAAATATAAACCTCAATCCTCTAATTCTCTCACTAC	NA	NA	II	NA	NA	CACATCCTGAAAATGGGTATCTCCTGAGGTGTAAACCTCAGTCCTCTGATTCTCTCACTA[CG]TTTCTCTGTCTTGGAGTGCTTCTCTATCCTGATGGCTTCACTATTACCAGTTCACTGTTG	37	1	235931377	CGTAGTGAGAGAATCAGAGGACTGAGGTTTACACCTCAGGAGATACCCAT	1	233998000	R	NA	NA	NA	NA	LYST	NM_000081	Body	NA	NA	NA	NA	NA	NA	1:235931278-235931393	Gene_Associated_Cell_type_specific	NA
cg00560277	0.000126169	0.00387642	0.281108	0.804338	0.523229	cg00560277	cg00560277	55649400	AAACATTTAAAACTTCCTAAAACCACTAACCTAATAACRCTATAATACAC	NA	NA	II	NA	NA	CTTACAACACAAGGCATTTAAAGCTTCCTGGAGCCACTGACCTGGTGACGCTGTAGTGCA[CG]TCTGCATTTGAAAGTAAGCAAGAGAACAGAAAGCGAGCAAGAGAACCGCAACCTTTACCA	37	7	42267269	CGTGCACTACAGCGTCACCAGGTCAGTGGCTCCAGGAAGCTTTAAATGCC	7	42233794	R	NA	NA	NA	NA	GLI3	NM_000168	5'UTR	chr7:42267546-42267823	N_Shore	NA	RDMR	TRUE	NA	NA	NA	NA
cg21557108	9.79926e-05	0.00379262	0.28096	0.829196	0.548235	cg21557108	cg21557108	12762313	TAAATTAACCATAAACAATATATTAAATAAATACACTATATACAAACCCC	NA	NA	II	NA	NA	TGTCTAAAGCATAAATTGACCATAAACAATATATTGAATAGGTGCACTGTATACAAACCC[CG]TGAAAAAAATAAAACCAACTACTACCAAAGGAAGTGACAAAGACCTACAAACCAAGAAGA	37	15	50410962	CGGGGTTTGTATACAGTGCACCTATTCAATATATTGTTTATGGTCAATTT	15	48198254	R	NA	NA	NA	NA	ATP8B4	NM_024837	5'UTR	NA	NA	NA	NA	TRUE	NA	NA	NA	NA
cg04397137	0.000145524	0.00394143	0.280923	0.684498	0.403575	cg04397137	cg04397137	39667452	ATAAAAAAATAATACTAAACTCAAATCCTCTCTCCCTTTCCTAAACTCTC	NA	NA	II	NA	NA	GCTGGTGCCCGATGGGGAAGTGGTGCTGAGCTCAGATCCTCTCTCCCTTTCCTGGGCTCT[CG]TGGAGGAGGACTTCAGATGGGCCAGTCGAGCTCTTCTTTGCTCCCTCCTCTCTTTTTCTA	37	17	76886912	TGGGGAAGTGGTGCTGAGCTCAGATCCTCTCTCCCTTTCCTGGGCTCTCG	17	74398507	R	NA	rs59465275	NA	NA	TIMP2	NM_003255	Body	NA	NA	NA	NA	NA	17:74398297-74398536	17:76886537-76887135	Unclassified_Cell_type_specific	NA
cg16965605	0.000388652	0.00516153	0.280876	0.838713	0.557837	cg16965605	cg16965605	13659328	TAAAATATACTTCTCTATCTCTTCCTTCACCTCTTTTTAATTTCATTTTC	NA	NA	II	NA	NA	TCAAAATGATTTGAAATATGCTTCTCTGTCTCTTCCTTCACCTCTTTTTGGTTTCATTTT[CG]TAAGAGTACCTGTCAGCATTTGCAGAAGAATTAAAGGCAGTGTCGTTCTGGAGGGAAATC	37	12	66312027	GAAATATGCTTCTCTGTCTCTTCCTTCACCTCTTTTTGGTTTCATTTTCG	12	64598294	R	NA	NA	NA	NA	HMGA2	NM_003483	Body	NA	NA	NA	NA	TRUE	NA	NA	NA	NA
cg25598890	0.000282898	0.00458058	0.280873	0.850956	0.570083	cg25598890	cg25598890	63780375	AACAAACAACCCRACAAAATAACCTCCCTCAATACAAAAAACCCTAAAAC	NA	NA	II	NA	NA	TAACCGACCTCCAAGGTGAGGGTGCAGCCAGGCCCCAGATTCTCAGGCCGGAACTTCCAC[CG]CTCCAGGGCTCCCTGCACTGAGGGAGGCCACTTTGCCGGGCTGCCTGCCCAATGTCCCTC	37	12	117501447	CGCTCCAGGGCTCCCTGCACTGAGGGAGGCCACTTTGCCGGGCTGCCTGC	12	115985830	F	NA	NA	NA	NA	TESC	NR_031766	Body	NA	NA	NA	NA	TRUE	NA	12:117500847-117501582	Unclassified_Cell_type_specific	NA
cg19984170	0.000266141	0.00449019	0.280828	0.797809	0.516981	cg19984170	cg19984170	44725478	CCCAATCTCTCACAACCCAAAAAACCAAATACACCTATATAATAAAACCA	47606504	CCCGATCTCTCACGACCCAAAAAACCAAATACACCTATATAATAAAACCG	I	A	Red	CATTTGAATGTCAGTAGATCACAGTCAGGGAAGGCAGGAAGGGGAACCTGGGGCAGAGGC[CG]GCCTTATCACACAGGTGCACCTGGTCTCCTGGGCCGTGAGAGACCGGGTCATGAGGATGC	37	5	167532460	CCCGGTCTCTCACGGCCCAGGAGACCAGGTGCACCTGTGTGATAAGGCCG	5	167465038	F	NA	NA	NA	NA	ODZ2	NM_001122679	Body	NA	NA	NA	NA	TRUE	NA	NA	NA	NA
cg24735489	0.00022361	0.00426384	0.280802	0.857098	0.576296	cg24735489	cg24735489	45681453	TACAACCACTACTACTACTAAATAAACAAATACACCRAACTAATTACCAC	NA	NA	II	NA	NA	GAGAGGAGGAGAGGTGGAGGGGGTGGGTGCCCCAGGGGAAGTTGGTGTGGCCGGGAGGAG[CG]TGGTAATCAGCCCGGTGCATCTGCCTACTCAGCAGCAGCAGTGGCTGCAGTGTGGGGTAC	37	6	31088352	GCAGCCACTGCTGCTGCTGAGTAGGCAGATGCACCGGGCTGATTACCACG	6	31196331	F	NA	NA	NA	TRUE	CDSN	NM_001264	TSS200	NA	NA	NA	NA	NA	NA	NA	NA	NA
cg23704802	0.000522972	0.0058714	0.280788	0.779033	0.498245	cg23704802	cg23704802	54753313	AATAAAATTTCTACCTTCAAAAAAATAATAATCTTTACTATTTACCCCAC	NA	NA	II	NA	NA	AGGATGTCGCAGATAAAGTTTCTGCCTTCAAAGAGATGGTAATCTTTGCTGTTTACCCCA[CG]GTGGCTGAAATTTCCTTTACTTCCTTGTACAGTTGTTAAGCATTTACTGCATAATTGTGG	37	8	87356638	ATAAAGTTTCTGCCTTCAAAGAGATGGTAATCTTTGCTGTTTACCCCACG	8	87425754	R	NA	NA	NA	NA	WWP1	NM_007013	5'UTR	chr8:87354544-87355446	S_Shore	NA	NA	NA	NA	8:87356232-87357292	Promoter_Associated_Cell_type_specific	NA
cg11589567	0.000123728	0.00386087	0.280786	0.871008	0.590222	cg11589567	cg11589567	61659458	ATTTTTTTTTCACTCAAAACCACAAACAAACTCAAAAATTCCTCTATAAC	NA	NA	II	NA	NA	CAAAAAACAGAAAACAAAGCATGACATTTAGTCAGATGCAGATCCTGAATTTAAGACTTA[CG]CTACAGAGGAACTCCTGAGTTTGTTTGTGGTCTTGAGTGAAAAAAAAATTTGCATTTCCT	37	1	175570022	CGCTACAGAGGAACTCCTGAGTTTGTTTGTGGTCTTGAGTGAAAAAAAAA	1	173836645	F	NA	NA	NA	NA	TNR	NM_003285	5'UTR	chr1:175568376-175568808	S_Shore	NA	NA	NA	NA	1:175569893-175570183	Unclassified_Cell_type_specific	NA
cg15334250	4.67478e-05	0.00378456	0.280656	0.888535	0.607879	cg15334250	cg15334250	21765347	AATCATAACTTATACCCTATACCCTACAAAAAAATTTAAAAAAATATACC	NA	NA	II	NA	NA	GTACAGGAGTGAGTCATAGCTTGTGCCCTGTGCCCTGCAGGGGAATTTGGGGAAGTGTGC[CG]TGGTCGACTGAAACAGCCTGGCCGCCGAGAGGTGTTTGTGGCCATCAAGACGCTGAAGGT	37	3	184297495	CGGCACACTTCCCCAAATTCCCCTGCAGGGCACAGGGCACAAGCTATGAC	3	185780189	R	NA	NA	NA	NA	EPHB3	NM_004443	Body	chr3:184301117-184302134	N_Shelf	NA	NA	NA	3:185780041-185780288	NA	NA	NA
cg19375403	4.335e-05	0.00378456	0.280551	0.740054	0.459503	cg19375403	cg19375403	42765332	TAACAAATAAAACAAACCTCAATCCAAAAACTAATATTTCTTCTCACATC	NA	NA	II	NA	NA	CCAGACATATCTAGCAAATAAAACAGGCCTCAATCCAGAGGCTAGTATTTCTTCTCACAT[CG]GAAATGATAAAGATGCTGTGACCACAACTTTCACAGATCGTCATTTCACTGTTTTGCCAC	37	1	3807709	AGCAAATAAAACAGGCCTCAATCCAGAGGCTAGTATTTCTTCTCACATCG	1	3797569	R	NA	NA	NA	NA	C1orf174	NM_207356	Body	chr1:3808490-3809236	N_Shore	NA	NA	NA	NA	1:3807617-3807991	Unclassified_Cell_type_specific	NA
cg11420667	0.000342697	0.00491169	0.280545	0.826514	0.545969	cg11420667	cg11420667	19702375	CTACCAAACTATCAATTTCTCCRTAATTCTAAAAATTCTCTCAAAACAAC	NA	NA	II	NA	NA	GAAAGCCTCCGAGCGGAAGAAATTATCTGCACTGCGTAGAACCATCAGAGGACGTGGACA[CG]CTGTCCTGAGAGAACCCCTAGAATCACGGAGAAACTGACAGCCTGGTAGGAAAGAAATGG	37	11	1750353	CGCTGTCCTGAGAGAACCCCTAGAATCACGGAGAAACTGACAGCCTGGTA	11	1706929	F	NA	NA	NA	NA	HCCA2	NM_053005	Body	NA	NA	NA	NA	NA	11:1706878-1706958	NA	NA	NA
cg00661777	0.000291281	0.00462599	0.280458	0.859503	0.579045	cg00661777	cg00661777	58696423	AAAACCTTAATTCTAAAAATATAATCTTTTAACCACCAATACTCATTTTC	NA	NA	II	NA	NA	GAAGTGAAACCTGAAGAAGGTCAGAAAGACTCACATCTGGCTTAGAAACTTAAAACATTG[CG]AAAATGAGTACTGGTGGCTAAAAGACCACATTCTCAGAATTAAGGCCTTTGATGCAGCTA	37	7	106511741	AGGCCTTAATTCTGAGAATGTGGTCTTTTAGCCACCAGTACTCATTTTCG	7	106298977	F	NA	NA	NA	NA	PIK3CG	NM_002649	Body	chr7:106508057-106508733	S_Shelf	NA	NA	NA	NA	7:106511630-106511834	Promoter_Associated	NA
cg10288995	0.000342106	0.00490678	0.280454	0.69228	0.411826	cg10288995	cg10288995	67787411	TTAAATCTAAACTAACCCTTACCCATACTCTAAAACCCAACTTAAAAAAC	NA	NA	II	NA	NA	GTGAGTATAGGGAGCTGTATGTGCATGGAGTTGGGGAGGGCAAGGGGATGGTCAGGAAGT[CG]TCCTTTAAGCTGGGCCCTAGAGCATGGGTAAGGGCTAGCCTAGACCTAAGAAGTAGAAAT	37	3	43332555	CGTCCTTTAAGCTGGGCCCTAGAGCATGGGTAAGGGCTAGCCTAGACCTA	3	43307559	F	NA	NA	NA	NA	SNRK	NM_017719	5'UTR	NA	NA	NA	NA	TRUE	NA	NA	NA	NA
cg01947066	0.000929057	0.00800686	0.280405	0.506857	0.226452	cg01947066	cg01947066	58678303	ACAAAAAAAATAACCTCTCTTCCTTTTATTACTAAAACATAAAAAATTAC	NA	NA	II	NA	NA	TGGGGTGATTTGCAAAGAGAGTAGCCTCTCTTCCTTTTGTTACTGAGGCATGGAGAGTTG[CG]GTTTTCCTTTCGATTTAGTTCTAGGAAGTCAGAGGGAATCGGCCTTAGGTTCCCTGCCTC	37	15	74289586	CGCAACTCTCCATGCCTCAGTAACAAAAGGAAGAGAGGCTACTCTCTTTG	15	72076639	R	NA	NA	NA	NA	PML	NM_033247	Body	chr15:74290344-74290760	N_Shore	NA	DMR	NA	NA	15:74289340-74289667	Promoter_Associated	TRUE
cg14386061	3.98027e-05	0.00378456	0.2804	0.844415	0.564015	cg14386061	cg14386061	20784426	AATTTAATTTCTAAATCTCTATTCCAATAAACCAACCACTCTTTACTAAC	NA	NA	II	NA	NA	AAGCTAAATGCCAGCTCTTCAGTGAGCAACAATTCAGGTACAGAAGTTGGCACAGGGAGG[CG]CCAGCAAAGAGTGGCTGGCCCACTGGAACAGAGACCCAGAAACCAAACTAGACAGTGAAA	37	8	21771446	GTTTGGTTTCTGGGTCTCTGTTCCAGTGGGCCAGCCACTCTTTGCTGGCG	8	21827392	F	NA	NA	NA	TRUE	DOK2	NM_003974	TSS1500	chr8:21769694-21770080	S_Shore	NA	NA	NA	NA	8:21770380-21771961	Promoter_Associated	NA
cg17738521	6.28222e-05	0.00378456	0.280364	0.602587	0.322222	cg17738521	cg17738521	64607510	TTAAAACTCCTAACAATATTCCCTTATTATAAAACTAAAAACAATAAACC	NA	NA	II	NA	NA	CTAACGCTACTTTGGAACTCCTAACAGTGTTCCCTTGTTGTAAAACTAGGAGCAGTAAAC[CG]ATATTTTTCTCTGGTGTTTTCTCCTTTATTATAATTAATTTCAGAATTACTGCTAAACAA	37	6	143224179	CGGTTTACTGCTCCTAGTTTTACAACAAGGGAACACTGTTAGGAGTTCCA	6	143265872	R	NA	rs79947479	NA	NA	HIVEP2	NM_006734	5'UTR	NA	NA	NA	NA	TRUE	NA	6:143223918-143224185	Unclassified	NA
cg03441171	0.000291294	0.00462599	0.280089	0.68871	0.40862	cg03441171	cg03441171	23752367	AAACTAACAAATATAACCTCTTAAACAAAAAAAATTTACTAACATCTAAC	NA	NA	II	NA	NA	GCCAGTTCCACCTCCCGGAACTACCTTCCTTCCTCCACCGCACACTGGCCAGGGAGGGGC[CG]TCAGATGTTAGCAAACTCTTCCTGCCCAAGAGGCCACACCTGCCAGCCCACTCTCAAAAT	37	8	144965352	GGCTGGCAGGTGTGGCCTCTTGGGCAGGAAGAGTTTGCTAACATCTGACG	8	145037340	F	NA	NA	NA	NA	NA	NA	NA	chr8:144966638-144966880	N_Shore	NA	NA	NA	8:145036769-145037341	NA	NA	NA
cg15729404	0.000118962	0.00384072	0.280049	0.745428	0.465379	cg15729404	cg15729404	48770489	TTATTTATTCCRTCTACCTTTACTATATCCCCTAATTATAACATACACAC	NA	NA	II	NA	NA	AAATTTATGGATTGTTTATTCCGTCTACCTTTGCTGTGTCCCCTGGTTGTGGCATACACA[CG]TGTGGGTATAAAATCGTAAATCCTATGTAGTCGCGTAGTGCATGCGCAGAAGGCTTAGAC	37	6	133561614	TGTTTATTCCGTCTACCTTTGCTGTGTCCCCTGGTTGTGGCATACACACG	6	133603307	R	NA	NA	NA	NA	EYA4	NM_172105	TSS1500	chr6:133562086-133563586	N_Shore	NA	CDMR	NA	NA	NA	NA	NA
cg00092400	0.000266688	0.00449127	0.27992	0.802916	0.522996	cg00092400	cg00092400	73691304	AAAATTTACAAATAAACCACCACAAAATAATAACTACAATTTCTACCTCC	NA	NA	II	NA	NA	ACCAAGCCAGGAAGGTTTGCAGATGAGCCACCACAGAATAGTGACTGCAATTTCTGCCTC[CG]CTGGTACAGGCAACTTTCGAAAAATGGTTTTTTAGGCTGGGAGTGGTGGCTCATGCCTGT	37	12	51788285	CGGAGGCAGAAATTGCAGTCACTATTCTGTGGTGGCTCATCTGCAAACCT	12	50074552	R	NA	NA	NA	NA	NA	NA	NA	chr12:51785279-51785821	S_Shelf	NA	NA	TRUE	NA	12:51787968-51788373	Unclassified_Cell_type_specific	TRUE
cg10200202	0.000340423	0.00490061	0.279801	0.775777	0.495976	cg10200202	cg10200202	29637432	TAACTACAAATATATAAACTTTAAAAATCTCAACCCTACCCTCTTCCACC	NA	NA	II	NA	NA	GTAGGTTCCAGTGACTGCAGGTATATAAGCTTTGAGGGTCTCAGCCCTGCCCTCTTCCAC[CG]GCTGTCCCTCCTGAGTCTGCGTGAGAACAATGTGGGGTTCAAGGCCCTGGCTGACCAGAT	37	10	121277385	GACTGCAGGTATATAAGCTTTGAGGGTCTCAGCCCTGCCCTCTTCCACCG	10	121267375	R	NA	NA	NA	NA	RGS10	NM_001005339	Body	NA	NA	NA	NA	TRUE	NA	10:121276944-121277718	Unclassified	NA
cg02806715	0.000226316	0.00427913	0.2798	0.758839	0.479038	cg02806715	cg02806715	15804390	CCRCTTCAAAAAATTATCTTAAATAAAACATACAAAACATCACTAATATC	NA	NA	II	NA	NA	GAGAACAATCTCCGCTTCAAGAGATTGTCTTAAATGGAACATGCAAAGCATCACTGATAT[CG]TTTACCAACCACACATAGCAGCTGTCTTTCCCCACTCCCCTGTTGTTTCCACTGCCTCAT	37	6	32920567	CGCTTCAAGAGATTGTCTTAAATGGAACATGCAAAGCATCACTGATATCG	6	33028545	R	NA	NA	NA	NA	HLA-DMA	NM_006120	Body	NA	NA	NA	NA	NA	NA	NA	NA	NA
cg11284842	3.6704e-05	0.00378456	0.279771	0.808789	0.529018	cg11284842	cg11284842	66605496	ACTAACTACCAAATCCAAATTAAAATAAAATAAACTACAACCAAATTCCA	55809504	ACTAACTACCGAATCCGAATTAAAATAAAATAAACTACAACCGAATTCCG	I	A	Red	TCAGGGAGCCCCACTGGCTGCCGGATCCGGATTGGGGTGGGGTGGGCTGCAACCGGATTC[CG]AGGGGGAGGGGAGACGAGCTGCCTCGGAGAGCTCAGCGATCTTTCCTGCCTTTCTTGAAA	37	5	92931817	CGGAATCCGGTTGCAGCCCACCCCACCCCAATCCGGATCCGGCAGCCAGT	5	92957573	R	NA	rs1975013	NA	NA	NA	NA	NA	chr5:92930529-92930830	S_Shore	NA	NA	TRUE	5:92957074-92957600	NA	NA	NA
cg01148781	0.00024268	0.0043638	0.279759	0.849182	0.569423	cg01148781	cg01148781	74650371	AAAAAAAAATCTACCATTAAACACCTTTTACAAAACAATAATAATAACAC	NA	NA	II	NA	NA	TTCACAAAACTTTACACATGCAGGTAAGTTTGTTTTCTTGTTTAAAAACAGTGGCTGGTT[CG]TGTTATCATTACTGCTTTGCAAAAGGTGTTCAATGGCAGACTCTTTCTCTTAAAAGGCTC	37	8	99963021	CGTGTTATCATTACTGCTTTGCAAAAGGTGTTCAATGGCAGACTCTTTCT	8	100032197	F	NA	NA	NA	NA	OSR2	NM_001142462	Body	chr8:99960497-99961438	S_Shore	NA	CDMR	NA	NA	NA	NA	NA
cg26836479	6.11936e-05	0.00378456	0.279738	0.784376	0.504639	cg26836479	cg26836479	66672494	CTTACAACCCTACRACAAAAAAAACTCCCAAAAACAAAAACTATAATTTC	NA	NA	II	NA	NA	TAAAATGCTTGCTTACAGCCCTACGACAAAGAAGGCTCCCAGAAACAGGAACTGTAATTT[CG]ACACCCAACTCCCTACACCCATGGCCCTCACCCAGGCCTTCATCTCTCTCTCACGGGTCC	37	19	42706353	TTACAGCCCTACGACAAAGAAGGCTCCCAGAAACAGGAACTGTAATTTCG	19	47398193	R	NA	NA	NA	NA	DEDD2	NM_133328	Body	chr19:42703604-42703976	S_Shelf	NA	NA	NA	NA	19:42706335-42706737	Unclassified	NA
cg09458566	0.00031109	0.00473154	0.27969	0.715925	0.436235	cg09458566	cg09458566	57601480	CCTAAAAATTAATTACACAACTATACAAATATACTTAACACTAATAAACC	NA	NA	II	NA	NA	ATGAAAAGAGTCCTGGAGATTGATTGCACAACTATACAAGTGTACTTAACACTAGTGAAC[CG]TACACTTAAAAATGGTTACAATGCTAAGTTTTATATTATGTGCATTTTACCACAAAACAA	37	11	116857794	CGGTTCACTAGTGTTAAGTACACTTGTATAGTTGTGCAATCAATCTCCAG	11	116363004	R	NA	NA	NA	NA	SIK3	NM_025164	Body	NA	NA	NA	NA	TRUE	NA	NA	NA	NA
cg18582260	3.75121e-05	0.00378456	0.279649	0.832145	0.552497	cg18582260	cg18582260	62725414	CTACAATCTATTCTTAACACCTACAACTACATAAAAAATATAAAAAAACA	42728379	CTACGATCTATTCTTAACACCTACGACTACGTAAAAAATATAAAAAAACG	I	C	Grn	TTAAACATAAATCTGCGGTCTGTTCTTAGCACCTGCGGCTGCGTGGGAGGTATGGAAAGG[CG]CACTTTGGGTTTCGTGAAATCTCAAGTCAGGTCTTGACTTCTCTCTTTCCACAGATTCAT	37	13	25085301	CGCCTTTCCATACCTCCCACGCAGCCGCAGGTGCTAAGAACAGACCGCAG	13	23983301	R	NA	NA	NA	NA	PARP4	NM_006437	5'UTR	chr13:25086522-25087067	N_Shore	NA	NA	NA	13:23983282-23983406	13:25085164-25085973	Promoter_Associated_Cell_type_specific	NA
cg25477497	6.20067e-05	0.00378456	0.279584	0.825864	0.54628	cg25477497	cg25477497	74635417	AACCTAAACCACAAAACAAATCACCAACAACATATAACTCACRTATAAAC	NA	NA	II	NA	NA	CCGGAAGCAAGAGCCTGGACCACAGAGCAGATCACCAGCAGCATATGGCTCACGTGTGGG[CG]ACCAACACCACTTGAAAAGCAGAAGTTCATAAGACAGAAACACATATGAGCATCCGCCTG	37	7	87228808	CGCCCACACGTGAGCCATATGCTGCTGGTGATCTGCTCTGTGGTCCAGGC	7	87066744	R	NA	NA	NA	NA	ABCB1	NM_000927	Body	chr7:87229551-87229890	N_Shore	NA	DMR	NA	NA	7:87228682-87229046	Unclassified	NA
cg23741006	9.72842e-05	0.0037925	0.279458	0.724451	0.444992	cg23741006	cg23741006	13712433	TACCTAATATATCTTCACTACACRAAAAACAAATAATAAATATAAAACCC	NA	NA	II	NA	NA	GAAGGATGTGGTTAGGGAGAATAAGGCAATAACTTTCCTTTGTCTCCTGTCCTAAACCTT[CG]GGTTTCATATCTATTATTTGCCTTCCGTGCAGTGAAGATATATTAGGCAAATGACTGTTT	37	11	59634191	CGGGTTTCATATCTATTATTTGCCTTCCGTGCAGTGAAGATATATTAGGC	11	59390767	F	NA	NA	NA	NA	TCN1	NM_001062	TSS200	NA	NA	NA	NA	NA	NA	NA	NA	NA
cg25067702	0.00013797	0.00391237	0.279423	0.658858	0.379434	cg25067702	cg25067702	74609507	AAACACTCAACTTCACATACCACTTCCTATTTTAAACTTTAACTAAACAC	NA	NA	II	NA	NA	GGGATGGCCGCTGCACCTGTAGGTCAAGGCAGGTCCACAGACTACAAACGTCTCTTGACG[CG]TGCTTAGTCAAAGCTTAAAACAGGAAGTGGTATGTGAAGCTGAGTGTTTAAGCATAAACA	37	17	70723227	AACACTCAGCTTCACATACCACTTCCTGTTTTAAGCTTTGACTAAGCACG	17	68234822	F	NA	NA	NA	NA	SLC39A11	NM_001159770	Body	NA	NA	NA	DMR	NA	NA	17:70721037-70723562	Promoter_Associated	NA
cg10518264	0.000124573	0.00386591	0.279374	0.770738	0.491364	cg10518264	cg10518264	50686368	ACCAACTATTTTTCAAAAAATCTAAAAAATATTAACCTACRATCTACCCC	NA	NA	II	NA	NA	TTATAATAGCTGCTTTCCGGAGCTAGTAAACCATATCCTCCTACACTCTGAGCAATCTCA[CG]GGGTAGACCGCAGGTTAACACCTCTCAGACTCCTTGAAAAATAGCTGGTGACGGGTCAGT	37	6	32909440	CGGGGTAGACCGCAGGTTAACACCTCTCAGACTCCTTGAAAAATAGCTGG	6	33017418	F	NA	NA	NA	NA	HLA-DMB	NM_002118	TSS1500	NA	NA	NA	NA	NA	NA	6:32908496-32909716	Unclassified	NA
cg26598899	0.000172432	0.00403273	0.279235	0.823453	0.544218	cg26598899	cg26598899	26674458	TAATCTCTAAAAAACCAACCRAAAATTCCCRTCCACCTATCAAAAAATTC	NA	NA	II	NA	NA	GTGGTCAGACCTGGTCTCTGGAGGGCCAGCCGGGGGTTCCCGTCCACCTGTCAGGGGGTT[CG]ACGCCACTTTGAGATGACAAGTGAGGCCACCTGGGCACAGCGCTGGTGTGAGAAGGAGGC	37	11	2321800	GGTCTCTGGAGGGCCAGCCGGGGGTTCCCGTCCACCTGTCAGGGGGTTCG	11	2278376	R	NA	NA	NA	NA	C11orf21	NR_024621	Body	NA	NA	NA	NA	NA	NA	NA	NA	NA
cg11804789	0.00047773	0.00563336	0.279136	0.811984	0.532848	cg11804789	cg11804789	19662318	ATTTTAACCAAAAACTCTTCACCTTCAAATCTATCAACCACAAAACAACC	NA	NA	II	NA	NA	TCATGTCTCTTCCTCCTCCCCCAGCAAATGACGGCTGCTCGGAAACTTTTATAAAGGAAG[CG]GTTGCTTTGTGGCTGATAGATCTGAAGGTGAAGAGCTTCTGGCCAAAATGATTCAGCAGC	37	20	24929716	CGGTTGCTTTGTGGCTGATAGATCTGAAGGTGAAGAGCTTCTGGCCAAAA	20	24877716	F	rs61298216	NA	NA	TRUE	CST7	NM_003650	TSS200	NA	NA	NA	NA	NA	NA	20:24929462-24930064	Promoter_Associated_Cell_type_specific	NA
cg00569276	0.000721645	0.00694246	0.279056	0.862448	0.583392	cg00569276	cg00569276	14709403	AATAAAAACCTAAAATAATTATCTCCACAAACCATAATCAAATATACTCA	43603389	AATAAAAACCTAAAATAATTATCTCCGCGAACCGTAATCGAATATACTCG	I	T	Red	TGGAGGGTGGGAGATGGGAGCCTGGAGTGGTTGTCTCCGCGAGCCGTGGTCGGGTGTGCT[CG]TGAAATGGGTCATTCTGGGCTGGGGAGGGGCAAGGAAGCCCCTGGCTGTGGCCAGAGCTG	37	1	17446545	CGAGCACACCCGACCACGGCTCGCGGAGACAACCACTCCAGGCTCCCATC	1	17319132	R	NA	NA	NA	NA	PADI2	NM_007365	TSS1500	chr1:17445651-17446088	S_Shore	NA	NA	NA	NA	1:17445204-17446554	Unclassified	TRUE
cg04212021	6.47608e-05	0.00378456	0.278908	0.828284	0.549376	cg04212021	cg04212021	18660327	AACCCCTCACCATACCTAATAACCCCTTAACAATTTTAATTTAAATCCTC	NA	NA	II	NA	NA	ATCGTGCAGGGTTCTAGAGAAACAAAGGGCCGCGCGCACCCGCAGGCCCCTGCGTGGAGG[CG]AGGACCTAAATCAAAACTGCTAAGGGGTCACCAGGCATGGTGAGGGGCCTCACGGGCCAA	37	5	180231084	GCCCCTCACCATGCCTGGTGACCCCTTAGCAGTTTTGATTTAGGTCCTCG	5	180163690	F	NA	NA	NA	NA	MGAT1	NM_001114618	5'UTR	chr5:180229375-180230147	S_Shore	NA	NA	NA	5:180161982-180164097	5:180230758-180231301	Promoter_Associated	NA
cg14531663	0.000230267	0.00429974	0.278902	0.542012	0.26311	cg14531663	cg14531663	49780361	AAATCTAACAACCCCAAAAACAAATATACAAAACACCCATTAAATCCACA	72687436	AAATCTAACGACCCCAAAAACGAATATACAAAACGCCCATTAAATCCGCG	I	A	Red	TACGATGTATCCAAGTCTGACGGCCCCAGAAACGGGTGTGCAGGGCGCCCATTGGGTCCG[CG]GTATGACTGCAGAAAGAGCCTGGGAGATCGAGGGGCGCAGAGTGGGGCCGGACCAGGGGC	37	6	32116933	CGCGGACCCAATGGGCGCCCTGCACACCCGTTTCTGGGGCCGTCAGACTT	6	32224911	R	NA	NA	NA	NA	PRRT1	NM_030651	3'UTR	chr6:32116590-32117229	Island	NA	RDMR	NA	6:32224481-32225389	6:32116667-32116975	Unclassified_Cell_type_specific	NA
cg16047279	0.000351856	0.0049622	0.278792	0.786385	0.507593	cg16047279	cg16047279	58763488	ATTTTAAAAAAACCTCAAAACTCAACCTCTAAATAAATCAATAAAAAACA	12748486	ATTTTAAAAAAACCTCGAAACTCGACCTCTAAATAAATCAATAAAAAACG	I	A	Red	CTCCTGAGTTTAAGTCCACGTTTACGCCCAACCACACTCTTCACGGTTCAACGCTCCACC[CG]CCCTCCACTGACTCATCTAGAGGTCGAGTCTCGAGGTTTCTTTAAAACACGTAAGTGTCT	37	17	38717242	CGCCCTCCACTGACTCATCTAGAGGTCGAGTCTCGAGGTTTCTTTAAAAC	17	35970768	F	NA	rs73293429	NA	NA	CCR7	NM_001838	Body	NA	NA	NA	NA	NA	17:35970726-35970833	17:38715911-38717621	Promoter_Associated	TRUE
cg12656272	8.28026e-05	0.00378456	0.27875	0.768728	0.489978	cg12656272	cg12656272	73667310	ATATAATAATTACCATTTATCCTCTTATTAACAACCTAATTCATTTCCCC	NA	NA	II	NA	NA	CTAAAAACCATGTGTGGTGATTGCCATTTATCCTCTTATTGACAACCTAGTTCATTTCCC[CG]AGAGAGTGTTTTGTGTGGTCTGAAGCACCTGCCAGTCTATCTCTGCTGTACCCTCCCAAG	37	3	100328186	CGGGGAAATGAACTAGGTTGTCAATAAGAGGATAAATGGCAATCACCACA	3	101810876	R	NA	NA	NA	NA	GPR128	NM_032787	TSS1500	NA	NA	NA	NA	NA	NA	NA	NA	NA
cg02162404	0.00098544	0.00828453	0.278651	0.729333	0.450682	cg02162404	cg02162404	27647362	TAACCTCTATAACCTCRTTAAAAAACTTTCTCTAAATTAAATAACAACAC	NA	NA	II	NA	NA	AGTCGTCTCCGTGACCTCTGTGGCCTCGTTGAAAGGCTTTCTCTGAATTGAATGACAACA[CG]GAGGCTGAGGGTAAGATTGCAAATCAGAGAACGTGGGTATGAATGGGAAGCTTTGACCCC	37	2	161560659	GACCTCTGTGGCCTCGTTGAAAGGCTTTCTCTGAATTGAATGACAACACG	2	161268905	R	NA	NA	NA	NA	NA	NA	NA	NA	NA	NA	NA	TRUE	NA	NA	NA	NA
cg23174662	0.000183595	0.00406942	0.278585	0.785024	0.506439	cg23174662	cg23174662	69672482	CTCTTAACATACAAAAATAAAATATAACCACAAAATCTAAACCCTAAACC	NA	NA	II	NA	NA	ACCTGTTAACTTCCATTGTCTTTACTTTTAACGCCATTGTCTGTGACTCTAATGGTGTCA[CG]GCTCAGGGTTTAGATTTTGTGGTTACATTCTATTCTTGTATGTCAAGAGTGGTGTATAGA	37	14	62166083	CGGCTCAGGGTTTAGATTTTGTGGTTACATTCTATTCTTGTATGTCAAGA	14	61235836	F	NA	NA	NA	NA	HIF1A	NM_001530	Body	chr14:62161847-62163231	S_Shelf	NA	NA	NA	NA	NA	NA	NA
cg17753974	0.00017017	0.00402293	0.278432	0.8232	0.544768	cg17753974	cg17753974	62617382	ATTTCTACTTAACCTACACTTCAAAAAACCTAACTATTATCATAACAACC	NA	NA	II	NA	NA	ACCCAGGAACCTGGACTTCCTAGTCCCTCTTCATCTCAAAGGTGTCTGGACCCACACAAG[CG]GTTGTCATGACAACAGTTAGGCCTTCTGAAGTGCAGGCCAAGTAGAAATGAGGAAGAAAG	37	1	201622519	TTTCTACTTGGCCTGCACTTCAGAAGGCCTAACTGTTGTCATGACAACCG	1	199889142	F	NA	NA	NA	NA	NAV1	NM_020443	Body	chr1:201617041-201619788	S_Shelf	NA	NA	NA	NA	NA	NA	NA
cg12513352	7.47973e-05	0.00378456	0.278428	0.856724	0.578296	cg12513352	cg12513352	45671384	ATATATAACTAATATACATTAATATTTCATCCCATAAACCATACTTCACC	NA	NA	II	NA	NA	TGCTGCCAGAACTCAGAGCCCCTGTACCACACTGCCTCTAGATGAGAGGTCTCCAGGCAG[CG]GTGAAGCATGGCTCATGGGATGAAATACTAATGTACACCAGCCACATACAGGCCAGAGGC	37	10	11204958	TATGTGGCTGGTGTACATTAGTATTTCATCCCATGAGCCATGCTTCACCG	10	11244964	F	NA	NA	NA	NA	CUGBP2	NM_006561	Body	chr10:11207178-11207980	N_Shelf	NA	NA	NA	NA	10:11204907-11205646	Unclassified	NA
cg26501007	2.57818e-05	0.00378456	0.278353	0.786298	0.507945	cg26501007	cg26501007	15681481	CTTACATTTCCAAAATTCTCTACACCTCTCAATTCCCAATTCTAACTAAC	NA	NA	II	NA	NA	TTCATCAACCCTTTTGGTTGGGCACAGTGGGGAGTGAGGTCAGTGTAGAACATCAATCTT[CG]TTAGCTAGAACTGGGAACTGAGAGGTGCAGAGAATCCTGGAAATGCAAGGAGAACTTGCC	37	8	126614261	TTGCATTTCCAGGATTCTCTGCACCTCTCAGTTCCCAGTTCTAGCTAACG	8	126683443	F	NA	NA	NA	NA	NA	NA	NA	NA	NA	NA	NA	TRUE	NA	8:126614165-126614599	Unclassified_Cell_type_specific	NA
cg15442907	0.000581215	0.00619629	0.278324	0.83278	0.554457	cg15442907	cg15442907	27618302	ATAAATTCRTTTCAAAAATACCTCACTATTCTCRTAACCTAAAATTAACC	NA	NA	II	NA	NA	CAATGTTCCTAATGGGTTCGTTTCAGAAGTGCCTCACTGTTCTCGTGACCTGGAGTTAAC[CG]GAACAGCGTCTTCATTCATTTCTGTTGGGACCAGACGCGGAGCCTGGGTGCGCGAGCCGC	37	12	2800463	TGGGTTCGTTTCAGAAGTGCCTCACTGTTCTCGTGACCTGGAGTTAACCG	12	2670724	R	NA	NA	NA	NA	CACNA1C	NM_001129846	3'UTR	chr12:2800139-2801062	Island	NA	DMR	NA	12:2670707-2671290	12:2799797-2801701	Promoter_Associated	NA
cg09344348	0.000302467	0.00468289	0.278307	0.842832	0.564525	cg09344348	cg09344348	21613395	CCCAATTAACACTAATATATAAAAAAACAACAAATAATACAAACCACACA	55752400	CCCGATTAACGCTAATATATAAAAAAACGACAAATAATACAAACCACACG	I	A	Red	GGACCACGCATGCCCGGTTGGCGCTGATGTGTGGGAAAACGACAAATGGTGCAAGCCACA[CG]GGTCACGTGCGTCTCCTGTGCTAATCGTGGATTTTCATTTCCTCCGGAGACCCAAATGAG	37	6	170581085	CCCGGTTGGCGCTGATGTGTGGGAAAACGACAAATGGTGCAAGCCACACG	6	170423010	R	NA	NA	NA	NA	NA	NA	NA	chr6:170580889-170581113	Island	NA	NA	NA	6:170422872-170423057	6:170580647-170582298	Promoter_Associated	NA
cg26842815	0.000138807	0.00391237	0.278273	0.683283	0.40501	cg26842815	cg26842815	58810386	ATAAAAACACATATATACCTTACACACTCCAAACCCAAATAATACTTCAC	NA	NA	II	NA	NA	CTGCGTAAAAGCAGCTGGTGGAGGAGGGAGAGATGCCGTGGGACCGTCTGGGTTCGCATG[CG]TGAAGTATTATCTGGGCCTGGAGTGTGCAAGGCACACATGTGTCCTTACTGCATGTGTTG	37	12	7060263	TAAGGACACATGTGTGCCTTGCACACTCCAGGCCCAGATAATACTTCACG	12	6930524	F	NA	NA	NA	NA	PTPN6	NM_080549	TSS200	NA	NA	NA	NA	NA	NA	NA	NA	NA
cg01597882	3.11462e-05	0.00378456	0.278204	0.807537	0.529333	cg01597882	cg01597882	64630374	TACCCCCTAAAAATTCTAAAACAATAAAAATTCTAACCATTCTTAACCAC	NA	NA	II	NA	NA	ATTAAGGAGGCTGCCCCCTGGAGATTCTGAGACAGTGAGAATTCTAACCATTCTTAACCA[CG]CCTGCCACCTCCCCCACATCCGCCACTCACAGCTCCCTTGCTCCCTCCACTGGTGATGTA	37	4	154077609	GCCCCCTGGAGATTCTGAGACAGTGAGAATTCTAACCATTCTTAACCACG	4	154297059	R	NA	NA	NA	NA	TRIM2	NM_001130067	5'UTR	chr4:154074383-154075045	S_Shelf	NA	NA	NA	NA	4:154077528-154077848	Unclassified_Cell_type_specific	NA
cg06427054	6.32124e-05	0.00378456	0.278196	0.802154	0.523958	cg06427054	cg06427054	60665325	ATCAAAACTATTCTAAAAAAAACAACAAAAACATAACCTTCTTATCTCTC	NA	NA	II	NA	NA	AATCCAAATCTCAGGGTTGGGCTGAAAGGAAACTGCTCACCCAGGCTCAACTTGGAGAAT[CG]AGAGACAAGAAGGCCATGCCTCTGCTGTTCTTTCTAGAATAGCTTTGATTTTTTTTTTGT	37	4	54963174	CGAGAGACAAGAAGGCCATGCCTCTGCTGTTCTTTCTAGAATAGCTTTGA	4	54657931	F	NA	NA	NA	NA	NA	NA	NA	chr4:54966163-54968063	N_Shelf	NA	NA	NA	NA	4:54963166-54963265	Unclassified_Cell_type_specific	NA
cg06637812	0.000114132	0.00383061	0.278071	0.815236	0.537165	cg06637812	cg06637812	46701458	TTAAAAAAAAAACCTTACACAACTTCTTCTATTTACCTAATATTAAACCA	31794464	TTAAAAAAAAAACCTTACGCAACTTCTTCTATTTACCTAATATTAAACCG	I	A	Red	GGTGTGGGAAACTTGAGAGGAGAGCCTTGCGCAGCTTCTTCTGTTTACCTGGTGTTGGAC[CG]AGCATCAGCTTGCTCTCTACCACACTAGGAGGTAGGGCGGTGGGGGTTTTTAACTCCCCA	37	1	203293433	CGGTCCAACACCAGGTAAACAGAAGAAGCTGCGCAAGGCTCTCCTCTCAA	1	201560056	R	NA	NA	NA	NA	NA	NA	NA	chr1:203296277-203296929	N_Shelf	NA	NA	TRUE	NA	1:203293186-203293741	Unclassified_Cell_type_specific	NA
cg02947862	0.000287629	0.00460486	0.278063	0.755341	0.477278	cg02947862	cg02947862	24719427	CRTACRCAACATCTAAAATAAATCTCAAAAACACTATACTAAATAAAACC	NA	NA	II	NA	NA	CTTTATGTTTTGGAGAATGACAAGTAAATTGAACGAAGCAGTGTGTAACATCTTTAAGAC[CG]GCTTCACTCAGCACAGTGTCTCTGAGATTCATCTTAGATGCTGCGTACGTACACCAGTCA	37	10	129979375	CGGCTTCACTCAGCACAGTGTCTCTGAGATTCATCTTAGATGCTGCGTAC	10	129869365	F	NA	NA	NA	NA	NA	NA	NA	NA	NA	NA	NA	NA	NA	10:129979090-129979456	Unclassified_Cell_type_specific	NA
cg09464466	0.000175036	0.00403928	0.278004	0.808803	0.530799	cg09464466	cg09464466	11731463	CTCTATTTATTTCCCACRAAATTTACCTAATATCACCAAAATCCAAACTC	NA	NA	II	NA	NA	AAGCCAGGGTTCTCTGTTTATTTCCCACGAGATTTGCCTGGTATCACCAGAGTCCAGGCT[CG]TTCAGTGCCCGGGTCAGAAAGCCCCCATCAGCTGGGACACTTCTCTAAGGGAAAAGGAGA	37	2	47500335	CGAGCCTGGACTCTGGTGATACCAGGCAAATCTCGTGGGAAATAAACAGA	2	47353839	R	NA	NA	NA	NA	NA	NA	NA	chr2:47499464-47499813	S_Shore	NA	NA	NA	NA	2:47498746-47500552	Unclassified	NA
cg12011343	3.21212e-05	0.00378456	0.277998	0.733168	0.455169	cg12011343	cg12011343	61764461	ACACTATACCATAAAAACTCTTTAACTAACTAAAACCAAAAACAACCACA	61621424	ACGCTATACCGTAAAAACTCTTTAACTAACTAAAACCGAAAACAACCGCG	I	T	Red	CCTTTCGGCTCAGCGCTATACCGTGGGAGCTCTTTAGCTGACTGAGGCCGGAAGCAGCCG[CG]TTGGGTTGCAGGGAGGTGCGGCAGGAGAGGCACGGGCGGGAACCTGTACTGCACGCAGGT	37	6	20320423	CGCGGCTGCTTCCGGCCTCAGTCAGCTAAAGAGCTCCCACGGTATAGCGC	6	20428402	R	NA	NA	NA	NA	NA	NA	NA	NA	NA	NA	NA	NA	6:20428270-20428403	6:20319673-20320853	Promoter_Associated	NA
cg07237979	4.41032e-05	0.00378456	0.27788	0.849392	0.571513	cg07237979	cg07237979	47664489	ACAAAAAAACTAACCACTCACAAATAAACCTAATAACCAAAACTACTAAC	NA	NA	II	NA	NA	TCCCTGATGCTGCAGGAGAACTGGCCACTCACAGGTGGACCTGATGGCCAGAGCTACTAG[CG]GGGACCAGGGGTAACATGGGTCCCCCTCCCCGAGCCATGAAGAGCTGCCTGCGGCCATCT	37	11	1874017	CAGGAGAACTGGCCACTCACAGGTGGACCTGATGGCCAGAGCTACTAGCG	11	1830593	R	NA	NA	NA	NA	LSP1	NM_002339	TSS200	NA	NA	NA	NA	NA	11:1830254-1830706	NA	NA	NA
cg12181407	0.000633776	0.00647122	0.277702	0.708914	0.431212	cg12181407	cg12181407	62649486	CTAACTTTTAATATAAACTCTTTTCTTCTCATAACCATTAATATAAAAAC	NA	NA	II	NA	NA	AAGCACTTATTAAGAGAAACAGAAAAAGATAATGAGTTTAATTCTGGATGTATTAGAGAA[CG]TTTCCACATTAATGGTTATGAGAAGAAAAGAGTCTATATTAAAAGCTAGAAGAAGGGACT	37	5	54052513	TAGCTTTTAATATAGACTCTTTTCTTCTCATAACCATTAATGTGGAAACG	5	54088270	F	rs75988881	NA	NA	NA	NA	NA	NA	NA	NA	NA	NA	TRUE	NA	5:54052232-54052762	Unclassified_Cell_type_specific	NA
cg14106719	7.14227e-05	0.00378456	0.277576	0.882759	0.605182	cg14106719	cg14106719	64743406	AATCACCTAATTAACTAAACTCTTACCACAAAAACACTATTTTTAAAAAC	NA	NA	II	NA	NA	AATGCACACACAATCACCTAATTAACTGAACTCTTACCACAGAAGCACTGTTTTTAAGGA[CG]TTTCACCACCTCACAGGGAGGCCAATATCGACAACACTCAGTACAGTCTTCTTTTTAGTT	37	9	80524371	CGTCCTTAAAAACAGTGCTTCTGTGGTAAGAGTTCAGTTAATTAGGTGAT	9	79714191	R	NA	rs72417359	TRUE	NA	GNAQ	NM_002072	Body	NA	NA	NA	NA	NA	NA	9:80524291-80524596	Promoter_Associated_Cell_type_specific	NA
cg02844611	0.000401976	0.00522628	0.277532	0.732355	0.454824	cg02844611	cg02844611	61796454	TCCTACTTCACATTTATACTCCTAATAACTCAATAACCCAAATCRTCAAC	NA	NA	II	NA	NA	GTCTATAATCCTCCTGCTTCACATTTGTACTCCTAGTGGCTCAATAACCCAAGTCGTCAG[CG]AGGGGATGGACAGGAGACAGTCTATGATCCTCCCACTTCCTCCTCCCAGGAGTCTGAGAC	37	3	183273894	CGCTGACGACTTGGGTTATTGAGCCACTAGGAGTACAAATGTGAAGCAGG	3	184756588	R	NA	NA	NA	NA	KLHL6	NM_130446	TSS1500	NA	NA	NA	NA	NA	NA	3:183273160-183273932	Promoter_Associated	NA
cg21370522	0.000245858	0.00437933	0.277477	0.696135	0.418658	cg21370522	cg21370522	72723304	AACRAAAAACTTCCTTAATAAAAAAACCCATAAACTCATCTAAAAAAAAC	NA	NA	II	NA	NA	TCCAAATCCCCGCCCCCGCGATGGAGAAGAAACCGAGACAGAAGGTGCAGGGCCCACTAC[CG]CTTCCTCCAGATGAGCTCATGGGTTTCTCCACCAAGGAAGTTTTCCGCTGGTTGAATGAT	37	6	31543219	CGCTTCCTCCAGATGAGCTCATGGGTTTCTCCACCAAGGAAGTTTTCCGC	6	31651198	F	rs41297589	NA	NA	NA	TNF	NM_000594	TSS200	NA	NA	NA	NA	NA	NA	6:31543103-31543774	Promoter_Associated	NA
cg16663891	8.01828e-05	0.00378456	0.277391	0.691667	0.414276	cg16663891	cg16663891	18734350	TACAACAACCACTTCAAAAAACCAAACCACAATCTATACAATCAAAACTC	NA	NA	II	NA	NA	TTCTGGTTGGTCTTGAGTTGGAAGTGGTGGCAAAAAATAGAGAACTTGGCAGTCATTGAC[CG]AGTCCTGACTGCATAGATTGTGGTTTGGTTTCCTGAAGTGGCTGCTGCAGAGGTTCGGTT	37	3	66575472	GCAGCAGCCACTTCAGGAAACCAAACCACAATCTATGCAGTCAGGACTCG	3	66658162	F	NA	NA	NA	NA	NA	NA	NA	NA	NA	NA	NA	TRUE	NA	NA	NA	NA
cg04545636	0.000397372	0.00520562	0.277374	0.729238	0.451864	cg04545636	cg04545636	58763502	ATTTATAATAACAACATTCTATATACTTTTTAAAACAACCTTACTACTAC	NA	NA	II	NA	NA	TTTTAGAAAGGTGGACATGCGTGTCTTCGGAGTGTGTTCATAACACTCTAGTTTTCCAAA[CG]TAGTAGCAAGGTTGTTTCAAAAAGCACATAGAATGTTGTCACCACAAACTTGATTGCCTC	37	10	11208973	CGTAGTAGCAAGGTTGTTTCAAAAAGCACATAGAATGTTGTCACCACAAA	10	11248979	F	rs79257802	NA	NA	NA	CUGBP2	NM_001025076	Body	chr10:11207178-11207980	S_Shore	NA	CDMR	NA	NA	NA	NA	NA
cg19889066	0.000930013	0.00801167	0.277314	0.805623	0.528309	cg19889066	cg19889066	71686351	ACTACCAAAAAATAATCTTACAATTACATTACAAATAATACCCCACCCAC	NA	NA	II	NA	NA	GCAAGTGTTTTGCTGCCAGGAAGTGGTCTTACAATTACATTACAAATAATGCCCCACCCA[CG]GGAGAAGCGGTATTTCCCCTTCTACCTGCCCGGGTAGACAAGGAGGTCTGACCTGTTGTG	37	5	74330425	CTGCCAGGAAGTGGTCTTACAATTACATTACAAATAATGCCCCACCCACG	5	74366181	R	NA	NA	NA	NA	NA	NA	NA	chr5:74330736-74330954	N_Shore	NA	NA	NA	NA	5:74330157-74330631	Unclassified_Cell_type_specific	NA
cg23214755	0.000361585	0.00501696	0.277312	0.847013	0.569701	cg23214755	cg23214755	66802437	CRAATAAATATCRCCTATACCCACCCCAATATCTAACACTATAAATCAAC	NA	NA	II	NA	NA	CCTTCCTTCCTTCCTTCCTTCCTTCCTTCCTTCCTCCTTCCTGTTTGACGAATGAGTTAT[CG]TTGACCTATAGTGTCAGATATTGGGGTGGGCACAGGCGATACTTATTCGTTTGAATATGC	37	2	11607042	CGTTGACCTATAGTGTCAGATATTGGGGTGGGCACAGGCGATACTTATTC	2	11524493	F	NA	NA	NA	NA	E2F6	NR_003094	TSS1500	chr2:11605743-11606385	S_Shore	NA	NA	NA	NA	2:11606826-11607057	Promoter_Associated_Cell_type_specific	NA
cg07328351	3.59428e-05	0.00378456	0.277301	0.739313	0.462013	cg07328351	cg07328351	55601418	TCTAAAAAAATAATCAACACTTACAAAAATAATCCCTCCAACATCTAAAC	NA	NA	II	NA	NA	GTGAAGCACAGAGCTTGCCCAGGCCCAAGGAAGGCACAACTGTGCTCTGTGCCCCTTCCT[CG]CTCAGATGTTGGAGGGACCATTCCTGTAAGTGCTGACCACTTCCCCAGAGTGGCAGCCTG	37	21	48026298	CGCTCAGATGTTGGAGGGACCATTCCTGTAAGTGCTGACCACTTCCCCAG	21	46850726	F	NA	NA	NA	NA	S100B	NM_006272	TSS1500	NA	NA	NA	NA	NA	NA	21:48025925-48026331	Unclassified_Cell_type_specific	NA
cg16776350	9.02492e-05	0.00378456	0.277297	0.781486	0.504189	cg16776350	cg16776350	47784501	AAATCTTACTCCTTTACCTACAAACCTATAAATTCTAACCCTTACTAATC	NA	NA	II	NA	NA	AAAGACAGTTCAATGTCTTCCTTAAGGGCAATTTTTAAAACTTTATGGAAAACTAGGAGG[CG]ATCAGCAAGGGTCAGAACTCACAGGTTTGCAGGCAAAGGAGCAAGATCCATAGGTGGTGC	37	1	160549158	GATCTTGCTCCTTTGCCTGCAAACCTGTGAGTTCTGACCCTTGCTGATCG	1	158815782	F	NA	rs58404992	NA	TRUE	CD84	NM_003874	Body	NA	NA	NA	NA	NA	NA	1:160549005-160549310	Promoter_Associated	NA
cg21130374	0.000368027	0.0050505	0.277259	0.716202	0.438943	cg21130374	cg21130374	40627363	CCTAAAAACAAAATAACCTCCATCCTAATCTAACCAAAAATCRAATAAAC	NA	NA	II	NA	NA	AAGTGGCTGGCCCTGGGGACAGGGTGGCCTCCATCCTGATCTGGCCAAAAGTCGGGTGGA[CG]CAAAGGGGTGGTTTTTAGGACAGCTTTGCTCAGCGTCCTACAAAGTCTGGGGGTTGAGTA	37	21	42734266	CTGGGGACAGGGTGGCCTCCATCCTGATCTGGCCAAAAGTCGGGTGGACG	21	41656136	R	NA	NA	NA	TRUE	MX2	NM_002463	5'UTR	NA	NA	NA	NA	NA	NA	21:42733352-42734832	Promoter_Associated	NA
cg25093503	0.000197335	0.00413308	0.277244	0.70171	0.424466	cg25093503	cg25093503	54774437	AAAAAAACCTAAACCTCAATTAAAAAATAAACTCCCCCTAACTCACTTCC	NA	NA	II	NA	NA	CAGCATTTTATTAGTTCCTCTCACCAACTTTGTGAAGTAGGCACTCTTAGCCCCATTTTC[CG]GAAGTGAGCTAGGGGGAGTTCACCCTCCAACTGAGGCCCAGGCCTCTCTCCAGCCTGAAC	37	5	174163341	CGGAAGTGAGCTAGGGGGAGTTCACCCTCCAACTGAGGCCCAGGCCTCTC	5	174095947	F	rs36100588	NA	NA	NA	NA	NA	NA	chr5:174162366-174162843	S_Shore	NA	NA	TRUE	NA	5:174162629-174163692	Unclassified_Cell_type_specific	TRUE
cg00520406	0.000271554	0.00451674	0.277232	0.71086	0.433628	cg00520406	cg00520406	57765497	CTCTCAACCCCTAAAAACCCCAATTCTACCTCTATATCTCTAAATTTAAC	NA	NA	II	NA	NA	CACTGCCCCTCCTCTCAGCCCCTGGAAACCCCAGTTCTACCTCTGTGTCTCTGAATTTGA[CG]ACTCTGGGTCCTTCCTCTGAGTGGAATCATGCACTTGTGACTGGCTTAGCATAACGTCCT	37	6	3623902	TCTCAGCCCCTGGAAACCCCAGTTCTACCTCTGTGTCTCTGAATTTGACG	6	3568901	R	NA	NA	NA	NA	NA	NA	NA	NA	NA	NA	NA	NA	6:3568901-3569031	NA	NA	NA
cg15258980	0.000132797	0.00389563	0.277213	0.881437	0.604224	cg15258980	cg15258980	53702362	TCCCCCAAAATTATCTTCTTTTAAATTCTTCCTACTATAAAAACCATATC	NA	NA	II	NA	NA	CCCTCCCTACATCAGGCTGAGATCACTTGCAAACTTTATCCTGAGCACCTGGAGAGCTTG[CG]ACATGGTCCTTACAGCAGGAAGAATTTAAAAGAAGATAACTTTGGGGGAATGCTTGTTGT	37	2	68961597	CCCCCAAAGTTATCTTCTTTTAAATTCTTCCTGCTGTAAGGACCATGTCG	2	68815101	F	NA	NA	NA	TRUE	ARHGAP25	NM_001166277	TSS1500	NA	NA	NA	NA	NA	NA	2:68961479-68961667	Promoter_Associated_Cell_type_specific	NA
cg02901006	8.62692e-05	0.00378456	0.277198	0.849536	0.572338	cg02901006	cg02901006	10764465	AACCACCATACCTAACCTAAAAAATTTCTTTCTTATTAAAATTATTCACC	NA	NA	II	NA	NA	TTACAGACATGAGCCACCATGCCTGGCCTAGAGAGTTTCTTTCTTGTTGGGGTTGTTCAC[CG]GTGGGAGGTGCACCATTGTGCCGTGCTGACTATATTCATAGAGTTATGTAACCATCACTC	37	19	8117024	GCCACCATGCCTGGCCTAGAGAGTTTCTTTCTTGTTGGGGTTGTTCACCG	19	8023024	R	NA	rs34382798	NA	NA	CCL25	NM_005624	TSS1500	chr19:8115250-8115524	S_Shore	NA	NA	NA	NA	NA	NA	NA
cg16124975	0.000200203	0.00414725	0.277184	0.78305	0.505866	cg16124975	cg16124975	60652314	TAATAAAAAACCACCAACCATAAAATAATTCTAACACAATCAAAATTTTC	NA	NA	II	NA	NA	AAAAGTAAATAAGTAAATAAATAAATAAATGGCAAATCAGAGGACATGAAGACTGTGCCA[CG]AAAACCCTGACTGTGCCAGAACCACTCCATGGTTGGTGGTTTCTTATCAGGAAATACCTG	37	17	79938941	GATAAGAAACCACCAACCATGGAGTGGTTCTGGCACAGTCAGGGTTTTCG	17	77532230	F	NA	NA	NA	NA	ASPSCR1	NM_024083	Body	chr17:79935137-79936051	S_Shelf	NA	NA	NA	NA	NA	NA	NA
cg17607231	2.3922e-05	0.00378456	0.277174	0.76979	0.492617	cg17607231	cg17607231	38695415	ATAACTTTTCCACCCTCTTTCCTTAACAAAAACAAATAACCCTATCTTCC	NA	NA	II	NA	NA	GCTTGAGTTGAATGACTTTTCCACCCTCTTTCCTTGGCAGGAACAAGTGACCCTGTCTTC[CG]TGGCCTCGTGGGGCTGGCTCTGCTCCTCCTCCCTTGACTGAGAGACGTCATGGAGATTGG	37	2	231090329	CGGAAGACAGGGTCACTTGTTCCTGCCAAGGAAAGAGGGTGGAAAAGTCA	2	230798573	R	NA	NA	NA	TRUE	SP140	NM_001005176	TSS200	NA	NA	NA	NA	NA	NA	2:231090068-231091293	Promoter_Associated	NA
cg13170031	0.000575179	0.00616598	0.277123	0.723015	0.445892	cg13170031	cg13170031	14681454	AAAAAAAATTCTAAATCAACTACAATAAAAAACTAATAATTAAAAACACC	NA	NA	II	NA	NA	ACCTGGCCCTGGAGGAAGGTTCTGGGTCAGCTGCAATGAGAGACTGGTGATTAAGGGCAC[CG]TGGGCAGGACACAGTCCTCGCCTTACCCACCCCATCCTTCCTGTTACCCACAGTCTGCTG	37	14	92963020	CGGTGCCCTTAATCACCAGTCTCTCATTGCAGCTGACCCAGAACCTTCCT	14	92032773	R	NA	NA	NA	NA	NA	NA	NA	NA	NA	NA	NA	TRUE	NA	NA	NA	NA
cg00164282	0.00032359	0.00480584	0.27711	0.753524	0.476414	cg00164282	cg00164282	28606454	TAAATACATTAAATACTTCATAAAAAACTCTAAAATCACAAAAACAAACC	NA	NA	II	NA	NA	CAAAGTGATAGTAAATGCATTAAGTGCTTCATGAGAAACTCTAGAGTCACAGAGACAGGC[CG]TCCTCCATCTGGATGTCACTAGGACATAATGCATGCTCTCTGGCTCACACTGAGGACAAC	37	17	30830732	CGGCCTGTCTCTGTGACTCTAGAGTTTCTCATGAAGCACTTAATGCATTT	17	27854845	R	NA	NA	NA	NA	MYO1D	NM_015194	Body	NA	NA	NA	NA	TRUE	NA	17:30830154-30831249	Promoter_Associated	NA
cg17949969	0.000106581	0.00380633	0.277078	0.762808	0.48573	cg17949969	cg17949969	13629442	TATTTTCACCTCTACCAAAAAAACAAATCTATAACAACATAACTAAATCA	47684417	TATTTTCGCCTCTACCGAAAAAACGAATCTATAACGACGTAACTAAATCG	I	A	Red	CCCCGCCCGCAGTTCCCACCTTGCACCCGGGGAGGATGCTCAGAGCTGTGCAGAGCCCGC[CG]ACTCAGCCACGCCGCCACAGACTCGCCTCCCCGGCAGAGGCGAAAACAAAAGCATTAATC	37	4	8073790	TGTTTTCGCCTCTGCCGGGGAGGCGAGTCTGTGGCGGCGTGGCTGAGTCG	4	8124690	F	NA	NA	NA	NA	ABLIM2	NM_032432	Body	NA	NA	NA	NA	NA	4:8124549-8124733	NA	NA	NA
cg13900763	0.000164764	0.00400633	0.277042	0.835371	0.558329	cg13900763	cg13900763	23794336	ATCACCTACATCCTCTACAATTTACATTAATCTAAAAACTAACAAAACCA	42790451	ATCACCTACATCCTCTACGATTTACGTTAATCTAAAAACTAACGAAACCG	I	A	Red	CGAGGGCCCAGGGTCACCTGCATCCTCTGCGGTTTGCGTTGGTCTGGGAGCTGGCGGGGC[CG]GAGGGGAAAGCCCAGGGGTATGGGGAAGTGGCTGCAGCCCTCGACCGCTCCTCCGAGTCA	37	9	137160473	CGGCCCCGCCAGCTCCCAGACCAACGCAAACCGCAGAGGATGCAGGTGAC	9	136300294	R	NA	NA	NA	NA	NA	NA	NA	NA	NA	NA	NA	TRUE	NA	9:137160310-137160558	Unclassified	NA
cg26690742	0.00031254	0.0047404	0.277036	0.817221	0.540185	cg26690742	cg26690742	73680509	CACTTATTTTCATAAAAACAATACRAAAACCACAAACTACAATTAATCTC	NA	NA	II	NA	NA	GCAGCTGACCTCACTTATTTTCATAGAAGCAATGCGGAAGCCACAGGCTGCAGTTAATCT[CG]CCAGCAGCGCCCCGCCTGCTGACAGCGGTACGGTCAGTCCTGGGGGGGCGCAGGGAATAA	37	11	2889602	ACTTATTTTCATAGAAGCAATGCGGAAGCCACAGGCTGCAGTTAATCTCG	11	2846178	R	NA	rs56324534	NA	NA	NA	NA	NA	chr11:2890388-2891337	N_Shore	NA	NA	NA	11:2846178-2846211	NA	NA	NA
cg17892259	0.000607967	0.00633658	0.276922	0.768999	0.492077	cg17892259	cg17892259	71783345	CCAAAAAATCAAAATAATAAAACAAACAATAAAAAAACCTAAATCCTCCC	NA	NA	II	NA	NA	GAGCCCCAGCAAGGGGAAGTGGTTAACCCAGGGTCATGAGGGGAGGTGGGGACAGGGGTG[CG]GGAGGACCCAGGTCTCCTCACTGTCTGCCTCACCACTCTGACTTCCTGGAGGTGACTCAG	37	1	42149829	CGGGAGGACCCAGGTCTCCTCACTGTCTGCCTCACCACTCTGACTTCCTG	1	41922416	F	NA	NA	NA	NA	HIVEP3	NM_024503	5'UTR	NA	NA	NA	NA	TRUE	NA	1:42149770-42149978	Unclassified	NA
cg08735211	0.000205786	0.00417862	0.276919	0.800998	0.524079	cg08735211	cg08735211	31780401	CTATTATTTCCACTACCTCATAAAACTTCCCACCACTCACAAAACACAAC	NA	NA	II	NA	NA	TCCCCACTCCCCTGTTGTTTCCACTGCCTCATAAGACTTCCCACCACTCACAAAGCACAG[CG]CTTTTCCTCACAAAGCTGAGTGGGCTCCCTAGGTTCAGGATGGAAGTAAATAGGAGTACC	37	6	32920657	CGCTGTGCTTTGTGAGTGGTGGGAAGTCTTATGAGGCAGTGGAAACAACA	6	33028635	R	NA	NA	NA	NA	HLA-DMA	NM_006120	Body	NA	NA	NA	NA	TRUE	NA	6:32920615-32921325	Promoter_Associated	NA
cg03459656	0.000657293	0.00659783	0.276902	0.808147	0.531245	cg03459656	cg03459656	50767385	TCCCCCATCTAACTATACAACTATAATACTTTATAACTTAACCACAAATC	NA	NA	II	NA	NA	ATCTCCTCCCTTCCCCCATCTGGCTGTACAGCTGTGGTGCTTTGTGACTTGGCCACAGGT[CG]GGGAAGGAGAAGGAAGCTGCTGCCCCCGATAAAACCTGAGGCTTCTGTATCTTTTTGGAT	37	17	42467307	CCCCCATCTGGCTGTACAGCTGTGGTGCTTTGTGACTTGGCCACAGGTCG	17	39822833	R	NA	NA	NA	NA	ITGA2B	NM_000419	TSS1500	chr17:42462135-42463579	S_Shelf	NA	NA	NA	NA	NA	NA	NA
cg18696027	0.000876716	0.00774425	0.276879	0.880588	0.603709	cg18696027	cg18696027	30781483	CAAACCCATTAAAAAAACCTACCCTCTAAAATAACCATAAATAAAATACC	NA	NA	II	NA	NA	ACTTCCTCTTCTCACTGTTCCTCTTAGAAAAGATCTGTGGACTCCACCACCACGAAATGG[CG]GCACCTTATTTATGGTCACTTTAGAGGGTAGGTTTTCTTAATGGGTCTGCCTGTCATGTT	37	15	45002597	CGGCACCTTATTTATGGTCACTTTAGAGGGTAGGTTTTCTTAATGGGTCT	15	42789889	F	NA	NA	NA	NA	B2M	NM_004048	TSS1500	chr15:45003460-45004345	N_Shore	NA	NA	NA	NA	15:45002488-45004846	Promoter_Associated	NA
cg16696923	0.000655554	0.00658943	0.276839	0.821116	0.544277	cg16696923	cg16696923	33785472	CAACTCTAAATAATACCRATTAACTACCCCTAACTTATCTAAATTAAACC	NA	NA	II	NA	NA	TCCAGGAGGCAGGCATCCTCTCCCACAGCTACTGAGGAAGTGGTTAACTTCAGTGTAGCT[CG]GCTCAACTCAGACAAGCCAGGGGTAGCCAACCGGTACTATTCAGAGTTGTGCATAATGCC	37	8	95229872	CGGCTCAACTCAGACAAGCCAGGGGTAGCCAACCGGTACTATTCAGAGTT	8	95299048	F	rs80224194	rs75023546	NA	NA	CDH17	NM_001144663	TSS1500	NA	NA	NA	NA	TRUE	NA	NA	NA	NA
cg22377643	0.000248205	0.00439076	0.276838	0.754044	0.477205	cg22377643	cg22377643	63648418	AAACCTAATTAAACTAAACTCCCTACTCTTTATATATTAAATAAAAAAAC	NA	NA	II	NA	NA	GTATCACTGAGCCCCGAATTTGTCGACAGCTGGCGTCTGCACCCAAGCTAACCCTTCACT[CG]CCTCCCCACCCAACACACAAAGAGCAGGGAGCCCAGTCCAACCAGGCTTGCAGACCGCGC	37	6	75917560	CGCCTCCCCACCCAACACACAAAGAGCAGGGAGCCCAGTCCAACCAGGCT	6	75974280	F	NA	NA	NA	NA	NA	NA	NA	chr6:75914705-75916387	S_Shore	NA	RDMR	NA	6:75973618-75974550	NA	NA	NA
cg21390801	0.000625007	0.00642569	0.276815	0.676829	0.400014	cg21390801	cg21390801	55664338	AATACTAATTCTCAAACCCAACCCAAACCTAACAAATCAAACTCTCTAAC	NA	NA	II	NA	NA	AATCTGTTAGCAATGCTGATTCTCAGGCCCAGCCCAGACCTGACAGATCAGACTCTCTGG[CG]GGGGTGGGGGGACAGCCGCCCCGTCTCCACAGCTCTCCCAGGATTCGGATGCAGCTGGAG	37	21	42733729	ATGCTGATTCTCAGGCCCAGCCCAGACCTGACAGATCAGACTCTCTGGCG	21	41655599	R	NA	NA	NA	NA	MX2	NM_002463	TSS1500	NA	NA	NA	NA	NA	NA	21:42733352-42734832	Promoter_Associated	TRUE
cg16167052	4.4791e-05	0.00378456	0.27676	0.780086	0.503326	cg16167052	cg16167052	45630495	CCCCAATCTAACTAAACCCTAAATCTATAATAAAAACTCAATCACCAACC	NA	NA	II	NA	NA	TCCCCTGGCTGGGAGCTGGGGCCTCCCCTGGCTGAGAGTTGCGCCCTGACACGCGCTGCG[CG]GCTGGTGACTGAGCCTCCACCACAGACCCAGGGCCCAGTCAGACTGGGGTAGGGGCGACA	37	19	46996347	CCCAGTCTGACTGGGCCCTGGGTCTGTGGTGGAGGCTCAGTCACCAGCCG	19	51688187	F	NA	NA	NA	NA	PNMAL2	NM_020709	1stExon	chr19:46996327-46998437	Island	NA	NA	NA	NA	NA	NA	NA
cg20220678	7.73766e-05	0.00378456	0.276757	0.873516	0.596759	cg20220678	cg20220678	41736464	TACAACCTATTCAATAACATATACTCTATTAAAAATAATATCTAATCCCC	NA	NA	II	NA	NA	ACTCCTCCCAACTTCCCTTCTTCTACTCCTGACAGTTTGTCATACACAGCTCCTTCAAAA[CG]GGGACCAGATACCACCCCCAACAGAGCATATGTCACTGAATAGGTTGCATTAAGAAGGGC	37	8	19243209	CGGGGACCAGATACCACCCCCAACAGAGCATATGTCACTGAATAGGTTGC	8	19287489	F	NA	NA	NA	NA	SH2D4A	NM_022071	Body	NA	NA	NA	NA	TRUE	NA	8:19243192-19243309	Unclassified_Cell_type_specific	NA
cg06640279	0.000639965	0.00650355	0.276741	0.686228	0.409487	cg06640279	cg06640279	48760413	AACAATAAACTTCTAACTTTAACCACTTTACTTCCTACCAAATAAATACC	NA	NA	II	NA	NA	GGCAATTATTCTACTTGTGGCCAATTCAAGCCTCATTCAGAGGTCTGAAGTGTTTCCCCA[CG]GTACTTACCTGGCAGGAAGTAAAGTGGCCAAAGCCAGAAGTCCATTGTCCCTTCTAGAGT	37	1	207095153	CGGTACTTACCTGGCAGGAAGTAAAGTGGCCAAAGCCAGAAGTCCATTGT	1	205161776	F	NA	NA	NA	TRUE	FAIM3	NM_001142473	Body	NA	NA	NA	NA	NA	NA	1:207095133-207095790	Unclassified	NA
cg13798585	0.000120993	0.00385062	0.276738	0.857464	0.580726	cg13798585	cg13798585	32670407	ACCCTTCAAAAATATACAACRATTCTTAATTAAAAAACTACACAAAAAAC	NA	NA	II	NA	NA	GATTTTCTTCAACCCTTCAAAAATGTACAACGGTTCTTAGTTGAGGGGCTGCACAGAAGG[CG]GGGCTGTAGTCAGCTGACCCCTGGCAAGAACCAGGCCGCACAGCGTGTACTCAGCCCTCC	37	7	1980479	CCCTTCAAAAATGTACAACGGTTCTTAGTTGAGGGGCTGCACAGAAGGCG	7	1947005	R	NA	NA	NA	NA	MAD1L1	NM_003550	Body	chr7:1978698-1978934	S_Shore	NA	NA	TRUE	NA	7:1980060-1980722	Promoter_Associated	TRUE
cg18991240	0.000267812	0.00449674	0.276618	0.803545	0.526927	cg18991240	cg18991240	50604371	AACTAAAAAACCRATTTCCCTACCTAAATAAAAACTACTTAATCACCACC	NA	NA	II	NA	NA	CCTGATCGAGGAGCTGAGGGACCGATTTCCCTACCTGAGTGAAAGCTACTTAATCACCAC[CG]ATGCCGCCGGCTCCATCGCCACAGCTACACCGGATGGTGAGGAAGTGGAGGGAGGGGTGA	37	2	71298920	CGGTGGTGATTAAGTAGCTTTCACTCAGGTAGGGAAATCGGTCCCTCAGC	2	71152428	R	NA	NA	NA	NA	NAGK	NM_017567	Body	chr2:71295160-71296002	S_Shelf	NA	NA	NA	NA	2:71298690-71299741	Promoter_Associated	NA
cg11546385	0.000334055	0.00486974	0.276601	0.712871	0.43627	cg11546385	cg11546385	49715385	AAACAAATAAACAAACAAACAAAACTCAATCTATCCRTACAAAAAAATAC	NA	NA	II	NA	NA	CATGTCACTCAGCGTGATGTGCCCAAGGTTCACCCATGCGTCGGGCTCTCATTCCTGAAT[CG]CATTTCTCTGTACGGATAGACTGAGTTTTGTTTGTCTGTTCACCTGTTTAGGAACACTTG	37	11	269375	CGCATTTCTCTGTACGGATAGACTGAGTTTTGTTTGTCTGTTCACCTGTT	11	259375	F	NA	NA	NA	NA	NA	NA	NA	NA	NA	NA	DMR	TRUE	NA	11:268851-269805	Promoter_Associated	NA
cg04935109	0.000142227	0.00392616	0.276598	0.499842	0.223244	cg04935109	cg04935109	52753423	AATATCACCAAAACCTCCATCCTATTATAATCATAATACTCTTTAAAATC	NA	NA	II	NA	NA	TTGAAGGAGTAAATGTCACCAGGGCCTCCATCCTATTGTGGTCATAGTACTCTTTAGGGT[CG]ACATGATAAGACGACTCCAAACCTCCATTTTGTTTAACTGCTGGAAGTTTCTTCTTTTAC	37	3	187086530	CGACCCTAAAGAGTACTATGACCACAATAGGATGGAGGCCCTGGTGACAT	3	188569224	R	NA	NA	NA	NA	RTP4	NM_022147	Body	NA	NA	NA	NA	NA	NA	3:187085778-187087140	Promoter_Associated	TRUE
cg12086464	0.00129547	0.00977123	0.27652	0.862394	0.585873	cg12086464	cg12086464	50789349	CTCAAAAACAACAAAAATAAACTATAAACACAACTATAAAACAACCAAAC	NA	NA	II	NA	NA	CGGCCACAGGCCTCAGAAGCAGCAGGAGTGAGCTGTGGGCACAGCTGTGGGGCAGCCAGG[CG]CGTCAGGCCTCACATGTCTGGGAGATGTAGGCTGCCTGGGCTGGTGGCCCCTGAGCCGCA	37	4	2814064	CGCCTGGCTGCCCCACAGCTGTGCCCACAGCTCACTCCTGCTGCTTCTGA	4	2783862	R	NA	NA	NA	NA	SH3BP2	NM_001145855	1stExon	NA	NA	NA	NA	TRUE	NA	4:2813405-2815108	Promoter_Associated	NA
cg04936619	0.00027795	0.00454899	0.276423	0.869967	0.593544	cg04936619	cg04936619	14663424	CCACAAACAAAATCATCTCTAAAATTTTTTAAACAACAACTTCCTAAAAC	NA	NA	II	NA	NA	CCTGAGAAAAGCCACAAACAAAATCATCTCTGAAATTTTTTAAGCAACAACTTCCTGAAG[CG]TGGAATTTATGGGGCCAGTGAGACACTAAAATTTCACAACTCTCACATACATTATCTATC	37	17	30658537	CGCTTCAGGAAGTTGTTGCTTAAAAAATTTCAGAGATGATTTTGTTTGTG	17	27682650	R	NA	NA	NA	NA	C17orf75	NM_022344	3'UTR	NA	NA	NA	NA	NA	NA	NA	NA	NA
cg08486269	0.000214879	0.0042214	0.276406	0.875313	0.598907	cg08486269	cg08486269	35764441	AATCAACCCAAAACTAACATTCAAAACTAATCAAAAAATAAAACTCTTTC	NA	NA	II	NA	NA	TCTGGAAACTCAGTCAACCCAGAACTAACATTCAAAGCTGATCAGAGAGTAAAGCTCTTT[CG]AAAGAAGAGGAAGTATCATCTCCACTTCCTCAATCCTAACGTTCTTCCTTCTCATTGTTA	37	6	154677972	CGAAAGAGCTTTACTCTCTGATCAGCTTTGAATGTTAGTTCTGGGTTGAC	6	154719664	R	NA	NA	NA	NA	IPCEF1	NM_015553	TSS200	NA	NA	NA	NA	NA	NA	6:154677914-154678093	Unclassified_Cell_type_specific	NA
cg12879425	0.00027071	0.00451308	0.276387	0.730726	0.454339	cg12879425	cg12879425	25764458	AAACTTCTTAACCATCATACCCCTCTCTTTAATATATAATTTAATTTCTC	NA	NA	II	NA	NA	CTTCCTCTTTGAACAGTTGCCTTTTCCTCTCACAGAAGGAAGATTTCATTTTGTTTGAGA[CG]AGAAACCAAACCACACACCAAAGAGAGGGGTATGATGGCTAAGAAGCCCCCAAAACCAGC	37	4	68424495	GGCTTCTTAGCCATCATACCCCTCTCTTTGGTGTGTGGTTTGGTTTCTCG	4	68107090	F	NA	NA	NA	TRUE	STAP1	NM_012108	5'UTR	NA	NA	NA	NA	NA	NA	NA	NA	NA
cg24749559	0.000294042	0.00464147	0.276357	0.782839	0.506482	cg24749559	cg24749559	47744443	TTTTATCTACAACTTATCCTACTACAATAAAACTTCCAAACCCAAAAACA	49798325	TTTTATCTACGACTTATCCTACTACAATAAAACTTCCGAACCCGAAAACG	I	A	Red	GAGGCAGCAACCGGACTGCATGGCGAGTGGGAGGGTGTGGAGTCTGGCTTCTGTACAGCC[CG]TTTTCGGGCTCGGAAGCTCCACTGTAGCAGGACAAGCCGCAGACAAAACTCCTCAGACAC	37	5	141616065	TTTTGTCTGCGGCTTGTCCTGCTACAGTGGAGCTTCCGAGCCCGAAAACG	5	141596249	F	rs72801934	NA	NA	NA	NA	NA	NA	NA	NA	NA	NA	NA	5:141596249-141596384	NA	NA	NA
cg18085627	0.00209264	0.0132826	0.276298	0.847927	0.571629	cg18085627	cg18085627	10706374	AAAAAAAAACTACACAAAATATCTATAACTAACCCCRAAATCCCCCACTC	NA	NA	II	NA	NA	CTGCACCCGGAAGGAGGAAGCTGCACAGGGTGTCTGTGGCTGGCCCCGGGATCCCCCACT[CG]GGGACTTCCTCTTCCTCTCAGGGCAGGTGCAGCTGCCACAGTGAGACGGGCACCCCGACC	37	11	64107672	GGAGGAAGCTGCACAGGGTGTCTGTGGCTGGCCCCGGGATCCCCCACTCG	11	63864248	R	NA	NA	NA	NA	CCDC88B	NM_032251	TSS200	chr11:64109822-64110228	N_Shelf	low-CpG:63864086-63864293	NA	NA	NA	11:64106983-64111798	Promoter_Associated	NA
cg11141696	0.000242506	0.0043637	0.276132	0.834388	0.558256	cg11141696	cg11141696	67751320	AACATCCTTATTCTTATTTTACCATCTACTTCCATTTAAAACTAAAATAC	NA	NA	II	NA	NA	TTGGCAACATCAACATCCTTGTTCTTGTTTTGCCATCTACTTCCATTTAGAACTAGGATG[CG]GGGGGATGGGGAAGAACAAGGACTTTTTGGTGAGAGTGAAAATCATTCATGACTCAACTT	37	1	161700167	ACATCCTTGTTCTTGTTTTGCCATCTACTTCCATTTAGAACTAGGATGCG	1	159966791	R	NA	NA	NA	NA	NA	NA	NA	chr1:161695637-161697298	S_Shelf	NA	NA	NA	NA	1:161700057-161700366	Unclassified_Cell_type_specific	NA
cg26942801	0.00126376	0.00962625	0.276042	0.842445	0.566403	cg26942801	cg26942801	62634485	TTATCAATTTTTAAATTCTCTTTTTCCCTTATATTTCTTTCTTATTTCRC	NA	NA	II	NA	NA	AATATTTAATGAAATAAATACAAATATTTAAAATACAAGGAAACTGAAAGTAATAAGCGA[CG]CGAAACAAGAAAGAAACATAAGGGAAAAAGAGAATTTAAAAACTGACAACCAGCAATGAA	37	5	43039410	CGCGAAACAAGAAAGAAACATAAGGGAAAAAGAGAATTTAAAAACTGACA	5	43075167	F	NA	NA	NA	NA	C5orf39	NM_001014279	1stExon	chr5:43040345-43040633	N_Shore	NA	DMR	NA	NA	NA	NA	NA
cg01932734	0.000265068	0.00448681	0.275972	0.664877	0.388905	cg01932734	cg01932734	38725311	TAAATATAAACAAACCAAACCAATAATCAAAACTAAACCCAAACTTCATC	NA	NA	II	NA	NA	CTACCCCCTGCAGCTCCTGCTCAGCTCCTTTGCAGATTCTGACTCAACTTCCATATCTCA[CG]ATGAAGTCTGGGCTCAGTCCTGATCACTGGCCTGGTCTGTCTACATTCATCTGCCCCAGA	37	3	50376409	GAATGTAGACAGACCAGGCCAGTGATCAGGACTGAGCCCAGACTTCATCG	3	50351413	F	NA	NA	NA	NA	RASSF1	NM_170712	TSS1500	chr3:50377803-50378540	N_Shore	NA	NA	NA	NA	NA	NA	NA
cg14836555	8.59641e-05	0.00378456	0.275938	0.87065	0.594712	cg14836555	cg14836555	21768473	CCTAACAAATCTACACTTAAAAACATCTATATTCCCAAATATCTAATTAC	NA	NA	II	NA	NA	GCCTTCTTTTGTTGGTGGTCACCTCCTTCTCTAGCTTCCTGCTCTGTGCACACTCATAGG[CG]CAACCAGATACTTGGGAACACAGATGCCCTCAAGTGCAGATTTGCCAGGTACAGCCTTGC	37	14	24743391	CTGGCAAATCTGCACTTGAGGGCATCTGTGTTCCCAAGTATCTGGTTGCG	14	23813231	F	NA	NA	NA	NA	NA	NA	NA	chr14:24740564-24740942	S_Shelf	NA	NA	NA	NA	14:24743362-24743787	Unclassified	NA
cg02775243	0.000143365	0.00393202	0.275904	0.762953	0.487049	cg02775243	cg02775243	23804400	AAATTAAAAAACCTACCCAATATACRCACTTAAAAAACAAAACTAACTAC	NA	NA	II	NA	NA	GCAATCAATCCTCCCGCCTCAGCTTCTTGAGTAGTTGGGAGTACAGTCATGCACCACCCA[CG]CAGCCAGTTCTGCTTTTTAAGTGCGTACATTGGGTAGGTTTCTTAACCTTCCTTCTTCTG	37	10	102831287	CGCAGCCAGTTCTGCTTTTTAAGTGCGTACATTGGGTAGGTTTCTTAACC	10	102821277	F	NA	NA	NA	NA	NA	NA	NA	chr10:102825929-102827693	S_Shelf	NA	NA	NA	NA	NA	NA	NA
cg13066703	0.00034174	0.00490578	0.27586	0.794157	0.518297	cg13066703	cg13066703	57712477	AACTTTAAACCCAATATAAAATACCAATTTATAAAACAATTAAAAAAACA	72608412	AACTTTAAACCCAATATAAAATACCAATTTATAAAACGATTAAAAAAACG	I	C	Grn	TCCATTTCCTTGGACTTTGAGCCCAGTATAGAGTACCAGTTTGTGGAGCGGTTGGAAGAG[CG]CTACAAATGTGCCTTCTGCCACTCGGTGCTTCACAACCCCCACCAGACAGGATGTGGGCA	37	1	211526705	CGCTCTTCCAACCGCTCCACAAACTGGTACTCTATACTGGGCTCAAAGTC	1	209593328	R	NA	NA	NA	NA	TRAF5	NM_004619	Body	NA	NA	NA	NA	NA	NA	1:211526145-211527390	Promoter_Associated	NA
cg11176481	0.000131989	0.00389536	0.275775	0.761779	0.486004	cg11176481	cg11176481	69623353	ACCCCTAACAAATATACAAATACTAATTTTACRAATATTACCTCATCCAC	NA	NA	II	NA	NA	CGGGAGAAGTCAGGCTGTGAGAGGCGAGCCTGCCACCAGCCCGAGGCTTTTCACCGCCAG[CG]TGGATGAGGTAACACCCGCAAAATCAGCATTTGCACACTTGCCAGGGGCTGATTACAGGC	37	5	72676039	CCCCTGGCAAGTGTGCAAATGCTGATTTTGCGGGTGTTACCTCATCCACG	5	72711795	F	NA	NA	NA	NA	NA	NA	NA	chr5:72676120-72678421	N_Shore	NA	NA	NA	NA	5:72676004-72676310	Unclassified_Cell_type_specific	NA
cg20236089	0.000222274	0.00425431	0.275741	0.65913	0.383389	cg20236089	cg20236089	56638446	AAAATAAAAAACTAAACTATAACACATCTCCCTATAATTTCTCAACCCAC	NA	NA	II	NA	NA	AATTCTCATTTGAAATAAAGAACTAAGCTATGACACATCTCCCTGTGGTTTCTCAGCCCA[CG]CTGGAGGGATAAACACATAATCTCTCACATTCAAGCCTCAACTGAGCTGGGAGGCCACAT	37	6	15629162	AAATAAAGAACTAAGCTATGACACATCTCCCTGTGGTTTCTCAGCCCACG	6	15737141	R	NA	NA	NA	NA	DTNBP1	NM_183040	Body	NA	NA	NA	NA	TRUE	NA	6:15629118-15629220	Unclassified_Cell_type_specific	NA
cg04122815	0.000974605	0.00823269	0.275739	0.746929	0.47119	cg04122815	cg04122815	57625465	ATCCAAAAAACCTTCTACTACTATCTAAAACTACTTAACTCCACAAATCC	NA	NA	II	NA	NA	CAAGGAGGAGAATCCAAAAAGCCTTCTGCTGCTATCTAAGGCTGCTTAGCTCCACAGATC[CG]TGAACAGCACGCCCAGAGTACAGAGAACGCGGCAAAACCAACGCGAAGAATCCACTCCAG	37	5	43039592	CGGATCTGTGGAGCTAAGCAGCCTTAGATAGCAGCAGAAGGCTTTTTGGA	5	43075349	R	NA	NA	NA	NA	C5orf39	NM_001014279	1stExon	chr5:43040345-43040633	N_Shore	NA	RDMR	NA	5:43075349-43076002	5:43039457-43039915	Promoter_Associated	NA
cg24783510	0.000103677	0.00379916	0.275688	0.720451	0.444763	cg24783510	cg24783510	56731348	ATTCRATAAAAACAACTCCAAATTCAAACCRAAAAACTCCAAATTCAAAC	NA	NA	II	NA	NA	GATTAATATTTGTTCGGTAAGAACAGCTCCAGGTTCAGGCCGGGGGGCTCCAGGTTCAAG[CG]CCTCTTGTTTACTCACCCATGGCCTGTGTGGTTCCAGGGAGGTCCCATGGGTGCTGATCG	37	19	17862150	TTCGGTAAGAACAGCTCCAGGTTCAGGCCGGGGGGCTCCAGGTTCAAGCG	19	17723150	R	NA	NA	NA	NA	FCHO1	NM_001161357	5'UTR	chr19:17858371-17858891	S_Shelf	NA	NA	NA	NA	19:17861979-17862682	Promoter_Associated	NA
cg04753163	0.000218899	0.00423536	0.275678	0.762655	0.486977	cg04753163	cg04753163	45783431	TTACTATTCTTCCTTCCTATTTACRTAACAACATCTTAATCCAACTCATC	NA	NA	II	NA	NA	AGCCCTGTGTGGAGGCGGGTCACAGAGGGGTGGCTGTAGGAGGGACACCCAGCGTGGCAT[CG]ATGAGCTGGATTAAGATGCTGCTACGCAAACAGGAAGGAAGAACAGCAACGATGGCTAAC	37	6	42249488	TGCTGTTCTTCCTTCCTGTTTGCGTAGCAGCATCTTAATCCAGCTCATCG	6	42357466	F	NA	NA	NA	NA	TRERF1	NM_033502	5'UTR	NA	NA	NA	NA	TRUE	NA	6:42249267-42249814	Promoter_Associated_Cell_type_specific	NA
cg20272146	0.00110415	0.00887533	0.275602	0.837926	0.562325	cg20272146	cg20272146	19623404	CRAACCCTCCAAACTACTAAAAAATATACCTAAAAAAAACAATAATCTAC	NA	NA	II	NA	NA	TCTTCTATTATACAAGCTCTAGCTAGGGAATGGGGATCGGGAGGAGGACGGGGGACCCCC[CG]CAGACCATTGCCCTCCTCAGGCACATCTCCCAGCAGTCTGGAGGGTTCGCTCTTGAATTC	37	14	91866685	GAACCCTCCAGACTGCTGGGAGATGTGCCTGAGGAGGGCAATGGTCTGCG	14	90936438	F	NA	rs61988435	NA	NA	CCDC88C	NM_001080414	Body	NA	NA	NA	DMR	NA	NA	14:91866155-91866847	Unclassified_Cell_type_specific	NA
cg15536663	0.000131573	0.00389342	0.2756	0.705956	0.430356	cg15536663	cg15536663	68775406	TTAATAAAATACCATAAAACCTCTCTTTTTAATATAACAAATAACCCTAC	NA	NA	II	NA	NA	TTTCAGCACCCCACCCCCTCTTCAGTTGAAGGTAGCAAGCCATTCCCACAGTGGGTGGCC[CG]CAGGGTTATCTGCCACATCAAAAAGAGAGGCTTTATGGTACTCTACCAAGCATCCTTACA	37	5	111665548	TGGTAGAGTACCATAAAGCCTCTCTTTTTGATGTGGCAGATAACCCTGCG	5	111693447	F	NA	NA	NA	NA	EPB41L4A	NM_022140	Body	NA	NA	NA	NA	TRUE	NA	NA	NA	NA
cg14928510	0.000391567	0.00517668	0.27555	0.793945	0.518394	cg14928510	cg14928510	50785302	AAACTTCCTAAATAACTCTTCTATACRAATTCTTTATAACCACRTAACCC	NA	NA	II	NA	NA	AGGGTCTTCCTTGCAAGATGAGCTTCTACTTACTCCACTTTCTGCAGATGACAGGTGCTA[CG]GGTTACGTGGTCACAAAGAATCCGCACAGAAGAGTCACTCAGGAAGCTTTGTTTCACTTC	37	19	55449439	CGGGTTACGTGGTCACAAAGAATCCGCACAGAAGAGTCACTCAGGAAGCT	19	60141251	F	NA	rs77072552	NA	NA	NLRP7	NM_206828	Body	chr19:55450822-55451128	N_Shore	NA	NA	NA	NA	19:55449413-55449717	Unclassified	NA
cg19743891	0.000339964	0.00489775	0.275548	0.842863	0.567314	cg19743891	cg19743891	11686439	CCTCCCTCCATACCAAACAACTTTAAAAAATCCTAACAATAATACCAAAC	NA	NA	II	NA	NA	AGCGCTTCCTCTTCCTCCTACTCACCATCAGCCTCCTGGTTATGGTACAGGTAAGAGCAA[CG]CCTGGCACCACTGCCAGGACTCCCCAAAGTTGCTTGGCATGGAGGGAGGGCATACAGGAT	37	1	26644573	CGCCTGGCACCACTGCCAGGACTCCCCAAAGTTGCTTGGCATGGAGGGAG	1	26517160	F	NA	NA	NA	NA	UBXN11	NM_145345	1stExon	NA	NA	NA	NA	NA	NA	1:26644117-26644626	Unclassified	NA
cg26866325	0.000215477	0.00422409	0.275516	0.782466	0.506949	cg26866325	cg26866325	49618445	TAACACAACTACAAAATAACATTAAATCTAAAACTTATAATACAAAAACC	NA	NA	II	NA	NA	ACAAAGTGATCTGGCACAGCTGCAGGGTGGCATTGAGTCTGAGGCTTATGGTGCAGAAGC[CG]AAGTTAAAGATGTTTCTAGAGCCTGAAGACTTCCTCTTGAGGGTGAGTTGCTGCCTACAA	37	4	74920559	CGGCTTCTGCACCATAAGCCTCAGACTCAATGCCACCCTGCAGCTGTGCC	4	75139423	R	NA	NA	NA	TRUE	PPBPL2	NR_026769	Body	NA	NA	NA	NA	NA	NA	NA	NA	NA
cg09384035	0.000568321	0.00612538	0.275452	0.749585	0.474133	cg09384035	cg09384035	26670509	TAAAAAATTTCCTATTTTAATATATAACTCAAAACACAAAACCCCACATC	NA	NA	II	NA	NA	AAGTTATGGAAAACTGTGATGCTGCAGTGAAATGAAATCAGGCTGCTATGTGTCAGGCTG[CG]ATGTGGGGCCCTGTGTCCTGAGTCACACACCAAAACAGGAAATCCCCTATTCTCATCTTG	37	8	104131768	AGGGGATTTCCTGTTTTGGTGTGTGACTCAGGACACAGGGCCCCACATCG	8	104200944	F	NA	NA	NA	NA	NA	NA	NA	NA	NA	NA	NA	TRUE	NA	NA	NA	NA
cg13914531	6.28964e-05	0.00378456	0.27541	0.808138	0.532729	cg13914531	cg13914531	47788454	CTAAATAAAATATATAAAACCCTAAACCTAAATCAATAAACCTAAACCCC	NA	NA	II	NA	NA	TGCTTCGCTGCCTCACACAATTGTAGGGACTTCCTCAGGCTGTTGGATTTCCCCACCTTC[CG]GGGCTCAGGTCCATTGACTTAGGTCTAGGGCTCCATACATTTCACCCAGAGACTCCGGAG	37	7	128579876	CGGGGCTCAGGTCCATTGACTTAGGTCTAGGGCTCCATACATTTCACCCA	7	128367112	F	NA	NA	NA	NA	IRF5	NM_001098630	5'UTR	chr7:128577818-128578756	S_Shore	NA	NA	NA	NA	7:128579654-128580056	Unclassified	NA
cg22190361	0.000390562	0.00517112	0.275404	0.771444	0.496041	cg22190361	cg22190361	23681500	AAAAAAACACTTCCCCTAATAATATTCTTCCCCAAAATTCATAAAAAAAC	NA	NA	II	NA	NA	AGGATGTCATGAGAAAGGCACTTCCCCTAGTGATATTCTTCCCCAAAATTCATAAGAAAA[CG]TTAGTCAATCTCAAACTGAAAGACATCCTACAGTATACCTGACCATAACTTTTAAAAGTG	37	2	174886880	GAAAGGCACTTCCCCTAGTGATATTCTTCCCCAAAATTCATAAGAAAACG	2	174595126	R	NA	NA	NA	NA	NA	NA	NA	chr2:174890243-174890814	N_Shelf	NA	NA	NA	NA	NA	NA	NA
cg23797100	0.000497315	0.00573769	0.275398	0.759951	0.484553	cg23797100	cg23797100	48804492	AAAAAACTACTCTTCTCCRAATAAACTAACTAAATATAACCRTAAATCAC	NA	NA	II	NA	NA	GCGACTGAGATGGGGGACTGCTCTTCTCCGAGTGAGCTGGCTGAGTGTGACCGTGAGTCA[CG]CCCCTGCTTCCCTGGAGCCTGTCCCTTGCCTCACAGGCCTGGCTGAGGTGGGGGTGGGCA	37	16	28996053	GGGGACTGCTCTTCTCCGAGTGAGCTGGCTGAGTGTGACCGTGAGTCACG	16	28903554	R	NA	NA	NA	TRUE	LAT	NM_001014989	TSS200	NA	NA	NA	NA	NA	NA	16:28995820-28997267	Unclassified_Cell_type_specific	NA
cg04531756	0.000404701	0.005238	0.27536	0.891277	0.615917	cg04531756	cg04531756	24700420	CTATCTCCATAAAATCTAATATAATCRACAATAATAATACTATACCACCC	NA	NA	II	NA	NA	TCTCTTTATTTCTACACCCTTCCCCCTTCCTTAGACACAGAACCACACATGCAGCTACCC[CG]GGTGGCACAGCACCACCATTGCCGACCACACCAGACCTCATGGAGACAGTGCACCTGTTT	37	6	135516912	TGTCTCCATGAGGTCTGGTGTGGTCGGCAATGGTGGTGCTGTGCCACCCG	6	135558605	F	NA	NA	NA	NA	MYB	NM_005375	Body	NA	NA	low-CpG:135558572-135558754	NA	NA	NA	NA	NA	NA
cg19554257	0.000328432	0.0048363	0.275347	0.812915	0.537568	cg19554257	cg19554257	13764385	TCTATTTCAACCCTAACTTCTCAACTTTTTACCTAATAAAATCTACTATC	NA	NA	II	NA	NA	CGGCCAGGCGCTAAATAAGGCCACGGCCCGTTTCCTCCTTCAAAAGTCCCTTGTAAAGGG[CG]ATAGCAGACCCCATCAGGCAAAAAGCTGAGAAGCCAGGGTTGAAATAGAGGCCTCTTTCT	37	12	116996931	CTATTTCAACCCTGGCTTCTCAGCTTTTTGCCTGATGGGGTCTGCTATCG	12	115481314	F	NA	NA	NA	NA	MAP1LC3B2	NM_001085481	TSS1500	NA	NA	NA	NA	TRUE	12:115481173-115481484	12:116996800-116998066	Unclassified	NA
cg26586893	8.98931e-05	0.00378456	0.275307	0.822797	0.547489	cg26586893	cg26586893	25749352	ATACAATAAAATAAAAACCRAAACTACTAAACACAAACCCAACCTTAACC	NA	NA	II	NA	NA	TGGGTCGATAGCAAGGCTGCGGTGATCTGGCTGACCTGAGAACTGCGTCAACCGGAACCT[CG]GCCAAGGCTGGGCTTGTGCTCAGCAGTTCCGGCTCCCACCTCACTGCACTGCTCCATCTA	37	15	96913724	CGGCCAAGGCTGGGCTTGTGCTCAGCAGTTCCGGCTCCCACCTCACTGCA	15	94714728	F	rs12906364	NA	NA	NA	NA	NA	NA	chr15:96911511-96911808	S_Shore	NA	RDMR	NA	NA	NA	NA	NA
cg03272225	0.000135817	0.00391237	0.275148	0.917565	0.642417	cg03272225	cg03272225	20647371	CCRCTATACCAATTACCCTTCCTATTTAATTTAACAAACRTTTATTAATC	NA	NA	II	NA	NA	AAAGTGTCAACTCAATTAATGTGCATTAATTTGTATATTTCTTGATGATGTGCCGGTAAG[CG]ATCAACAAACGCCTGTTAAACCAAACAGGAAGGGCAATTGGCACAGCGGTGTGGTGGTTA	37	19	17957106	CGCTGTGCCAATTGCCCTTCCTGTTTGGTTTAACAGGCGTTTGTTGATCG	19	17818106	F	rs75501048	NA	NA	NA	JAK3	NM_000215	5'UTR	chr19:17958490-17958808	N_Shore	NA	NA	NA	NA	19:17957000-17957230	Unclassified_Cell_type_specific	NA
cg05608541	0.000260677	0.00445646	0.275071	0.828798	0.553726	cg05608541	cg05608541	73617398	AAACACAATAAAAAAAACTATAATCAAACCTAATCTCTAAAAAACCAACC	NA	NA	II	NA	NA	CCCCGCTGGTGGGGCACAGTGAGGGGGGCTGTGGTCAGACCTGGTCTCTGGAGGGCCAGC[CG]GGGGTTCCCGTCCACCTGTCAGGGGGTTCGACGCCACTTTGAGATGACAAGTGAGGCCAC	37	11	2321770	GGCACAGTGAGGGGGGCTGTGGTCAGACCTGGTCTCTGGAGGGCCAGCCG	11	2278346	R	NA	NA	NA	NA	C11orf21	NR_024621	Body	NA	NA	NA	NA	NA	NA	NA	NA	NA
cg20284629	0.000235427	0.00432802	0.27502	0.767487	0.492467	cg20284629	cg20284629	59766383	TAAAACAACTTTCCAACACCTAAAAAACTAAACACAAATCTCCAATACCC	NA	NA	II	NA	NA	CTGGGAAGGATGCGCTCCGATGCCGCTACAGGGGTTCCGCGCGTTTCACCGCGGGAAGCC[CG]GGCATTGGAGATCTGTGCTCAGTTCTCTAGGTGTTGGAAAGTTGCCTCAGGCTGCTTTCA	37	1	47911019	GAGGCAACTTTCCAACACCTAGAGAACTGAGCACAGATCTCCAATGCCCG	1	47683606	F	NA	NA	NA	NA	NA	NA	NA	chr1:47909712-47911020	Island	NA	CDMR	TRUE	1:47682976-47683690	1:47909604-47911169	Unclassified_Cell_type_specific	NA
cg05322916	9.35761e-05	0.00378709	0.275003	0.856629	0.581626	cg05322916	cg05322916	43702351	AAAAAATTATTAATCAAAAAATTACCRCTACACCCTACTCCTAAAAAAAC	NA	NA	II	NA	NA	ACTGAAACAGGTGGTACTAAAGGGTTTTCAGCTACCCCCAGAGTACTGTGGGAGGAGAGG[CG]CCCTCCCAGGAGCAGGGTGTAGCGGTAATCCTCTGACTAATAATCTTCCTGCGAGTTGAG	37	6	36880416	CGCCCTCCCAGGAGCAGGGTGTAGCGGTAATCCTCTGACTAATAATCTTC	6	36988394	F	NA	NA	NA	NA	C6orf89	NM_152734	Body	NA	NA	NA	NA	TRUE	NA	6:36879891-36880850	Promoter_Associated	TRUE
cg16509569	0.000309239	0.00471962	0.27491	0.889464	0.614554	cg16509569	cg16509569	33631462	ATCTACTTACCAACATAAATTAACAAAAAAACTCACTATCCTAAATAATC	NA	NA	II	NA	NA	ATGTCTTTGACATCTGCTTACCAGCATAAATTAGCAGAGAAGCTCACTATCCTGAATGAT[CG]CGGTCAGGGGGTTCTCATCCGTATGTATAACATCAAGAAGGTAAGCATGAACAATGGGAC	37	12	54891634	TCTGCTTACCAGCATAAATTAGCAGAGAAGCTCACTATCCTGAATGATCG	12	53177901	R	NA	NA	NA	TRUE	NCKAP1L	NM_005337	1stExon	NA	NA	NA	NA	NA	NA	12:54891141-54891783	Promoter_Associated	NA
cg07345108	5.30202e-05	0.00378456	0.274773	0.829522	0.554748	cg07345108	cg07345108	30773364	AACCCTCCAACTCTACACTCCTCAAAAACCTATAAAAAAACTTAAAAAAC	NA	NA	II	NA	NA	ACACGGGCTTTCCTGGTTGTCGAGGGGGCGGAGAGAGCAGGCCGACAGGACAGTGAGGCT[CG]CCCTCCAAGCTCCCTCATAGGCCTCTGAGGAGTGCAGAGTTGGAGGGCCATTTCCAACGG	37	10	49893463	CGCCCTCCAAGCTCCCTCATAGGCCTCTGAGGAGTGCAGAGTTGGAGGGC	10	49563469	F	NA	NA	NA	NA	WDFY4	NM_020945	TSS200	NA	NA	NA	NA	NA	NA	NA	NA	NA
cg26427498	0.00106725	0.00869045	0.274744	0.777759	0.503015	cg26427498	cg26427498	27672470	TAACACRTCACACAACTTTAAAAAAATTTTATAACATACCCTAAAAAACC	NA	NA	II	NA	NA	TGAAGTATTGATGACACGTCACACAACTTTGAAGAGGTTTTGTGACATACCCTGAAAAAC[CG]CAGCTTCCTTTTCTAGGTTGATGAGTCAGGGGATTTCACCAATAAATGTCATACTTAGCA	37	7	105987258	GACACGTCACACAACTTTGAAGAGGTTTTGTGACATACCCTGAAAAACCG	7	105774494	R	NA	NA	NA	NA	NA	NA	NA	NA	NA	NA	NA	TRUE	NA	7:105987055-105987473	Unclassified	NA
cg00903584	0.000301027	0.00467261	0.274686	0.902426	0.62774	cg00903584	cg00903584	59787337	AAAAAAAACTCCCATACCAAACCAAATTTACACTCTATTTTCACTAAAAC	NA	NA	II	NA	NA	CTGATTGGCCAGAAGGAGGCTCCCATGCCAGGCCAGGTTTGCACTCTGTTTTCACTGGGG[CG]TCTTCTGTTCCCCAAGAGGTGGCCTCATTTTCACTAAGGGAAGGACAGGATCTATTTGGT	37	1	202128682	CGCCCCAGTGAAAACAGAGTGCAAACCTGGCCTGGCATGGGAGCCTCCTT	1	200395305	R	NA	NA	NA	NA	PTPN7	NM_080588	5'UTR	NA	NA	NA	NA	NA	NA	1:202128219-202128683	Promoter_Associated	NA
cg11807829	7.24863e-05	0.00378456	0.274577	0.7931	0.518523	cg11807829	cg11807829	64650350	AAAATATAAAACCRAACTTCTTAAAAATATCTAAAATACCTTTTCRAACC	NA	NA	II	NA	NA	CACAAAAAGGAAGAGTGTGAAGCCGAACTTCTTAGAAATATCTGAGGTGCCTTTTCGAAC[CG]CATCCATTTGAACACCAAGTGTTTCTCTAATTCCAATAAAATGACAAATTTAAGTTGACA	37	4	54458109	CGGTTCGAAAAGGCACCTCAGATATTTCTAAGAAGTTCGGCTTCACACTC	4	54152866	R	NA	NA	NA	NA	LNX1	NM_001126328	TSS1500	NA	NA	NA	NA	TRUE	NA	NA	NA	NA
cg23280720	0.000786335	0.00728551	0.274412	0.739993	0.46558	cg23280720	cg23280720	45628442	CCRACACCACTAAACCCAAACTTTATAAAACTCCAATACTAAAAAAAATC	NA	NA	II	NA	NA	CTCTTTTTCACTTCTGCTCCTCTTGTCATGTGTGGGTTTGGTGAGCCAGTATCTTTAATG[CG]ACTTTTTTCAGCACTGGAGTTTTACAAAGCCTGGGCCCAGTGGTGCCGGAAACACTAAGA	37	6	139483193	CGGCACCACTGGGCCCAGGCTTTGTAAAACTCCAGTGCTGAAAAAAGTCG	6	139524886	F	NA	NA	NA	NA	HECA	NM_016217	Body	NA	NA	NA	NA	TRUE	NA	6:139482105-139483443	Promoter_Associated	NA
cg19268695	0.000114351	0.00383061	0.274398	0.832601	0.558203	cg19268695	cg19268695	30616488	TCTACAACCCAAATTCAAAACCCTTAACCCATAAATAACCAAACCTTTCC	NA	NA	II	NA	NA	AGAGCCCCAGGGTGTGGCGAGAGAAAAGGTCATGAGCAAACACCTCTGGCTGAAAGTAGC[CG]GAAAGGCCTGGCTACTTATGGGCTAAGGGTTTTGAATCTGGGCTGCAGATTGTGCAGAGA	37	1	111743411	CTGCAGCCCAGATTCAAAACCCTTAGCCCATAAGTAGCCAGGCCTTTCCG	1	111544934	F	NA	rs78691664	NA	NA	DENND2D	NM_024901	TSS200	chr1:111746337-111747303	N_Shelf	NA	NA	NA	NA	1:111742893-111743586	Unclassified	NA
cg20591407	0.000265254	0.00448788	0.274352	0.835261	0.560908	cg20591407	cg20591407	62637361	CTTAATAACAATATCRATACACAATCCCTCTACTAAATATTTCTAAACTC	NA	NA	II	NA	NA	GGGAGCTCCACTTACGGGCAGCCTTGGCTGGTTTCTGTTGAGCGTCTTCACCGTTATCTA[CG]AGTCCAGAAACATCCAGCAGAGGGATTGTGCATCGATATTGCCATCAAGATGAAAAGACA	37	12	1642663	CGAGTCCAGAAACATCCAGCAGAGGGATTGTGCATCGATATTGCCATCAA	12	1512924	F	NA	NA	NA	NA	NA	NA	NA	chr12:1639033-1640750	S_Shore	NA	CDMR	NA	NA	12:1641577-1643333	Unclassified	NA
cg04244970	0.000567248	0.00611842	0.274351	0.804639	0.530288	cg04244970	cg04244970	68664328	TCTATTCACTCTAAAAATAATTTAACAATTACTCAATCTCACATATCTAC	NA	NA	II	NA	NA	AGGTAAAATGCTCTATTCACTCTGAAAATAATTTAGCAATTACTCAATCTCACATGTCTG[CG]GCGTGACCCCTCCTGCTTCTTTAAATATCAGCTGGGGAAGAGGTCTGAGTAATACCTAAG	37	1	160708987	CTATTCACTCTGAAAATAATTTAGCAATTACTCAATCTCACATGTCTGCG	1	158975611	R	NA	NA	NA	NA	SLAMF7	NM_021181	TSS200	NA	NA	NA	NA	NA	NA	1:160708825-160709105	Unclassified_Cell_type_specific	NA
cg22073152	7.40789e-05	0.00378456	0.274341	0.78955	0.515209	cg22073152	cg22073152	14652336	CRTACTCTCAAAAAAATAATAAAAACTTAATTTTTCTCCCACATAACATC	NA	NA	II	NA	NA	CATAATTGCAAACTGTTTTGGCAGCAAAACGAATTATTTCGGTAGCAAGAAGAGACTTAA[CG]ATGCTATGTGGGAGAAAAACTAAGTCCCTACTATCTTTCTGAGAGCACGTCTCAGAGGAC	37	1	198633497	CGATGCTATGTGGGAGAAAAACTAAGTCCCTACTATCTTTCTGAGAGCAC	1	196900120	F	NA	NA	NA	NA	PTPRC	NM_080922	Body	NA	NA	NA	NA	NA	NA	1:198633388-198633512	Promoter_Associated_Cell_type_specific	NA
cg07554357	0.000120021	0.00384693	0.274286	0.790043	0.515758	cg07554357	cg07554357	45600426	TTAATTATACATCTATAAACAAACCAAATACCCCAAACCTTCAATTTTTC	NA	NA	II	NA	NA	TTTAGTACATAAAATTCAGGTGAGATCATAGAGATCAAGCTTCCTCACAGATAACTATCC[CG]AAAAATTGAAGGTTTGGGGTATCTGGCTTGTTTACAGATGTATAATTAAGGATATATCTC	37	13	36051749	TAATTATACATCTGTAAACAAGCCAGATACCCCAAACCTTCAATTTTTCG	13	34949749	F	NA	NA	NA	NA	MIR548F5	NR_031646	Body	chr13:36052553-36053119	N_Shore	NA	RDMR	TRUE	NA	NA	NA	NA
cg07593977	0.00106364	0.00867137	0.274276	0.629995	0.355719	cg07593977	cg07593977	64676429	AAACCAAAAATAAAAACTAAACTTTACCCAAACCTTCATAATAAATCAAC	NA	NA	II	NA	NA	ATGCAAATCTGGAGCCAAGGGTGGAGACTGAGCTTTGCCCAAGCCTTCATGATGAATCAG[CG]CATTAGCTCAAGACCGGGGCAGGAAGTGAACCAGGGTCTGTGTGTCTCAGACAGTCCTGA	37	8	11735419	CGCTGATTCATCATGAAGGCTTGGGCAAAGCTCAGTCTCCACCCTTGGCT	8	11772828	R	NA	NA	NA	NA	NA	NA	NA	NA	NA	NA	NA	TRUE	NA	8:11735292-11735891	Unclassified_Cell_type_specific	NA
cg26110991	4.0523e-05	0.00378456	0.274258	0.710604	0.436346	cg26110991	cg26110991	42738385	TTTACCACTTTAACCACTTTAAAAAACTCACTTAATATCCCCAAAAACCC	NA	NA	II	NA	NA	AAAACACAAGGTTTACCACTTTAGCCACTTTAAAGAGCTCACTTGGTGTCCCCAAGGGCC[CG]TGGTGCCACCACTGCCAGTGCACAGGCCCGGCCCCTCCCCCGCCAGGCCTGTCTCTAAGG	37	21	45578724	CGGGCCCTTGGGGACACCAAGTGAGCTCTTTAAAGTGGCTAAAGTGGTAA	21	44403152	R	NA	NA	NA	NA	NA	NA	NA	chr21:45581446-45581746	N_Shelf	NA	NA	NA	NA	21:45578639-45578969	Promoter_Associated	NA
cg13687834	0.000376614	0.00509917	0.274233	0.757383	0.48315	cg13687834	cg13687834	46771450	ACATTTCRTTCAAAACTAATTAAATATAAATTTATAACTCCTAATACCTC	NA	NA	II	NA	NA	ACTATGCACAAAAGAGTTCCTTCCCACAAGGCCGGCAGGTTCGGGAAGTCCTCCCGTATT[CG]AGGTACCAGGAGCCATAAATCCATATTTAATTAGCTTTGAACGAAATGCAAGAGATGATA	37	10	3514783	CGAGGTACCAGGAGCCATAAATCCATATTTAATTAGCTTTGAACGAAATG	10	3504783	F	NA	NA	NA	NA	NA	NA	NA	NA	NA	NA	NA	TRUE	NA	10:3514617-3515239	Unclassified_Cell_type_specific	NA
cg07635227	0.000156952	0.00396952	0.274198	0.744149	0.46995	cg07635227	cg07635227	62648384	AAAAAAAATAATAAATACATCCTCTTCCATCCTCCTAAACATACAAACCA	63796396	GAAAAAAATAATAAATACGTCCTCTTCCGTCCTCCTAAACGTACAAACCG	I	T	Red	GCTGTGGTGGACGAAGGAGATGGTGAGTGCGTCCTCTTCCGTCCTCCTGGGCGTGCAGGC[CG]TGCAGGGAGGAAGCACGTCTTGAGGGAGGAGTGCTTGCAGCAGTGATGAAGCAGGCCAGG	37	16	4714815	CGGCCTGCACGCCCAGGAGGACGGAAGAGGACGCACTCACCATCTCCTTC	16	4654816	R	NA	NA	NA	NA	MGRN1	NM_015246	Body	NA	NA	low-CpG:4654363-4654888	NA	NA	NA	16:4714348-4715526	Promoter_Associated_Cell_type_specific	NA
cg02344606	0.000416508	0.00530557	0.274133	0.846166	0.572034	cg02344606	cg02344606	45797322	AAAACTAAATCTCCTCATTAAAACTTATAACAACTTCRCATTTAACAAAC	NA	NA	II	NA	NA	GAGGATCAGTAGGGACTGAGTCTCCTCATTGAGACTTGTAACAACTTCGCATTTGACAAG[CG]AGGAAACAGGAAGTAGGGGGCTTAGATGGAAACATGGGGCGGGGGATGGTATATTTAAGA	37	7	112062297	CGCTTGTCAAATGCGAAGTTGTTACAAGTCTCAATGAGGAGACTCAGTCC	7	111849533	R	NA	NA	NA	NA	IFRD1	NM_001007245	TSS1500	NA	NA	NA	NA	TRUE	NA	7:112062104-112062683	Unclassified_Cell_type_specific	NA
cg22595391	0.000395161	0.00519575	0.274071	0.793225	0.519154	cg22595391	cg22595391	20611303	AAACTCCAAACATCCRATCCTAATCCCTACTAATTAATAAAACTCTCCAC	NA	NA	II	NA	NA	TTGTTTCATTTTCATCCTTTTTGAAAGTCAGGCTTCCGGTTCTGGGGTTCTGGGGAGGGA[CG]TGGAGAGCCTTACCAACCAGCAGGGACCAGGACCGGATGCCTGGAGCCCTCTTCAGATGG	37	17	80407031	GGCTCCAGGCATCCGGTCCTGGTCCCTGCTGGTTGGTAAGGCTCTCCACG	17	78000320	F	NA	NA	NA	NA	C17orf62	NM_001100407	Body	chr17:80408294-80408879	N_Shore	NA	NA	NA	NA	17:80406830-80407943	Promoter_Associated	NA
cg12806892	0.000802832	0.00736562	0.273671	0.798597	0.524927	cg12806892	cg12806892	55795432	TATTACACCCCATAAATATACCRTTATTTCCTAATCATTCRTTAAAAACC	NA	NA	II	NA	NA	TCTATGTTAATTGTTACACCCCATAAATGTGCCGTTGTTTCCTAATCATTCGTTGAAGAC[CG]AGACCTTTTTGCTGAGGACAGGCCCCCTGACTGGAGTCCCACACTATCTTTCTCTCAAAG	37	12	113340341	CGGTCTTCAACGAATGATTAGGAAACAACGGCACATTTATGGGGTGTAAC	12	111824724	R	NA	NA	NA	NA	NA	NA	NA	NA	NA	NA	DMR	NA	NA	12:113340224-113340603	Unclassified_Cell_type_specific	NA
cg25384897	9.39943e-05	0.00378709	0.273655	0.747276	0.47362	cg25384897	cg25384897	71743389	AAATACTAAATAATAAAAAACACTAAACRAAAATACCRCTCAAAACTTTC	NA	NA	II	NA	NA	CCACCAGGCTGAGGTGCTGGGTGATGAGAAGCACTGAGCGGGAGTACCGCTCAGGGCTTT[CG]TACAGGAGCTGCTCCACCTGAGGAAAGACATCGGACCGTCAGAGCCGGGGACTACCCTCA	37	6	32813544	GGTGCTGGGTGATGAGAAGCACTGAGCGGGAGTACCGCTCAGGGCTTTCG	6	32921522	R	NA	NA	NA	NA	TAP1	NM_000593	Body	chr6:32811494-32811839	S_Shore	NA	NA	NA	NA	6:32813460-32813680	Promoter_Associated	NA
cg25461290	2.32632e-05	0.00378456	0.273617	0.834591	0.560974	cg25461290	cg25461290	46751503	CCTATTTCTAAATAATAAATACAAAAAACACACAACCRTTCTCATAAACC	NA	NA	II	NA	NA	CATGGGCCTGACACCATGGGCTGCAGACACCGCTTGTGGGCGGCACATGCTGATGAGGGC[CG]GCTCATGAGAACGGCTGTGTGTTTTCTGCACCCACCACCCAGAAACAGGCATGAGTAGGG	37	8	142276422	CTGTTTCTGGGTGGTGGGTGCAGAAAACACACAGCCGTTCTCATGAGCCG	8	142345604	F	rs77213194	NA	NA	NA	NA	NA	NA	NA	NA	NA	NA	NA	8:142345399-142345823	8:142276422-142276907	Promoter_Associated	NA
cg19626253	0.000356334	0.00498702	0.273597	0.820543	0.546946	cg19626253	cg19626253	44622325	CTCATCCACCRAAAATAATAAAACTAACAATAACTAACTACAAATAAACC	NA	NA	II	NA	NA	CAACAAATAAGTGTTATGGGACATCTGGTGGAAATGCACCCTAGAGATAAGACAGGCCGT[CG]GTCCACCTGCAGTCAGCCATTGTTAGTTTTATTACCTCCGGTGGATGAGGCCAGGTGAAA	37	1	15062529	CGGTCCACCTGCAGTCAGCCATTGTTAGTTTTATTACCTCCGGTGGATGA	1	14935116	F	NA	NA	NA	NA	KIAA1026	NM_201628	Body	NA	NA	NA	NA	NA	NA	1:15062438-15062556	Unclassified_Cell_type_specific	NA
cg12360935	0.000134689	0.00390539	0.273594	0.822287	0.548693	cg12360935	cg12360935	58672423	AATCTCAATTCTCCATTTTATTAATATCCAAATTAATATTTCCCTTTTAC	NA	NA	II	NA	NA	ATCGCAGGGTGGGTCTCAGTTCTCCATTTTGTTAATATCCAAGTTGATATTTCCCTTTTG[CG]ACAGTAACAACAACATGCAAACCAAAAACTGAAACAGCTTCAGTTCTGTGCCCTCAGGAT	37	5	169757754	CGCAAAAGGGAAATATCAACTTGGATATTAACAAAATGGAGAACTGAGAC	5	169690332	R	NA	NA	NA	NA	LOC257358	NR_026945	TSS1500	NA	NA	NA	NA	NA	NA	NA	NA	NA
cg08811314	0.000820906	0.00746118	0.273585	0.710572	0.436987	cg08811314	cg08811314	47777403	CAACRATAATCRAATTCTAACCTAAAAACTACTTAATAAAACCCTAATCC	NA	NA	II	NA	NA	ATCTCAGGACCCAGCGGTGGTCGAGTTCTAGCCTAGAAGCTGCTTGGTGGAGCCCTGGTC[CG]GCATTGTCTGTAGAGTGTGTGTATACGTGTGTGTTTTGTTGCTGGAGGTTTAATTTTGTT	37	16	81479837	AGCGGTGGTCGAGTTCTAGCCTAGAAGCTGCTTGGTGGAGCCCTGGTCCG	16	80037338	R	NA	NA	NA	NA	CMIP	NM_198390	Body	chr16:81477777-81477999	S_Shore	NA	NA	NA	NA	16:81479753-81480140	Promoter_Associated	NA
cg08040471	0.000446212	0.00546636	0.273493	0.812998	0.539505	cg08040471	cg08040471	18784452	AAACCCTAAAAAACTACCAAAACRAAATCCCTAAAACCAATATTAAAAAC	NA	NA	II	NA	NA	GGGGCTAATCTTCCACAGCGGAGTTCCGCACGGGCGCAGCAGCCCTGCCACTTCACCGTA[CG]CTCCCAACACTGGCCCCAGGGACCCCGTTCTGGTAGTTTCTCAGGGCTTTCCCTGTGAAG	37	17	80407779	CGCTCCCAACACTGGCCCCAGGGACCCCGTTCTGGTAGTTTCTCAGGGCT	17	78001068	F	NA	NA	NA	TRUE	C17orf62	NM_001033046	5'UTR	chr17:80408294-80408879	N_Shore	NA	NA	NA	NA	17:80406830-80407943	Promoter_Associated	NA
cg01329973	9.93711e-05	0.00379314	0.2734	0.783328	0.509928	cg01329973	cg01329973	34631455	CCAACTCCCAACAAATACTAAATTAACTAATATAACCACACAAACTTCCC	NA	NA	II	NA	NA	GCCCATCTCACCCAGCTCCCAACAAATGCTAAATTGGCTGGTGTGACCACACAGACTTCC[CG]ATGAAACCCAAGATGCAAACGGGTTAACCTTTAAAAACAATACCGGGCTTTCTTAAACGC	37	16	86912065	CGGGAAGTCTGTGTGGTCACACCAGCCAATTTAGCATTTGTTGGGAGCTG	16	85469566	R	NA	NA	NA	NA	NA	NA	NA	chr16:86912403-86912670	N_Shore	NA	NA	NA	NA	NA	NA	NA
cg12512771	3.18541e-05	0.00378456	0.27339	0.807883	0.534493	cg12512771	cg12512771	23717374	CAAACTTCTCRTTATAATCTATAACCTCTTCTCTCCTCTAAATTCAAAAC	NA	NA	II	NA	NA	AGGTAGGAAAACAAGCTTCTCGTTGTGGTCTATAACCTCTTCTCTCCTCTGGGTTCAGGG[CG]GGAGAGTTACAATGCCCAGAGAAGGGCATGCCTCTTCCAGCCCCCTAATACATATAACCA	37	7	17730027	CGCCCTGAACCCAGAGGAGAGAAGAGGTTATAGACCACAACGAGAAGCTT	7	17696552	R	NA	rs74765285	NA	NA	NA	NA	NA	NA	NA	NA	NA	TRUE	NA	NA	NA	TRUE
cg14451276	8.99933e-05	0.00378456	0.273353	0.682995	0.409642	cg14451276	cg14451276	51785306	CTATACAACTTAAATTTTCTTTATCCTACAATCTTTACCTCAACAAAACC	NA	NA	II	NA	NA	TTGCTCTTGTTGGACCCTGAGAGAGCCACACACAAAGAGCTGGAGGGAGTCTGTGGTGTG[CG]GTTCTGCTGAGGTAAAGACTGCAGGATAAAGAAAACCCAAGTTGCACAGTGGCACAACTT	37	7	36764019	TGTGCAACTTGGGTTTTCTTTATCCTGCAGTCTTTACCTCAGCAGAACCG	7	36730544	F	NA	NA	NA	TRUE	AOAH	NM_001637	1stExon	NA	NA	low-CpG:36730525-36730677	NA	NA	NA	7:36763764-36764466	Promoter_Associated_Cell_type_specific	NA
cg03744197	5.32923e-05	0.00378456	0.273322	0.727407	0.454085	cg03744197	cg03744197	16699314	ACTAAAAACAAAACRAACACCTACCTATTAAATTCCTATTAAAAAATTCC	NA	NA	II	NA	NA	GCGCCGACCCACGCTGCGTGCGCACCCCACAGCAGCCCTGTCTCCCCCGCGAGCTGCAGC[CG]GAACCTTCTAACAGGAACTCAACAGGCAGGTGTTCGTTTTGCCTCCAGCATCAACATTTT	37	4	1049922	CTGGAGGCAAAACGAACACCTGCCTGTTGAGTTCCTGTTAGAAGGTTCCG	4	1039922	F	NA	NA	NA	NA	NA	NA	NA	chr4:1049652-1049923	Island	NA	NA	NA	4:1039609-1039923	4:1049185-1050393	Promoter_Associated	NA
cg11850468	6.21392e-05	0.00378456	0.273291	0.84057	0.567279	cg11850468	cg11850468	31645465	CTAAACCTCAAACTAATTATCTATAAAATAAAAATAATAACRCTCACTCC	NA	NA	II	NA	NA	GTGAGGGGCCTCACGGGCCAAACCCTCCCTCGGCCTGTCCTTCAAGCCTCAGCAGCTCTG[CG]GAGTGAGCGTTATCATCCCCATTCTACAGATAACTAGTTTGAGGCTCAGGGTAAGTGCAA	37	5	180231185	TGAGCCTCAAACTAGTTATCTGTAGAATGGGGATGATAACGCTCACTCCG	5	180163791	F	NA	NA	NA	NA	MGAT1	NM_001114620	TSS1500	chr5:180229375-180230147	S_Shore	NA	NA	NA	5:180161982-180164097	5:180230758-180231301	Promoter_Associated	NA
cg16184008	0.000192786	0.00410439	0.273281	0.687755	0.414474	cg16184008	cg16184008	29655398	ATACAAATAACATCATAAATAACTTCATCATCTACTAAAATTTTAAAATC	NA	NA	II	NA	NA	CATACACTGAGTACAGGAGGAAGCAGCTGATGAGGATGGTGATGAAAGACAGGAAGAGGA[CG]ATTTTAAAACTCCAGCAGATGATGAAGTTATTTATGATGTTACTTGCACCCCTGTACTTT	37	6	37186605	TGCAAGTAACATCATAAATAACTTCATCATCTGCTGGAGTTTTAAAATCG	6	37294583	F	NA	NA	NA	NA	TMEM217	NM_145316	Body	NA	NA	NA	NA	NA	NA	NA	NA	NA
cg03188064	0.000453662	0.00550712	0.273276	0.780054	0.506779	cg03188064	cg03188064	66674505	TACCCAACTTAAATATTTCCAAACTAAACACACACCTCTAACTAACTTCA	14716350	TACCCAACTTAAATATTTCCGAACTAAACACGCGCCTCTAACTAACTTCG	I	A	Red	GGAGGGAACCTGTGCCCAGCTTGGGTGTTTCCGGGCTGAGCACGCGCCTCTGGCTGGCTT[CG]GCCCCCCGGGACCCTCCTCTCCTGTCCCCTGCTCTCTTGCTCCCACTTTTCCTACCTCCC	37	12	122096667	TGCCCAGCTTGGGTGTTTCCGGGCTGAGCACGCGCCTCTGGCTGGCTTCG	12	120581050	R	NA	NA	NA	NA	MORN3	NM_173855	Body	NA	NA	NA	NA	TRUE	NA	12:122096493-122097385	Promoter_Associated	NA
cg16873443	0.000474395	0.00561947	0.273252	0.870046	0.596794	cg16873443	cg16873443	18612406	AAAAACAAACACTATATAACTCCCCACACACRAAATCCCCAAAATAAACC	NA	NA	II	NA	NA	TCACTTCCCGCTGGCTCCCCCGACCCCGGGCCCCACCGTCTGCTTTTTCTGCCTATGAAC[CG]GCCCACTCTGGGGACCTCGTGTGTGGGGAGTCACACAGTGTTTGTCCTTTTGTGGCTTGT	37	2	242785116	CGGCCCACTCTGGGGACCTCGTGTGTGGGGAGTCACACAGTGTTTGTCCT	2	242433789	F	NA	NA	NA	NA	NA	NA	NA	chr2:242785911-242786616	N_Shore	NA	NA	TRUE	2:242433737-242434016	NA	NA	NA
cg00041575	0.000400419	0.00521702	0.273229	0.818881	0.545651	cg00041575	cg00041575	53636345	ATATTTTATCRCAAAACCTTCTTAAAACCACAAAAATAAACTAAAACCTC	NA	NA	II	NA	NA	GTGTAATTGCAAATTCGAGGTTTACAAAGCCTCCCCCTGGAGGCCCCACGTGAGTGTGAG[CG]AGGCCCCAGCCCACCCCTGTGGCCCCAAGAAGGCTCTGCGACAAAATATCCATGAGTGCC	37	11	2322741	TATTTTGTCGCAGAGCCTTCTTGGGGCCACAGGGGTGGGCTGGGGCCTCG	11	2279317	F	NA	rs74048220	NA	TRUE	C11orf21	NR_024621	Body	NA	NA	NA	NA	NA	NA	NA	NA	NA
cg08580187	3.19464e-05	0.00378456	0.2731	0.772702	0.499602	cg08580187	cg08580187	46620442	TTAATATAATTCTATCTACAATTTAAATAAAAACACACACAAACCATAAC	NA	NA	II	NA	NA	CTGTCTTGCGTAATAAATGCCTGTGGAAGATGCTGGAAGTGGTAAGGGCCCTGAAGCCAC[CG]CCATGGTCTGTGTGTGTTCCCATCCAAACTGCAGACAGAACCACATCAAACCCAGCCACA	37	16	84027871	CGCCATGGTCTGTGTGTGTTCCCATCCAAACTGCAGACAGAACCACATCA	16	82585372	F	NA	NA	NA	NA	NECAB2	NM_019065	Body	chr16:84029456-84029710	N_Shore	NA	NA	TRUE	NA	NA	NA	TRUE
cg14161589	9.20776e-05	0.00378456	0.272991	0.817204	0.544214	cg14161589	cg14161589	66664495	ATTTCTAAAACRTTAAAAACAAAACTTCTCCTAACTAAAAAAACTAAACC	NA	NA	II	NA	NA	CCGCCAAGCTGGGCGAGAGGCCGGGGCCCCCCTTCCATCACGAGGTTCCTGCCCTCGGCT[CG]GCCTAGTTTCCCTAGCCAGGAGAAGTCCTGTTTTCAACGTTCTAGAAATATCCCCGCCCG	37	7	4848939	CGGCCTAGTTTCCCTAGCCAGGAGAAGTCCTGTTTTCAACGTTCTAGAAA	7	4815465	F	rs11970860	NA	NA	NA	RADIL	NM_018059	Body	chr7:4848251-4849204	Island	NA	NA	NA	7:4814778-4815730	7:4848669-4849368	Unclassified_Cell_type_specific	NA
cg05693489	0.000253568	0.00442324	0.27288	0.738435	0.465556	cg05693489	cg05693489	56712436	CCTAATAAAACAAACTAACCACATCCTCTTTCTAAAAAAAAACRCTATCC	NA	NA	II	NA	NA	TGCACCATGGCCCAGTAGCACCCCTTTTTCTCCATGAGCTGCTGGTGGGTTCCCCCCTCC[CG]GATAGCGCCTCCTTCCAGAAAGAGGATGTGGTCAGCCTGCTCCACCAGGCTGAGGTGCTG	37	6	32813441	CTGGTGGAGCAGGCTGACCACATCCTCTTTCTGGAAGGAGGCGCTATCCG	6	32921419	F	NA	NA	NA	NA	TAP1	NM_000593	Body	chr6:32811494-32811839	S_Shore	NA	NA	NA	NA	NA	NA	NA
cg20477005	0.00016832	0.00402023	0.272824	0.754469	0.481645	cg20477005	cg20477005	47600470	CCTCCTTTTCTCTAACTAACAAACCTCTTCTCCTACACAATAATCCTATC	NA	NA	II	NA	NA	TTGCTCCTGTTCCTCCTTTTCTCTAGCTGGCAGGCCTCTTCTCCTGCACAGTGGTCCTGT[CG]GTGCTGCTGTGGCTGGGGCCCTTCTTTTACTATCTGCCCAAGGTAATGAGCAGAGGAGGC	37	12	58017653	CTCCTTTTCTCTAGCTGGCAGGCCTCTTCTCCTGCACAGTGGTCCTGTCG	12	56303920	R	NA	NA	NA	NA	SLC26A10	NM_133489	Body	chr12:58014708-58015697	S_Shore	NA	NA	NA	NA	12:58017443-58017763	Unclassified_Cell_type_specific	NA
cg24750887	0.000450909	0.00549266	0.2728	0.763356	0.490555	cg24750887	cg24750887	66690491	AATAATACTTTCAACCAACTTCTCAAATTACTCTCRAACATCTAAAAAAC	NA	NA	II	NA	NA	ACCATGGTAGAAGTAATGCTTTCAACCAGCTTCTCAGGTTGCTCTCGGGCATCTGAAGGG[CG]CAATAACTCTGTCATGTTAATCAGCTCTTGCTGAAAAGCAAACCAGCTGAGCTGAAAGGA	37	4	89534723	CGCCCTTCAGATGCCCGAGAGCAACCTGAGAAGCTGGTTGAAAGCATTAC	4	89753746	R	NA	NA	NA	NA	HERC3	NM_014606	Body	NA	NA	NA	NA	TRUE	NA	4:89534609-89535086	Unclassified_Cell_type_specific	NA
cg01519261	0.000574679	0.00616357	0.272775	0.760548	0.487773	cg01519261	cg01519261	45623388	TCAACAAACAAAACRAATCACACTAAATACAAACCACAAAATTTCRCAAC	NA	NA	II	NA	NA	AAGATTAAAAAAAAAAAAAAAGCCAGCGCCGCCTTGGCTGTGGGTTGGTGATGCTCACCA[CG]CTGCGAAACCCTGTGGTTTGCATTCAGTGTGATTCGTCCTGCCTGCTGACCACTATGCTG	37	21	36421467	CGCTGCGAAACCCTGTGGTTTGCATTCAGTGTGATTCGTCCTGCCTGCTG	21	35343337	F	rs77393863	NA	NA	NA	RUNX1	NM_001754	5'UTR	NA	NA	low-CpG:35343224-35343511	NA	NA	NA	21:36420876-36421962	Promoter_Associated	NA
cg10728351	0.000214017	0.00422137	0.272727	0.662676	0.389949	cg10728351	cg10728351	21694391	AATCTATCATAAAACCAATCTATAATATAATATAATTACACTCAATAACC	NA	NA	II	NA	NA	CAGTCAGCTCTCTTCACACCCCTGCTGACTCATACCCCACCATCACCCACCCATAAGTGC[CG]GCTACTGAGTGCAACCACATCATACCACAGACTGGCTTTATGACAGATTTGAGGTCATGA	37	4	122628020	ATCTGTCATAAAGCCAGTCTGTGGTATGATGTGGTTGCACTCAGTAGCCG	4	122847470	F	NA	NA	NA	NA	NA	NA	NA	NA	NA	NA	NA	TRUE	NA	NA	NA	NA
cg10255237	0.000491372	0.00570542	0.272666	0.664244	0.391578	cg10255237	cg10255237	73768414	CTAAAAAACACRCCTACTCTAAACCAATACTATATAAAAAATACTATACC	NA	NA	II	NA	NA	TGTTATTACAATTTGGTTTTTTAAGTTGCACAAGTGAGGGCCATGGAAAATATGAGTCAA[CG]GTATAGTATCTTTCACATAGTATTGGCTCAGAGTAGGCGTGTCCTTTAGATGTGGAAGAA	37	12	90150622	CGGTATAGTATCTTTCACATAGTATTGGCTCAGAGTAGGCGTGTCCTTTA	12	88674753	F	NA	NA	NA	NA	NA	NA	NA	NA	NA	NA	NA	TRUE	NA	12:90150416-90150873	Unclassified	TRUE
cg01094309	0.00164516	0.0113613	0.272654	0.755323	0.48267	cg01094309	cg01094309	16602413	CTTTTCATATATATAACAACATATTAAAAATTACTCCATAAACTAAACCA	35695370	CTTTTCGTATATATAACAACGTATTAAAAATTACTCCGTAAACTAAACCG	I	A	Red	CACCCTGCTCCTGCTGCTGTCTGACTCTGAGACAACACGGCCGCGCCAACTCGCTAAGAC[CG]GCCCAGCCCACGGAGTAATCCTCAATACGCTGTCACATACACGAAAAGAAAATCAATCAG	37	6	166901854	CGGCCCAGCCCACGGAGTAATCCTCAATACGCTGTCACATACACGAAAAG	6	166821844	F	rs9366022	NA	NA	NA	RPS6KA2	NM_021135	Body	NA	NA	NA	NA	NA	6:166821778-166821857	6:166901221-166902330	Unclassified	NA
cg08102516	0.00200759	0.0129278	0.272651	0.686514	0.413863	cg08102516	cg08102516	63713386	TCCTATTCAAAAACTCCTCTTAAATAAAAAATCCATTATCTATCCTCCAC	NA	NA	II	NA	NA	TTGGACACTCTCAGGATGCAGAGGAGAAAAAGATAAAAGTGGGTAAATACGAAAGGTAGA[CG]TGGAGGACAGATAATGGATCCTTCACCCAAGAGGAGTTCCTGAACAGGAAACTGAAGTCA	37	7	3411356	CGTGGAGGACAGATAATGGATCCTTCACCCAAGAGGAGTTCCTGAACAGG	7	3377882	F	rs79189403	NA	NA	NA	SDK1	NM_152744	Body	NA	NA	NA	DMR	TRUE	NA	NA	NA	NA
cg07290761	8.88398e-05	0.00378456	0.272639	0.781074	0.508435	cg07290761	cg07290761	34701510	AACATACATATATTTCRATTCCTAAAATCTAATCAAACTTTCAACCACCC	NA	NA	II	NA	NA	ATTAAACCCCAAACATGCATGTGTTTCGGTTCCTAGAATCTGGTCAAGCTTTCAACCACC[CG]AGGGCCTTTGTACTCTTGGTTCCATGGCTACCACCCCTCACTTCCCCCTGCACTTCTTCA	37	10	5859460	CGGGTGGTTGAAAGCTTGACCAGATTCTAGGAACCGAAACACATGCATGT	10	5899466	R	NA	NA	NA	NA	NA	NA	NA	chr10:5854706-5855965	S_Shelf	NA	NA	NA	NA	NA	NA	NA
cg18413706	0.000283333	0.0045816	0.272635	0.662326	0.389691	cg18413706	cg18413706	73755379	TACAAAACCCTACAACCRTCAACTAATAAACAAAAACAATAAATACAACC	NA	NA	II	NA	NA	CAGCATCCTGGTGCAAAGCCCTGCAGCCGTCAGCTGATGAACAAGGGCAGTAAATACAGC[CG]TGAGGGGCCCCACCAGTACCATGTGGCAGTGGTTTGGGGCCACTTTCTCTAGAAGCCAGG	37	21	39759139	CGGCTGTATTTACTGCCCTTGTTCATCAGCTGACGGCTGCAGGGCTTTGC	21	38681009	R	NA	NA	NA	NA	ERG	NM_004449	Body	NA	NA	NA	DMR	NA	NA	NA	NA	NA
cg02390801	0.000259996	0.00445336	0.272471	0.803317	0.530846	cg02390801	cg02390801	31729417	AACAAAACCRAAATCACACAAACACCTATCCAAATACAATAAACTAAAAC	NA	NA	II	NA	NA	GGGGCCTGAGTGCCAGGCGGCAGGTGGAACACAGCTCCAGGAATAGGGAAAAGGGCTTCG[CG]TTCTAGCTCACTGCACCTGGACAGGTGCCTGTGTGACTTCGGCCCTGCCCTGTGACATCA	37	15	74528565	GCAGGGCCGAAGTCACACAGGCACCTGTCCAGGTGCAGTGAGCTAGAACG	15	72315618	F	NA	NA	NA	NA	CCDC33	NM_025055	TSS200	NA	NA	NA	NA	NA	NA	NA	NA	NA
cg22687244	0.000145906	0.00394143	0.272331	0.8748	0.602469	cg22687244	cg22687244	38736373	RTATACRCTACCACAAAAAAAATTCACTTTCTAATTACAAAACAACATTC	NA	NA	II	NA	NA	ATTATCCAACACATATTTTCTTATTTTGCCACAAATTTCCACTTAACAAATAAAAAAAGG[CG]AATGCTGTTTTGCAATCAGAAAGTGAATTTCTTTTGTGGTAGCGTACACGTGGTTCATGT	37	15	59815173	TGTACGCTACCACAAAAGAAATTCACTTTCTGATTGCAAAACAGCATTCG	15	57602465	F	NA	NA	NA	NA	FAM81A	NM_152450	3'UTR	NA	NA	NA	NA	NA	NA	15:59815131-59815442	Unclassified_Cell_type_specific	NA
cg09120873	0.000187241	0.00408604	0.272284	0.708629	0.436346	cg09120873	cg09120873	61699309	AAAAATCCTTCCAAAAACCTATTAAATAAATTCCTATAACTCATTCAACC	NA	NA	II	NA	NA	GGTTTGCCACGAAGGATCCTTCCAAAGGCCTATTAAGTGAATTCCTGTAGCTCATTCAGC[CG]ATGGAAGGTAGAAGGGACTCAGAACTTCAGGCCTAATTCTGCGTTTTTGTATGCCCCAAG	37	4	184686773	CGGCTGAATGAGCTACAGGAATTCACTTAATAGGCCTTTGGAAGGATCCT	4	184923767	R	NA	NA	NA	NA	NA	NA	NA	NA	NA	NA	NA	NA	4:184923695-184923768	NA	NA	NA
cg15916160	0.000188257	0.00408604	0.272259	0.760851	0.488592	cg15916160	cg15916160	59605456	ACCCTACACCTAAAAAAAACCAATAAATACAACCTATAAAAACTTCTAAC	NA	NA	II	NA	NA	GAACTTTAATGAGGTTGGCTTGGCAAGGCCTGCGGTGCTTACCTCGGCTTCGCCCTACCC[CG]CCAGAAGCCCTCATAGGTTGTATCCACTGGTCTCCCCCAGGTGCAGGGTTATTAGGGGAA	37	16	54972094	CCCTGCACCTGGGGGAGACCAGTGGATACAACCTATGAGGGCTTCTGGCG	16	53529595	F	NA	NA	NA	NA	NA	NA	NA	chr16:54970301-54972846	Island	NA	CDMR	NA	16:53529529-53530149	NA	NA	NA
cg17338146	0.000273006	0.00452385	0.272255	0.844314	0.572059	cg17338146	cg17338146	30710484	TCAAAATAAACAACAATTAACAATCTATACTTACTAACTTACATCTATCC	NA	NA	II	NA	NA	TGCAGATACTATCAAAGTGGACAACAGTTAGCAATCTATGCTTGCTGACTTACATCTGTC[CG]TCCTTTCTCTCACCTGCTTTACCTTCTAGCACACTGATTTATTTTTGTGTTTTATCCCTT	37	2	147142856	CGGACAGATGTAAGTCAGCAAGCATAGATTGCTAACTGTTGTCCACTTTG	2	146859326	R	NA	NA	NA	NA	NA	NA	NA	NA	NA	NA	NA	TRUE	NA	NA	NA	NA
cg02296931	0.000138317	0.00391237	0.272127	0.74474	0.472613	cg02296931	cg02296931	39721443	ATACCTAACAAATAACTCCCCCCTACCAATATCATAAAAATAAAAAACCA	24783471	ATACCTAACGAATAACTCCCCCCTACCGATATCGTAAAAATAAAAAACCG	I	A	Red	TCCCGGCACCTTGGGCTGTTGTGAGTGGCGCGTGGCGCTCCCACTGTGCACCCCCGGGGC[CG]GTTCCCCACTTCCACGACACCGGCAGGGGGGAGCCATCCGCCAGGCACAGGAGGCCTGGA	37	1	1144658	GTGCCTGGCGGATGGCTCCCCCCTGCCGGTGTCGTGGAAGTGGGGAACCG	1	1134521	F	NA	NA	NA	NA	NA	NA	NA	chr1:1145568-1145878	N_Shore	NA	NA	NA	1:1134421-1134614	1:1143366-1144893	Unclassified	NA
cg00059459	0.000833574	0.00752707	0.272126	0.696727	0.424601	cg00059459	cg00059459	53735308	ATATTTAAAAATTATTTATACTATTTCAACCATCTCCAAAAAAAACTAAC	NA	NA	II	NA	NA	GCAGTGGCCGGGTGTTTGGAGGTTGTTTATGCTGTTTCAGCCATCTCCAGGAGAGGCTAA[CG]GGTAACTGGTGGTAGGATTGGAGTCAGGGGCGCTATCTTCCACCGGCCTTTCTCCTCCCA	37	1	8343575	TGTTTGGAGGTTGTTTATGCTGTTTCAGCCATCTCCAGGAGAGGCTAACG	1	8266162	R	NA	NA	NA	NA	NA	NA	NA	NA	NA	NA	NA	TRUE	NA	1:8343382-8343653	Unclassified_Cell_type_specific	NA
cg23093496	0.00044856	0.00548092	0.272075	0.824434	0.55236	cg23093496	cg23093496	67603310	TTCCTAATACTAAACTAAAAAATACAAACTTAAAAAATACAAAACRATCC	NA	NA	II	NA	NA	TAGAGCCACTCTTCCTGGTGCTGGACTAAGAGGTGCAGGCTTGGAGGGTGCAGGGCGGTC[CG]CCTCTCAGACGTAGAGGCCCGGCCTCGGATGAAGGCGGAAGGGAGGGCACCGCCTGTTGC	37	16	29757323	TCCTGGTGCTGGACTAAGAGGTGCAGGCTTGGAGGGTGCAGGGCGGTCCG	16	29664824	R	NA	NA	NA	TRUE	C16orf54	NM_175900	1stExon	NA	NA	NA	NA	NA	NA	16:29756661-29757722	Promoter_Associated	NA
cg26811313	0.000405426	0.00524223	0.271882	0.818019	0.546136	cg26811313	cg26811313	17636420	CCCTACCCAATAAACTCRCCCRAAACTATATTATCTACAAATAAAACAAC	NA	NA	II	NA	NA	TTTCGGCAGAACCCTGCCCAGTAAGCTCGCCCGGGGCTGTGTTGTCTGCAGATGGAGCAG[CG]ACAGTGTGTGGGAGGAGCAGGGGCAGAGAAAGTCGGGGAGACTCGGCTGCCGTGGCAGCC	37	7	1959989	CGCTGCTCCATCTGCAGACAACACAGCCCCGGGCGAGCTTACTGGGCAGG	7	1926515	R	NA	NA	NA	NA	MAD1L1	NM_003550	Body	NA	NA	NA	NA	NA	7:1926401-1926912	7:1959025-1960760	Promoter_Associated	TRUE
cg25508830	0.000151026	0.00395334	0.271859	0.874067	0.602208	cg25508830	cg25508830	59757310	CACAAATAACCATCTATACAACCTTAATAAACACAATACTTACTTCTAAC	NA	NA	II	NA	NA	TCACCACAACCCTTTGACATAGGCGTTATTATTAACCACATTCTATACTCAGGGCAATAG[CG]CCAGAAGTAAGCACTGTGTTCATCAAGGTTGCACAGATGGTCATTTGTGGAAGAGGAATT	37	15	100893944	CGCCAGAAGTAAGCACTGTGTTCATCAAGGTTGCACAGATGGTCATTTGT	15	98711467	F	NA	NA	NA	NA	NA	NA	NA	chr15:100890242-100890494	S_Shelf	NA	NA	NA	NA	NA	NA	NA
cg12431517	0.000200638	0.00415087	0.271859	0.917737	0.645879	cg12431517	cg12431517	43712492	AATAAAATAAAAATACATTTATCCCTAAAAACATCCTATAATAAATCACC	NA	NA	II	NA	NA	CAAATTCTAGAGGTGGAGTGAAAGTGCATTTGTCCCTGAAAGCATCCTGTGGTAAATCAC[CG]CTCTTGCATATTCAGAAGTCGTCAGTTTCATAAGCAGAAGCGTGACTCTGTTGGGCAACT	37	7	26428084	GTGGAGTGAAAGTGCATTTGTCCCTGAAAGCATCCTGTGGTAAATCACCG	7	26394609	R	NA	NA	NA	NA	NA	NA	NA	NA	NA	NA	NA	TRUE	NA	NA	NA	NA
cg19586143	0.000242495	0.0043637	0.271838	0.821576	0.549738	cg19586143	cg19586143	59661431	CTCTCTATCTACCTTCTACCACAACCCTAACTTATAAAAACCTAATAACC	NA	NA	II	NA	NA	AGGGGCCCTCCCTCTCTGTCTGCCTTCTGCCACAGCCCTGGCTTGTGGGGACCTGGTGGC[CG]AGAGCCTCCTCCACCTACCTCCAGAGCCACAGGCTGGCCTCTGCCAGGTGCACCGAGCAG	37	18	34325134	CGGCCACCAGGTCCCCACAAGCCAGGGCTGTGGCAGAAGGCAGACAGAGA	18	32579132	R	NA	NA	NA	NA	FHOD3	NM_025135	Body	chr18:34325624-34325842	N_Shore	NA	NA	TRUE	NA	NA	NA	NA
cg20306863	0.000251335	0.00440699	0.271782	0.835967	0.564184	cg20306863	cg20306863	30716345	TCTAAATCACACRTATATAAAAACTCTCCCTATAATACAACTAATACAAC	NA	NA	II	NA	NA	TCCTTTCCTGTTCTGAGTCACACGTGTGTGGGGGCTCTCCCTGTGGTGCAGCTGGTACAG[CG]GCCCCTGGAGTTGAGGATCCAAGCAGGCTGAGGTCTGGGTTTGCCGGAGGGCCCTCGGTG	37	1	3593812	CTGAGTCACACGTGTGTGGGGGCTCTCCCTGTGGTGCAGCTGGTACAGCG	1	3583672	R	NA	NA	NA	NA	TP73	NM_005427	5'UTR	NA	NA	NA	NA	NA	NA	1:3593381-3594078	Unclassified_Cell_type_specific	NA
cg07537739	0.000913385	0.00793353	0.271781	0.808741	0.53696	cg07537739	cg07537739	74774509	AAAAAAAATTTTTCATAACCAACTTTTCCCATTCTCTATTATCCCTCAAC	NA	NA	II	NA	NA	CAAGTAAGAATAAAAGAGGTTTTTCATGACCAGCTTTTCCCATTCTCTATTATCCCTCAG[CG]GCAGCTTTTGGTGTCTCTGGTACGAGGCAAGGTGTCGAGGGGGGCCATATTAACCCCCTG	37	18	53446528	AAAGAGGTTTTTCATGACCAGCTTTTCCCATTCTCTATTATCCCTCAGCG	18	51597526	R	NA	NA	NA	NA	NA	NA	NA	chr18:53447074-53447842	N_Shore	NA	RDMR	NA	NA	NA	NA	NA
cg02395280	7.34832e-05	0.00378456	0.271763	0.849828	0.578064	cg02395280	cg02395280	41683393	AAAAAAACAACTAAACCAACCACTTTCCCTTCCTACTTAATTAAACCCAC	NA	NA	II	NA	NA	ATTGTAAGTGGAAAAAAAAAAAGGAAATTGTGTGCAGGAGGATGAAAACTTTGGCTTAAG[CG]TGGGCTTAACCAAGCAGGAAGGGAAAGTGGCTGGCCCAGCTGCCCTTCTCCCTCCTGTCC	37	15	69606596	GAAGGGCAGCTGGGCCAGCCACTTTCCCTTCCTGCTTGGTTAAGCCCACG	15	67393650	F	rs11631499	NA	NA	NA	PAQR5	NM_017705	5'UTR	NA	NA	NA	NA	NA	NA	NA	NA	NA
cg23217386	5.3115e-05	0.00378456	0.271757	0.811495	0.539738	cg23217386	cg23217386	10614384	TTCATTACTCAACCTAAAATTACCATCCTATTACTATTTACATAACTTTC	NA	NA	II	NA	NA	TTGTCTTAGCAGCCCTTCTGATGAAGGGACATGTAAGGAGAAAGTTGAAAAAAGTATAAA[CG]AAAGTCATGCAAATAGCAACAGGATGGTAATTCTAGGCTGAGTAATGAACAAGTGCAAAA	37	11	5653254	CGAAAGTCATGCAAATAGCAACAGGATGGTAATTCTAGGCTGAGTAATGA	11	5609830	F	NA	NA	NA	NA	TRIM34	NM_130389	5'UTR	NA	NA	NA	NA	NA	NA	NA	NA	NA
cg08866634	0.000463528	0.00555892	0.271632	0.86563	0.593998	cg08866634	cg08866634	46708343	CRAAAATAACACCCTTCAAACTCTACTTAAAATTAAAAATAAAAATCAAC	NA	NA	II	NA	NA	GCAACTTGTAAAGTTTGAACTTAGCTTGGGTGTGAATGATCATTATTAGCGAATACGACA[CG]CTGACCTCCATTTCCAACCTCAAGCAGAGCTTGAAGGGTGCCACTTCCGGGGCAGCAGGC	37	5	175962338	CGCTGACCTCCATTTCCAACCTCAAGCAGAGCTTGAAGGGTGCCACTTCC	5	175894944	F	NA	NA	NA	NA	RNF44	NM_014901	5'UTR	chr5:175963498-175965116	N_Shore	NA	NA	NA	NA	5:175962166-175962924	Promoter_Associated	NA
cg23429794	0.000112125	0.00382202	0.27163	0.775153	0.503523	cg23429794	cg23429794	38716323	CATCCTCTTCACTATCACTCAAAAAACATACACAAAAAATAATAACAACC	NA	NA	II	NA	NA	TTTAAGGAAGAGATGTGGCAGTGGAACAGATACAAGAACTACTGAGTGTGTCATAAGGGG[CG]GTTGCCACCACTTCCTGTGCATGTCCTCTGAGTGACAGTGAAGAGGATGTGTGTGGGTAA	37	6	119131733	ATCCTCTTCACTGTCACTCAGAGGACATGCACAGGAAGTGGTGGCAACCG	6	119238436	F	NA	NA	NA	NA	NA	NA	NA	NA	NA	NA	NA	TRUE	NA	6:119131592-119132030	Unclassified	NA
cg05935184	0.000115865	0.00383061	0.271552	0.83903	0.567478	cg05935184	cg05935184	32607353	AATTCATACAAAATATATTTATTAAAAAAACCTAACACCTCTATTACCAC	NA	NA	II	NA	NA	CTAGCCCTATTAGTTCATGCAAAATATGTTTGTTAAAAGAGCCTGGCACCTCTGTTGCCA[CG]TGATCTCTGCACACAGCAGTTCCTCTTCCCCTTCTGCCATAAGTGGAAGCAGCCTGAGGC	37	2	153350189	CGTGGCAACAGAGGTGCCAGGCTCTTTTAACAAACATATTTTGCATGAAC	2	153058435	R	NA	NA	NA	NA	FMNL2	NM_052905	Body	NA	NA	NA	NA	TRUE	NA	NA	NA	NA
cg10375559	1.93236e-05	0.00378456	0.271543	0.747336	0.475792	cg10375559	cg10375559	32809407	AAACAAATAAAAACTTCTACTACCRTCTCTCCCATTACACTAACATACAC	NA	NA	II	NA	NA	TTGTTATGAAAATGATCACAGGTTAAAAGAGAACTGCATGTGTTGGGCCACAATTTTGAG[CG]TGCATGCCAGTGTAATGGGAGAGACGGCAGCAGAAGCCCTCACCTGTTTTCATGATGGGC	37	13	60026399	AACAGGTGAGGGCTTCTGCTGCCGTCTCTCCCATTACACTGGCATGCACG	13	58924400	F	rs79760107	NA	NA	NA	NA	NA	NA	NA	NA	NA	NA	TRUE	NA	NA	NA	NA
cg25555753	0.000254527	0.00442639	0.271515	0.738931	0.467416	cg25555753	cg25555753	40745320	TACCTATCCTAAATAAAACTACCCCTCRTTACTACTATCCRATTAAAAAC	NA	NA	II	NA	NA	CTGCGTTTCTTTGCCTGTCCTGGGTGGGACTGCCCCTCGTTGCTGCTATCCGGTTGGGGG[CG]GGAAGGTGGGTGGCTGGGTGGGCAGATGGCACCTGCCAGCCCCAGTGACCAGATGGGGGC	37	19	3133435	CGCCCCCAACCGGATAGCAGCAACGAGGGGCAGTCCCACCCAGGACAGGC	19	3084435	R	NA	NA	NA	NA	NA	NA	NA	NA	NA	NA	DMR	NA	NA	19:3132935-3133984	Unclassified	TRUE
cg04042828	0.000114709	0.00383061	0.271357	0.702685	0.431327	cg04042828	cg04042828	45650377	AAAAATAACCAAAATCAAATATATCTAATTTCAAATTCTATCTTACAACC	NA	NA	II	NA	NA	GCAGCAGTGGTGGTAGACAGCTAGAGAAGAAAGTGTAAAGTTTGCATCCTCCAATTATCA[CG]GTTGCAAGACAGAACTTGAAACTAGATACACCTGATTTTGGTTATCTCTGGATGCCATTC	37	4	152328900	CGGTTGCAAGACAGAACTTGAAACTAGATACACCTGATTTTGGTTATCTC	4	152548350	F	NA	NA	NA	NA	FAM160A1	NM_001109977	TSS1500	chr4:152329824-152330873	N_Shore	NA	NA	NA	NA	NA	NA	NA
cg23648810	0.000116642	0.00383584	0.271145	0.803406	0.532261	cg23648810	cg23648810	16643376	AAAAATATTCTCATATAAAAATAAACAAAACRACTCTCCCTCTTTTACTC	NA	NA	II	NA	NA	TAAACTGCACAAAACAAGAGTACCCACAAAGAAGAATGAAAATGGGCAGAAACCTACCTA[CG]AGCAAAAGAGGGAGAGCCGCCCTGTTTATTCCTACATGAGAACATCTTTCTTCCTAAGTC	37	10	30337992	CGAGCAAAAGAGGGAGAGCCGCCCTGTTTATTCCTACATGAGAACATCTT	10	30377998	F	rs73598342	NA	NA	NA	KIAA1462	NM_020848	5'UTR	NA	NA	NA	NA	NA	NA	10:30337871-30338036	Unclassified_Cell_type_specific	NA
cg14251009	0.0012896	0.00974282	0.271074	0.681646	0.410573	cg14251009	cg14251009	32677402	CTACAAATCATATAAAATTTCCTTTTACATCCTATAACTTAAAATAAAAC	NA	NA	II	NA	NA	GTGTGGTGTGGTGGGGTGGGGTGTGGGTAGGTGTTCCTTTCTGCTCTGAGAGGCTATTGC[CG]CTCCATTTTAAGCCACAGGATGTAAAAGGAAATTTCACATGACTTGCAGAACTGTCTGGG	37	9	90622205	TGCAAGTCATGTGAAATTTCCTTTTACATCCTGTGGCTTAAAATGGAGCG	9	89812025	F	NA	NA	NA	NA	NA	NA	NA	chr9:90621588-90622101	S_Shore	NA	NA	NA	NA	NA	NA	NA
cg07388969	0.000829941	0.00750944	0.271041	0.736898	0.465857	cg07388969	cg07388969	24605343	TACTATTTTCTATAAACTCAAATAACTCTAAAAATCRACCCCAACACCTC	NA	NA	II	NA	NA	AACCACAAACTAACTGAAGAACTTCAGGCACCTAAGATTAAACACTGTCTCCCAGTATTA[CG]AGGTGCTGGGGCCGATCCCCAGAGCCACTTGAGTTTACAGAAAATAGCAGCTGGTCATAC	37	15	38509709	CGAGGTGCTGGGGCCGATCCCCAGAGCCACTTGAGTTTACAGAAAATAGC	15	36297001	F	NA	NA	NA	NA	NA	NA	NA	NA	NA	NA	NA	TRUE	NA	NA	NA	NA
cg07768107	5.58692e-05	0.00378456	0.271029	0.688409	0.417379	cg07768107	cg07768107	51788384	AACCAACTTTAAAAACCACTATTCCACAATAAAACACCAAACACATAATC	NA	NA	II	NA	NA	ACGACTTGCACAAGAAGTTGTCATACTGTTCCCCGGATGTGGACAGTTGTTCAGAGACCA[CG]ATCATGTGTCTGGTGTCTCACTGTGGAATAGTGGTTTCTAAAGCTGGCTGGACAGCAAAA	37	4	40201943	GCCAGCTTTAGAAACCACTATTCCACAGTGAGACACCAGACACATGATCG	4	39878338	F	NA	rs71608018	NA	NA	RHOH	NM_004310	5'UTR	NA	NA	NA	NA	TRUE	NA	4:40201794-40202043	Promoter_Associated_Cell_type_specific	NA
cg15391590	0.0007721	0.00720682	0.270898	0.651709	0.380811	cg15391590	cg15391590	23784372	ATAATCCCTTCTTTTTTCTAATACATTATCCATCRCCCTATTTTCCCAAC	NA	NA	II	NA	NA	TGGCCCAAATATGATGAGTCACCTCATAATCTGAAAGTAAAGAACAAAAACTTACTGTTG[CG]CTGGGAAAATAGGGCGATGGACAATGCACTAGAAAAAAGAAGGGACCATGGTAGGCGCCT	37	6	52913427	CGCTGGGAAAATAGGGCGATGGACAATGCACTAGAAAAAAGAAGGGACCA	6	53021386	F	rs11459571	NA	NA	NA	ICK	NM_016513	5'UTR	NA	NA	NA	NA	TRUE	NA	6:52913167-52913508	Unclassified_Cell_type_specific	NA
cg22093306	0.000282832	0.00458058	0.270887	0.771933	0.501045	cg22093306	cg22093306	73632493	TTAATATTACCACATTTCAAAAAATATTACAAAATTTACACTCCCTAACC	NA	NA	II	NA	NA	GGCTAATTTTGTGGTTTCTGTACCATCACATGCCTATTTTAAGACACTCTCCAGCACTGT[CG]GTTAGGGAGTGTAAATTTTGCAATATTTTCTGAAATGTGGCAATATCAAAATGTAAAAGG	37	15	89939509	CGGTTAGGGAGTGTAAATTTTGCAATATTTTCTGAAATGTGGCAATATCA	15	87740513	F	rs176648	rs78270942	NA	NA	LOC254559	NR_015411	Body	chr15:89942592-89943853	N_Shelf	NA	NA	TRUE	NA	NA	NA	NA
cg26168772	0.000137307	0.00391237	0.270843	0.684681	0.413838	cg26168772	cg26168772	36669475	AAAAAATAACAACAACATTATTTCAATAACTCCCAACTCCATCAAAAAAC	NA	NA	II	NA	NA	AAAAATACATGGGCATTTTTAAAAGTGCTCAATATCCAGAAAGAATTGGTGTGAGAAGAA[CG]CCCTCTGATGGAGTTGGGAGTCATTGAAATAATGTTGTTGCCACCTCCTGGACATCCCTG	37	14	52739256	CGCCCTCTGATGGAGTTGGGAGTCATTGAAATAATGTTGTTGCCACCTCC	14	51809006	F	NA	NA	NA	NA	PTGDR	NM_000953	Body	chr14:52734207-52735486	S_Shelf	NA	NA	NA	NA	14:52738774-52740078	Unclassified	NA
cg12186771	0.000277173	0.00454492	0.27084	0.735676	0.464835	cg12186771	cg12186771	27754314	ACATAAAATCAACRACACTTCCTTCCTCTAAAATAACTTTAAATTTCCTC	NA	NA	II	NA	NA	TCACCACGCTTACAGGTACATCCTTAAGTTCCCTTAACCATGTTACAGAGGAGGCTATTT[CG]AGGAAACTCAAAGCCACTTCAGAGGAAGGAAGTGCCGCTGATTCTATGTAATCATTCTGA	37	8	17206725	CGAGGAAACTCAAAGCCACTTCAGAGGAAGGAAGTGCCGCTGATTCTATG	8	17251096	F	rs17587547	NA	NA	NA	MTMR7	NM_004686	Body	NA	NA	NA	NA	TRUE	NA	NA	NA	NA
cg02366100	0.000204997	0.00417625	0.270759	0.814776	0.544016	cg02366100	cg02366100	52693301	CTAAAAAACCCCCCRATACAAAAACACACAACTAATTAACTATCAAAAAC	NA	NA	II	NA	NA	CGGTGGCAGAGGGCGATTCTGGGAGAGATTGTCGGGGAGGGGGCCAGCTAGAGTTTGCAT[CG]CTTTTGACAGCTAATTAGCTGTGTGTCTTTGCACCGGGGGGCCTCTCAGATGGCAGGCAT	37	16	85295997	CGCTTTTGACAGCTAATTAGCTGTGTGTCTTTGCACCGGGGGGCCTCTCA	16	83853498	F	NA	NA	TRUE	NA	NA	NA	NA	NA	NA	NA	NA	NA	16:83853436-83854206	NA	NA	NA
cg17140978	0.000516359	0.00583721	0.270694	0.798808	0.528114	cg17140978	cg17140978	70744405	AAAAAACTAAAAACACCAACAAAAACCTTTATTATAATTTCCATAATAAC	NA	NA	II	NA	NA	AGCTCCTATGCTGCAGAGCCCACTGGCAGTCCTCAGCCTGCTCGCCCTGCCTTGCCTGGC[CG]TTACCATGGAAACCACAATAAAGGCTCTTGCTGGTGTTTCCAGCCTCTCTCCCTCCCCCT	37	8	26324990	AGAGGCTGGAAACACCAGCAAGAGCCTTTATTGTGGTTTCCATGGTAACG	8	26380907	F	NA	NA	NA	NA	NA	NA	NA	NA	NA	NA	NA	TRUE	NA	NA	NA	NA
cg07488576	0.000246095	0.00438005	0.270617	0.691278	0.42066	cg07488576	cg07488576	39627344	CCTACACAACRTCTAACATATTCACCAACTTATCCAAAAACRTAAACACC	NA	NA	II	NA	NA	GTGCTGGTTCTCCTGCACAGCGTCTAGCATGTTCACCAGCTTGTCCAGGAGCGTGAGCAC[CG]TGACTGCGTTCACCTGTGAGTTGTCCCGGATGGCCTCCTCTGTGTTCCCTAGGTTCAGGC	37	2	192711481	CGGTGCTCACGCTCCTGGACAAGCTGGTGAACATGCTAGACGCTGTGCAG	2	192419726	R	NA	NA	NA	NA	SDPR	NM_004657	1stExon	NA	NA	NA	NA	TRUE	2:192419475-192419735	NA	NA	NA
cg00757207	4.76548e-05	0.00378456	0.270562	0.691722	0.421161	cg00757207	cg00757207	18650391	TCTAACTATACCACTAAAACCACCCTCTTTAAAATCAACAAAACTTTCAC	NA	NA	II	NA	NA	TGAATGCAGCTGAGAGATCACATGAAATGAGAACAGAGAAATGATGGCTGGGTTTGGTAA[CG]TGAAAGTCCTGCTGACCTTAAAGAGGGTGGTTTCAGTGGCATAGTTAGAACAGGAAGGCA	37	17	7456223	CGTGAAAGTCCTGCTGACCTTAAAGAGGGTGGTTTCAGTGGCATAGTTAG	17	7396947	F	NA	rs79086815	NA	NA	TNFSF12	NM_003809	Body	chr17:7452150-7452645	S_Shelf	NA	NA	NA	NA	17:7456119-7456387	Unclassified	NA
cg16497714	0.000501835	0.00576385	0.270555	0.723245	0.45269	cg16497714	cg16497714	32698416	AACTAAAATACTTTAAACTAATAAAATACTAAAAAATACTTCTCAATTCC	NA	NA	II	NA	NA	ATTCCAATGGCCCCACAATAACCACAGAAAGGAAGTGGTGAGAGAAAAGATGAGGTTTAC[CG]GAACTGAGAAGTATTTTCTAGTATTCCACTAGCCCAAAGCATCTCAGTTCAGTGCTGATT	37	11	4597246	CGGAACTGAGAAGTATTTTCTAGTATTCCACTAGCCCAAAGCATCTCAGT	11	4553822	F	rs2657151	NA	NA	NA	C11orf40	NM_144663	Body	NA	NA	NA	NA	NA	NA	NA	NA	NA
cg04147906	0.000115423	0.00383061	0.270416	0.898986	0.628571	cg04147906	cg04147906	63633364	CCATCTCTAATATATTAAATTACCAATATCAAAAACRATCTAAACACAAC	NA	NA	II	NA	NA	TCAGGGGCTCATAATTTTGAGAGATGGAGGAAGTTGACCGCATGAGAGTGGTTTGAGGAT[CG]CTGTGCCTAGACCGTTTTTGACATTGGCAACTTAACATATCAGAGATGGAATTAATGGCA	37	17	26373775	CGCTGTGCCTAGACCGTTTTTGACATTGGCAACTTAACATATCAGAGATG	17	23397902	F	NA	NA	NA	NA	NLK	NM_016231	Body	NA	NA	NA	NA	TRUE	NA	NA	NA	NA
cg09808606	0.000158377	0.00397695	0.270408	0.853329	0.582921	cg09808606	cg09808606	21796371	TAAACAAAACCTTACAAAATTTAAAAAATTAACAAAAACCCCATAACAAC	NA	NA	II	NA	NA	AAAATTAGGTTTAAGCAAGGCCTTGCAGAGTTTGAGAAATTGACAGAAACCCCATGGCAG[CG]ATCTCTGTGGTTATCCTTATGTTTCCTCTAGGATTTTGTTAGAAACTCCAAATTCTGTTT	37	16	21620545	CGCTGCCATGGGGTTTCTGTCAATTTCTCAAACTCTGCAAGGCCTTGCTT	16	21528046	R	NA	NA	NA	NA	METTL9	NM_001077180	Body	NA	NA	NA	NA	TRUE	NA	NA	NA	NA
cg15279308	0.000270786	0.00451344	0.270406	0.810133	0.539727	cg15279308	cg15279308	65635475	CCTAAAATTAACCRAAACAACRTCTTCATTCATTTCTATTAAAACCAAAC	NA	NA	II	NA	NA	TGTTCTCGTGACCTGGAGTTAACCGGAACAGCGTCTTCATTCATTTCTGTTGGGACCAGA[CG]CGGAGCCTGGGTGCGCGAGCCGCCCTCCGGGAGGAAGGCGCCCGGCTGCGTCTGCAGAGG	37	12	2800500	CTGGAGTTAACCGGAACAGCGTCTTCATTCATTTCTGTTGGGACCAGACG	12	2670761	R	NA	NA	NA	NA	CACNA1C	NM_001129846	3'UTR	chr12:2800139-2801062	Island	NA	DMR	NA	12:2670707-2671290	12:2799797-2801701	Promoter_Associated	NA
cg11366178	7.54551e-06	0.00378456	0.270329	0.803116	0.532787	cg11366178	cg11366178	71677503	ACTCTTTCAATCCCTAAAATCTCAACAATACTTTATCTATCRAAACTTCC	NA	NA	II	NA	NA	AGGTGCCTGGAGGAAGGAGGACGGCATTGGTCGCTCCAGACCAGGAAATGGGTGACATCA[CG]GAAGCCCCGACAGATAAAGCATTGCTGAGACCTTAGGGATTGAAAGAGTCAGGAGGCCCC	37	4	54457737	CGGAAGCCCCGACAGATAAAGCATTGCTGAGACCTTAGGGATTGAAAGAG	4	54152494	F	NA	NA	NA	NA	LNX1	NM_001126328	TSS200	NA	NA	low-CpG:54152409-54152522	NA	TRUE	NA	NA	NA	NA
cg23427653	6.96434e-05	0.00378456	0.27031	0.746404	0.476094	cg23427653	cg23427653	66714452	ACTACRCAAATACTAAAAATTTAAACAATTAAAATTCTCAAAAAAACCTC	NA	NA	II	NA	NA	CCCACCTCCCCACTGCGCAAATGCTGGAGGTTTGAGCAGTTAGGGTTCTCAGAAGGGCCT[CG]CAGATAGCACCAGTGGTTTATTGGGGGTTGGGAGGTGTGTCTTGAGGCTGGGCCATGAAC	37	6	33872251	CTGCGCAAATGCTGGAGGTTTGAGCAGTTAGGGTTCTCAGAAGGGCCTCG	6	33980229	R	NA	NA	NA	NA	NA	NA	NA	NA	NA	NA	NA	NA	NA	6:33872084-33873463	Unclassified	NA
cg16426479	0.000408859	0.0052626	0.270303	0.801998	0.531695	cg16426479	cg16426479	61719500	ATTTTTATACATTCATTACTATTAAATTTCATAATACCTAACTTACCTCC	NA	NA	II	NA	NA	TTTGACTACTAATTTTTGTGCATTCATTACTATTGAGTTTCATAATACCTGGCTTGCCTC[CG]CCCACGGCCTCCGGAAAGCATAAATGTCCAGGCTAATGGGAGTGCTGAAGGCTCTGCCTC	37	5	43020566	TTTTTGTGCATTCATTACTATTGAGTTTCATAATACCTGGCTTGCCTCCG	5	43056323	R	NA	NA	NA	NA	NA	NA	NA	chr5:43017968-43018668	S_Shore	NA	RDMR	NA	5:43056323-43056385	5:43019596-43020850	Promoter_Associated	NA
cg20746482	3.14389e-05	0.00378456	0.270284	0.76812	0.497837	cg20746482	cg20746482	73669372	CCCCTAAAATTAACAATCTCCCCAAAAATCTCATTTCATACTATCTTTTC	NA	NA	II	NA	NA	CACACATACATCGGCTCTGTAGGGTAAAACATCCCCGCCTGTTTACCAAGAGATCAGATC[CG]AAAAGACAGTATGAAATGAGACCTCTGGGGAGACTGTCAACCCCAGGGGTAAAACAAAAA	37	3	55517496	CCCTGGGGTTGACAGTCTCCCCAGAGGTCTCATTTCATACTGTCTTTTCG	3	55492536	F	NA	NA	NA	NA	WNT5A	NM_003392	Body	chr3:55517658-55517939	N_Shore	NA	RDMR	NA	3:55491072-55492537	NA	NA	NA
cg15945235	0.000104877	0.00379916	0.270195	0.636924	0.366729	cg15945235	cg15945235	67697464	CAAAAACCRACTCCTCAAAATTATAACATTAAATAATACAAACTTAAATC	NA	NA	II	NA	NA	AGCAGCACACCTTCCAGAGAGCCCAGCCCAATGAAACAAAGGCACTGGTGTCATGTGTAA[CG]ACCCAAGCCTGTATCATCTAATGTTACAACCCTGAGGAGCCGGTTTCTGAGTCATATTTG	37	10	90611604	CGACCCAAGCCTGTATCATCTAATGTTACAACCCTGAGGAGCCGGTTTCT	10	90601584	F	NA	rs77778083	NA	NA	ANKRD22	NM_144590	1stExon	NA	NA	NA	NA	NA	NA	NA	NA	NA
cg25191332	8.82225e-05	0.00378456	0.270193	0.872757	0.602564	cg25191332	cg25191332	33668356	AAATATTTTTACCAATTCAAATTCCCCAATAACTAAAAATATTAAAATAC	NA	NA	II	NA	NA	CTTCAAAGGGCAAGTATTTTTGCCAATTCAGGTTCCCCAGTGACTGAAGATGTTGAAATG[CG]TTTCCTGTGTTGCTCCTTTTCTGTGTTGACCAGCTCTGTAACTCATGACACCTGCAGTCT	37	7	112062419	CGCATTTCAACATCTTCAGTCACTGGGGAACCTGAATTGGCAAAAATACT	7	111849655	R	NA	NA	NA	NA	IFRD1	NM_001007245	TSS1500	NA	NA	NA	NA	TRUE	NA	7:112062104-112062683	Unclassified_Cell_type_specific	NA
cg15268191	0.000382013	0.00513099	0.270152	0.757733	0.487581	cg15268191	cg15268191	58799460	TACCACACAATTATACATAATACATACTTTTTTAATAAATAAATCACATC	NA	NA	II	NA	NA	AGATCGATGCCTGCCACACAGTTGTGCATAGTGCATACTTTTTTAATGAATGAATCACAT[CG]TATCATTTTTCTAAATGCAAGCATCACTTACCTAACAGTATCAAATTTTAAACAGGAAAT	37	3	171704056	CGATGTGATTCATTCATTAAAAAAGTATGCACTATGCACAACTGTGTGGC	3	173186750	R	NA	NA	NA	NA	NA	NA	NA	NA	NA	NA	NA	TRUE	NA	NA	NA	NA
cg15497991	0.000667705	0.00664993	0.270148	0.863398	0.59325	cg15497991	cg15497991	51797323	AATAAAATTCCCTAAACAAATACCTAATACRACRAAAACTATTAACAAAC	NA	NA	II	NA	NA	AGATCGACCCATCAAAAAGATCCCCTCCTTCCCTTTTCCCTGCCATCTTTTCTCCACTGA[CG]CCTGCTAACAGCTCCCGTCGCACCAGGTATCTGTTTAGGGAATCTCATTCTGCCAAACCA	37	20	50142702	CGCCTGCTAACAGCTCCCGTCGCACCAGGTATCTGTTTAGGGAATCTCAT	20	49576109	F	NA	NA	NA	NA	NFATC2	NM_001136021	Body	chr20:50139690-50140540	S_Shelf	NA	NA	NA	NA	20:50142079-50142883	Unclassified	NA
cg25569396	0.000335725	0.00487677	0.270129	0.853636	0.583507	cg25569396	cg25569396	51760336	AAACTTATACCACTTAAAAAAATACATTTTAACAAATTTCCTTACAATAC	NA	NA	II	NA	NA	GAAAGCTTGTTCTCATCTGGCCTCTTTGCTATTTTTAGAAAGGTAGGTGATCTTTAAATT[CG]TATTGCAAGGAAATTTGTCAAAATGTATTCTTCTAAGTGGCATAAGCTCCCTCCTAGGCC	37	6	11382769	CGTATTGCAAGGAAATTTGTCAAAATGTATTCTTCTAAGTGGCATAAGCT	6	11490755	F	NA	NA	NA	NA	NEDD9	NM_001142393	TSS200	NA	NA	NA	NA	NA	NA	6:11381904-11383135	Promoter_Associated	NA
cg24158259	0.000550832	0.00602592	0.270128	0.801336	0.531208	cg24158259	cg24158259	17665492	AATTCCAAACCCACACAAAAACRAACCTCAAATATAAATCACRATTTAAC	NA	NA	II	NA	NA	CCACATCTGCTTTCTTTCTCTGTTTGATCCCGTGCAACCTTCTGACACCATCTCATTCAG[CG]CCAAACCGTGATTCATATCTGAGGTTCGCTTCTGTGTGGGCTTGGAACTAATCCAGGTGT	37	11	58984544	CGCCAAACCGTGATTCATATCTGAGGTTCGCTTCTGTGTGGGCTTGGAAC	11	58741120	F	NA	NA	NA	NA	NA	NA	NA	NA	NA	NA	DMR	NA	NA	NA	NA	NA
cg19505827	0.000148561	0.00394319	0.270095	0.652256	0.382161	cg19505827	cg19505827	40760315	AAATACCAAATACTAATCACCTACTTCTTTATCTTAATAACAAACAAATC	NA	NA	II	NA	NA	TCAGGGTTGCCAAATGCCAGATGCTGGTCACCTGCTTCTTTATCTTGGTAACAGGCAGGT[CG]GGCAGGAGTGGGTGGTGGGTGGGGGTGAGCAGGGGTGAGGGGTGGCAGGGCCTCAGCACA	37	11	2323459	AATGCCAGATGCTGGTCACCTGCTTCTTTATCTTGGTAACAGGCAGGTCG	11	2280035	R	NA	NA	NA	NA	TSPAN32	NM_139022	Body	NA	NA	NA	NA	NA	NA	NA	NA	TRUE
cg03733207	0.000354297	0.00497503	0.270094	0.650953	0.380858	cg03733207	cg03733207	53616335	TACCAAAACCTCAAAACCTTAAAATTAAACCAAAAAACTATAAAAAAATC	NA	NA	II	NA	NA	TCCCACCCTCACCAGGTTCCTTCCTCCTTTCCACATTCTACTGACTTGCATTTCCCCAGC[CG]ACTCTTTTATAGCTCCCTGGTTCAACCTCAAGGCCTTGAGGTTTTGGCAGCTCTGGAGGA	37	20	36932553	GCCAAAACCTCAAGGCCTTGAGGTTGAACCAGGGAGCTATAAAAGAGTCG	20	36365967	F	NA	NA	NA	NA	BPI	NM_001725	1stExon	NA	NA	NA	NA	NA	NA	NA	NA	NA
cg04466898	0.000199761	0.00414456	0.269954	0.642279	0.372325	cg04466898	cg04466898	22625402	ACCTCAAAACCTCAATACCACAAAAACACATAAATTCCCAAAAAAACAAC	NA	NA	II	NA	NA	CCACAGTTGGGGCTACTTCCTGTGCTGAAGGAAGTCCTCTTGCCATTCCTGCTGCCCTGC[CG]CTGCCTCCCTGGGAACCCATGTGTCCTTGTGGTATTGAGGCCTTGAGGTCCAGGGCACTG	37	11	65407734	CCTCAAGGCCTCAATACCACAAGGACACATGGGTTCCCAGGGAGGCAGCG	11	65164310	F	NA	NA	NA	NA	SIPA1	NM_153253	5'UTR	chr11:65408344-65408631	N_Shore	NA	NA	NA	NA	11:65406971-65408534	Promoter_Associated	NA
cg15336243	0.00093312	0.00802706	0.269919	0.779009	0.50909	cg15336243	cg15336243	52771467	TATACATATATAACACAAAATATAAATTAAATACTTCCTTTATTCCATCA	19600354	TATACGTATATAACGCAAAATATAAATTAAATACTTCCTTTATTCCATCG	I	A	Red	AGCGGAGTTCTTCAGCCCTGAACAAAGGACACAGCAGAAAGGAAACACAGCTGAGCAAAT[CG]ATGGAACAAAGGAAGCATTCAACTCACACCTTGCGTCATACACGCACAAAACTTCAGCTA	37	10	15386981	CGATGGAACAAAGGAAGCATTCAACTCACACCTTGCGTCATACACGCACA	10	15426987	F	NA	NA	NA	NA	FAM171A1	NM_001010924	Body	NA	NA	NA	DMR	NA	NA	NA	NA	NA
cg18290233	3.69695e-05	0.00378456	0.269885	0.819444	0.549559	cg18290233	cg18290233	40808426	AAAACCTATCRATAAATATACTTAAAAATCAACTCTCTATAACAACTTTC	NA	NA	II	NA	NA	AGCCTCCCGCTGAGGCCTGTCGGTGGGTGTGCTTGGGGGTCAGCTCTCTGTAACAGCTTT[CG]GAGCATGAATGTTTTATAGGATCAGAGCGGGCGCTGCGAGAACACATACTGCCAAGGGAG	37	5	92931173	AGGCCTGTCGGTGGGTGTGCTTGGGGGTCAGCTCTCTGTAACAGCTTTCG	5	92956929	R	NA	NA	NA	NA	NA	NA	NA	chr5:92929268-92929489	S_Shore	NA	RDMR	NA	5:92956255-92956968	5:92930898-92931183	Unclassified_Cell_type_specific	NA
cg06195379	0.00039119	0.00517405	0.269832	0.767827	0.497995	cg06195379	cg06195379	49757481	AAAACAAAAAACACAATTATCATTTAAAAATTAAAACTAAAAACCAAACA	59743314	AAAACAAAAAACACAATTATCATTTAAAAATTAAAACTAAAAACCGAACG	I	C	Grn	TCCTGTCCTGATGAAACAGGAAACACAATTGTCATTTGAAAGTTAGGGCTGAGGGCCGGG[CG]CGGTGGCTCACACCTGTAATCCCAGCATTTTGGGAGGCTGAGGCGGGGGGGTCACCTGAG	37	16	3124591	CGCCCGGCCCTCAGCCCTAACTTTCAAATGACAATTGTGTTTCCTGTTTC	16	3064592	R	NA	NA	NA	NA	NA	NA	NA	NA	NA	NA	NA	NA	NA	NA	NA	NA
cg01156249	0.000148829	0.00394347	0.269823	0.737709	0.467886	cg01156249	cg01156249	43619361	ATCATCCAAACTATAATAAACAAAAAAAATAATAAATACATCCTCTTCCA	72795505	ATCATCCAAACTATAATAAACGAAAAAAATAATAAATACGTCCTCTTCCG	I	T	Red	GTGTTTCCAGTAGTCATCCAGGCTGTGGTGGACGAAGGAGATGGTGAGTGCGTCCTCTTC[CG]TCCTCCTGGGCGTGCAGGCCGTGCAGGGAGGAAGCACGTCTTGAGGGAGGAGTGCTTGCA	37	16	4714794	CGGAAGAGGACGCACTCACCATCTCCTTCGTCCACCACAGCCTGGATGAC	16	4654795	R	NA	NA	NA	NA	MGRN1	NM_015246	Body	NA	NA	low-CpG:4654363-4654888	NA	NA	NA	16:4714348-4715526	Promoter_Associated_Cell_type_specific	NA
cg14232108	0.000126703	0.00387659	0.269816	0.75121	0.481394	cg14232108	cg14232108	33802467	AAAAAACCACAATATATATATTAATTTCTCTTCTATCTAAAAACTCTTTC	NA	NA	II	NA	NA	CTGGGGAGGAAAGGGAACCACAGTATGTGTGTTGGTTTCTCTTCTATCTGAAAGCTCTTT[CG]CCCTTTTCTGCACTCAGGCCCCTGGCTAGCTTTCCTGATGTGCCTCTGGGATTCTTCCCC	37	9	33202784	GGGAACCACAGTATGTGTGTTGGTTTCTCTTCTATCTGAAAGCTCTTTCG	9	33192784	R	NA	NA	NA	NA	NA	NA	NA	NA	NA	NA	NA	TRUE	NA	9:33202460-33202828	Unclassified_Cell_type_specific	NA
cg12527995	0.000346431	0.00492991	0.269757	0.811601	0.541844	cg12527995	cg12527995	51620404	AAATAAAATAAAATACTATAAACACRATCTAACCACAAACTCTACCTTCC	NA	NA	II	NA	NA	CTCCTCCATCACTAGTTCTGTTTTTTTACGAGGGTGTGAGCCAGAAGACAGCAGCCTTGC[CG]GAAGGCAGAGTTTGTGGTCAGACCGTGTCTACAGCACCTCATTTCATCCTTCCCACCACC	37	1	53103294	GATGAAATGAGGTGCTGTAGACACGGTCTGACCACAAACTCTGCCTTCCG	1	52875882	F	NA	NA	NA	NA	FAM159A	NM_001042693	Body	chr1:53098629-53099303	S_Shelf	NA	NA	NA	NA	1:53102419-53103611	Promoter_Associated	NA
cg10902549	2.87977e-05	0.00378456	0.269713	0.81625	0.546537	cg10902549	cg10902549	61806467	CTATCACTCTCCRAAACACTTAAATAAAACACAAAAATACTTCTTCATCC	NA	NA	II	NA	NA	CTGTCCACGTTCTCTGTGGGTTCATTGCCGGACTTGAGTCTGAGTTCATGGAGACTCTGT[CG]GATGAAGAAGTACTTCTGTGTCTCACCCAAGTGCTCCGGAGAGTGACAGGTAGGTACTCA	37	10	135202522	CGGATGAAGAAGTACTTCTGTGTCTCACCCAAGTGCTCCGGAGAGTGACA	10	135052512	F	rs61749480	NA	NA	NA	PAOX	NM_207128	Body	chr10:135203101-135203316	N_Shore	NA	CDMR	NA	NA	10:135202261-135203945	Promoter_Associated	NA
cg10530767	0.000824754	0.00748044	0.269678	0.817911	0.548233	cg10530767	cg10530767	20682330	AACTAAAAACCAAAACCTTAACAAAAAAACTATAACTACCTCATTTAAAC	NA	NA	II	NA	NA	TCACCTTCAGTTCTGTGAACCCCTGGCTGGCCGCTTCCAGCCACGCTAGCCACCCTCCAG[CG]TCCAAATGAGGCAGCCACAGCTCCCCTGCCAAGGTCTTGGTCTCCAGTCCACCCCAACCG	37	17	56409028	ACTGGAGACCAAGACCTTGGCAGGGGAGCTGTGGCTGCCTCATTTGGACG	17	53764027	F	NA	NA	NA	NA	MIR142	NR_029683	TSS1500	NA	NA	NA	NA	TRUE	NA	17:56408735-56409060	Promoter_Associated	NA
cg09248694	0.000766184	0.00717593	0.269604	0.643904	0.374299	cg09248694	cg09248694	28694303	TCTAAAATATATCACATTCTATCTCAAACATCCATTTTCTTTATAATACC	NA	NA	II	NA	NA	AAATAATATATTCTAGAATATGTCACATTCTGTCTCAGGCATCCATTTTCTTTATGATGC[CG]TTTGAGGTGGAGTTTTAGTCAGGTGGTCAGCTTCTCCTTTTTTTTGCCATCTGCCCTGTA	37	11	5301844	CGGCATCATAAAGAAAATGGATGCCTGAGACAGAATGTGACATATTCTAG	11	5258420	R	NA	NA	NA	NA	NA	NA	NA	NA	NA	NA	NA	TRUE	NA	NA	NA	TRUE
cg14792180	8.83983e-05	0.00378456	0.269553	0.827734	0.558181	cg14792180	cg14792180	49748442	ACTAATCRATTATTTCATCCAAATTACAAAACRACRAAACAACATCAAAC	NA	NA	II	NA	NA	GAGGACGGAATGCTGGTCGGTTGTTTCATCCAAATTGCAGAACGGCGGGGCAGCATCAGG[CG]GTTGGTTTATATCAGTGGAGGAGTCTTTAGAACGGGCTGGTTTCTGTTTAGACTTAGGAA	37	5	10632056	CGCCTGATGCTGCCCCGCCGTTCTGCAATTTGGATGAAACAACCGACCAG	5	10685056	R	NA	NA	NA	NA	ANKRD33B	NM_001164440	Body	NA	NA	NA	NA	NA	5:10684940-10685406	NA	NA	NA
cg07912689	7.83857e-05	0.00378456	0.269535	0.72625	0.456715	cg07912689	cg07912689	56719417	ACTAACATCCCTCCCCTTATAAATTCAAAACTACAAAAAACACCAAACTC	NA	NA	II	NA	NA	GCTTCTGCACTGTGGCCCTGAGAGGGTGGGCTAGGTCGAGGCTGGGGCTTCTGAAGTGGC[CG]AGCCTGGTGCTTCTTGCAGCTCTGAACCCACAAGGGGAGGGATGCCAGCTTCCACTGGGC	37	20	56195458	CTGGCATCCCTCCCCTTGTGGGTTCAGAGCTGCAAGAAGCACCAGGCTCG	20	55628864	F	NA	NA	NA	NA	ZBP1	NM_001160419	1stExon	NA	NA	NA	NA	NA	NA	20:56195162-56195978	Unclassified_Cell_type_specific	NA
cg00579868	0.000108526	0.00381123	0.269497	0.716526	0.447028	cg00579868	cg00579868	64774318	TTTCACTAACCCCACTATCCACAAAAACTTCCTACCTATATAAAAAATCA	57809437	TTTCGCTAACCCCGCTATCCGCAAAAACTTCCTACCTATATAAAAAATCG	I	T	Red	TCTGAGCTGTCCTTTCGCTGGCCCCGCTGTCCGCAGGGGCTTCCTACCTGTGTGAGAGGT[CG]TAGCGGGAGACAGCAACAGAGAGTAGGCGGCTGGGCCACGTCCTTCACAGGGCGTCATGT	37	7	5271516	CGACCTCTCACACAGGTAGGAAGCCCCTGCGGACAGCGGGGCCAGCGAAA	7	5238042	R	NA	NA	NA	NA	WIPI2	NM_016003	3'UTR	chr7:5267748-5268110	S_Shelf	NA	CDMR	NA	7:5237980-5238097	7:5271450-5271525	Gene_Associated	NA
cg12068908	0.00076745	0.00718304	0.269383	0.774564	0.505181	cg12068908	cg12068908	35633332	ACATTCAAAATTAATTTATAAAAAATCTAAACATTTTCTACTTAAACACC	NA	NA	II	NA	NA	TGCAGGTAGAGACAGGAAAGGCAGACTCTGAACAAAACCCACATCCTTTCCTAGTTCCTC[CG]GTGCCTAAGTAGAAAATGCCCAGATTTCCTACAAATCAATTCTGAATGTCCATCATCCAG	37	11	14270521	CGGTGCCTAAGTAGAAAATGCCCAGATTTCCTACAAATCAATTCTGAATG	11	14227097	F	NA	NA	NA	NA	SPON1	NM_006108	Body	NA	NA	NA	NA	TRUE	NA	11:14270265-14271381	Unclassified_Cell_type_specific	NA
cg26304948	0.000120498	0.0038478	0.26934	0.762483	0.493142	cg26304948	cg26304948	55613416	CRATATACCTACCCACTTCCTTATTTTTATAACACTCTTCRTATAAAAAC	NA	NA	II	NA	NA	AAAGGAGGTGGAGAAGGAGTAACCAGTGAGGTGGGACAAAACCAGAGAGGGTGCCACCAG[CG]TTTCCACACGAAGAGTGTTACAAAAATAAGGAAGTGGGCAGGCACATCGAACGAGCTGAA	37	2	36905302	GATGTGCCTGCCCACTTCCTTATTTTTGTAACACTCTTCGTGTGGAAACG	2	36758806	F	NA	NA	NA	NA	NA	NA	NA	NA	NA	NA	NA	TRUE	NA	NA	NA	NA
cg08799816	1.90081e-05	0.00378456	0.269279	0.808574	0.539295	cg08799816	cg08799816	40712411	CCACCCCCCTTCCCAACACAATCATCACAAATAATTAATAAAAATAAACC	NA	NA	II	NA	NA	GCCACTGTCACCATCACAGTACAGCATGTTCAGCGTTTTCCAGGCAGGAGAGGAAACCAT[CG]GTCTATTTCCATTAATTACCTGTGATGACTGTGTTGGGAAGGGGGGTGGTGAGTGGCTGA	37	7	4854126	CGGTCTATTTCCATTAATTACCTGTGATGACTGTGTTGGGAAGGGGGGTG	7	4820652	F	NA	NA	NA	NA	RADIL	NM_018059	Body	chr7:4855990-4856212	N_Shore	NA	NA	NA	NA	NA	NA	NA
cg23929682	3.37359e-05	0.00378456	0.269255	0.787248	0.517993	cg23929682	cg23929682	47728463	AACRAACCTAAATTCTTAACCTATCCTAATAACCTCCTTCTCACACCAAC	NA	NA	II	NA	NA	TCCACCTGTCAGGGGGTTCGACGCCACTTTGAGATGACAAGTGAGGCCACCTGGGCACAG[CG]CTGGTGTGAGAAGGAGGCCATCAGGACAGGTCAAGAACCCAGGCCCGCCCTGCTCCGAAA	37	11	2321842	CGCTGGTGTGAGAAGGAGGCCATCAGGACAGGTCAAGAACCCAGGCCCGC	11	2278418	F	NA	NA	NA	NA	C11orf21	NR_024621	Body	NA	NA	NA	NA	NA	NA	NA	NA	NA
cg12311837	0.000297076	0.00465777	0.269151	0.766329	0.497178	cg12311837	cg12311837	25726468	TACTAACCTAAAAATTAAAAAAACCAAACTCTCCTCATCTACTACTACCC	NA	NA	II	NA	NA	TGAAAAAACAGAGCAATTTTCGTAATCATTTTACAAAAGAGGAAATTAGCTTAGAGAAAA[CG]GGTAGTAGCAGATGAGGAGAGCCTGGTTTCTCTAATTCCCAGGTTAGTATTAATATTTTT	37	4	164391778	CGGGTAGTAGCAGATGAGGAGAGCCTGGTTTCTCTAATTCCCAGGTTAGT	4	164611228	F	NA	NA	NA	NA	NA	NA	NA	chr4:164394674-164395062	N_Shelf	NA	NA	NA	NA	NA	NA	NA
cg03852144	0.00199698	0.0128858	0.269114	0.654416	0.385302	cg03852144	cg03852144	34660495	CACAATAAAAAACTACTTCTAAAAATAAATTTTCTTCCCTTCCCTTAATC	NA	NA	II	NA	NA	GGGGCCAAGGCCAGAGCTGGACACCACGACTGCCACGTAAGAGGAATCCCAAGCATACTG[CG]ATCAAGGGAAGGGAAGAAAATCCACTCCCAGAAGCAGCTTTTTACTGTGACTCTCATCGT	37	5	95159639	ACAGTAAAAAGCTGCTTCTGGGAGTGGATTTTCTTCCCTTCCCTTGATCG	5	95185395	F	NA	NA	NA	TRUE	GLRX	NM_001118890	TSS1500	NA	NA	NA	NA	TRUE	NA	NA	NA	TRUE
cg06383241	0.000284101	0.00458677	0.269103	0.808305	0.539202	cg06383241	cg06383241	29715398	TAAAATAAAAACCTCTTTCTATTTAATCAATCAACAACTACAAAAAATAC	NA	NA	II	NA	NA	GAAGCCAGGGTTGAAATAGAGGCCTCTTTCTGTTTGGTCAATCAGCAGCTGCAAAGGATG[CG]TAGGATGGAGCTAAATTTATTTGTTCCTTTCTTTCTCAGCAACAGCGACGAGGCCCGAGG	37	12	116997022	CGCATCCTTTGCAGCTGCTGATTGACCAAACAGAAAGAGGCCTCTATTTC	12	115481405	R	NA	rs77874304	NA	NA	MAP1LC3B2	NM_001085481	TSS200	NA	NA	NA	NA	TRUE	12:115481173-115481484	12:116996800-116998066	Unclassified	NA
cg19219778	0.000473283	0.00561347	0.269048	0.767255	0.498207	cg19219778	cg19219778	20728507	AAAAAATCTTCCTAATTATAAACACCRTATCTACRAATAATTTATCCTTC	NA	NA	II	NA	NA	TAGATGCAGTCCCCGCCTCCTGGCCCAGCCACATCCTTTGCTCCGGCTCAGGAGACTGAG[CG]AAGGACAAACCATCCGTAGACACGGTGCTCACAACTAGGAAGACCTTCCTGCCCCAGAGC	37	12	55378638	GAAGGTCTTCCTAGTTGTGAGCACCGTGTCTACGGATGGTTTGTCCTTCG	12	53664905	F	rs1906495	NA	NA	NA	KIAA0748	NM_001136030	TSS200	NA	NA	NA	NA	NA	NA	12:55378242-55379253	Promoter_Associated	NA
cg07645228	0.000773939	0.00721833	0.269035	0.804119	0.535084	cg07645228	cg07645228	12785407	ATAACTCCTAAACAATCAAATTATAAAAACRATACRTAAATTTTAACAAC	NA	NA	II	NA	NA	TCTCTCGCCACATGACTCCTGAGCAGTCAGATTATAAAAACGATGCGTAGGTTTTAGCAG[CG]TCCAGGCCCCTCCCATAATCCTAATCTCACGGCCTTTCGTTAGTTTTACAAAGGTGGTTT	37	7	73867009	CGCTGCTAAAACCTACGCATCGTTTTTATAATCTGACTGCTCAGGAGTCA	7	73504945	R	NA	NA	NA	NA	GTF2IRD1	NM_005685	TSS1500	chr7:73867787-73868061	N_Shore	NA	NA	NA	NA	NA	NA	NA
cg18234111	1.2031e-05	0.00378456	0.269021	0.801831	0.53281	cg18234111	cg18234111	15775346	TTATACAACAACTTCCTCAAAATACTAAATAAAAAAAACATTAACCTAAC	NA	NA	II	NA	NA	ATTGTGCAATGTTATACAACAACTTCCTCAAAGTGCTAAGTGAAAAGGACATTGGCCTGG[CG]TTAGTCAGGGAAGGCGTCCTGGAGGGAGGGGAATTTGAAGCAGAGCTTTGAAAAACAAAG	37	1	158155757	CGCCAGGCCAATGTCCTTTTCACTTAGCACTTTGAGGAAGTTGTTGTATA	1	156422381	R	NA	NA	NA	NA	CD1D	NM_001766	3'UTR	NA	NA	NA	NA	TRUE	NA	NA	NA	NA
cg13340765	0.000161684	0.00399499	0.269021	0.745569	0.476548	cg13340765	cg13340765	68807359	TAAAAACTATAAAAAAAACAACACACATTTATAATCACCATACAAACACA	12715357	TAAAAACTATAAAAAAAACAACACACGTTTATAATCACCGTACGAACGCG	I	T	Red	CGACAGGAGAATTCCGTGAGCCATGCTTCCTGGGAAGCGGTCTAGCGAGTCCGGACAACA[CG]CGTCCGCACGGTGACCACAAACGTGTGCTGCCCCTTTCACAGCCCCTACACACGAAGCGC	37	8	142276287	CGCGTCCGCACGGTGACCACAAACGTGTGCTGCCCCTTTCACAGCCCCTA	8	142345469	F	NA	NA	NA	NA	NA	NA	NA	NA	NA	NA	NA	TRUE	8:142345399-142345823	NA	NA	NA
cg04911139	0.00011035	0.0038171	0.26899	0.850804	0.581814	cg04911139	cg04911139	47678312	ACCTACTAACCCAACCCTAAAAACCTAAAAAAAAACCTTTCATTAATAAC	NA	NA	II	NA	NA	CAGGTGCTTGTCTATTCCGGAAAATTTATATCTTGCGGTTTTGTGGTTAAGAGAAAATGA[CG]CTACCAATGAAAGGTCCCCTTTTAGGCCCCCAGGGCTGGGCTAGCAGGCCCCACTGTGGT	37	17	25871790	CGCTACCAATGAAAGGTCCCCTTTTAGGCCCCCAGGGCTGGGCTAGCAGG	17	22895917	F	NA	NA	NA	NA	KSR1	NM_014238	5'UTR	NA	NA	NA	NA	TRUE	NA	17:25871220-25871837	Unclassified_Cell_type_specific	NA
cg10171357	0.000213363	0.00421918	0.268949	0.755601	0.486652	cg10171357	cg10171357	29744441	CCCTTCCTCCAACTCTCCCTCCAAATTTTAACATATAAAATACAATCACA	63795501	CCCTTCCTCCAACTCTCCCTCCGAATTTTAACATATAAAATACAATCACG	I	A	Red	TGAGGGATTCTCCCCTTCCTCCAGCTCTCCCTCCGGATTTTAACATATGGAGTACAGTCA[CG]ATTTACCGCCACCCTGGAAAGCCAGCCGCCACCTCCCCAACCCCCATCTTGCCTTTTTTC	37	15	96910540	CGTGACTGTACTCCATATGTTAAAATCCGGAGGGAGAGCTGGAGGAAGGG	15	94711544	R	NA	NA	NA	NA	NA	NA	NA	chr15:96911511-96911808	N_Shore	NA	NA	NA	15:94711517-94711573	NA	NA	NA
cg07489413	0.000141414	0.0039218	0.268932	0.769393	0.500461	cg07489413	cg07489413	71606459	CACCCTACTCCAAAATTCTTCAAACCTAATAAAAAAATATCCCAAAAACA	53783382	CGCCCTACTCCGAAATTCTTCAAACCTAATAAAAAAATATCCCAAAAACG	I	A	Red	AGAACCCAGGCCCGCCCTGCTCCGAAATTCTTCAGACCTGATGAAGAGGTGTCCCAGAAG[CG]GGTGGTGCTCCAGGCCCGCCTCACCAGCTCCAGGGAGGTCAAGGTTGGAGAGAGACAATT	37	11	2321937	CGCCCTGCTCCGAAATTCTTCAGACCTGATGAAGAGGTGTCCCAGAAGCG	11	2278513	R	NA	NA	NA	NA	C11orf21	NR_024621	Body	NA	NA	NA	NA	NA	NA	NA	NA	NA
cg10781513	1.8701e-05	0.00378456	0.268776	0.881802	0.613026	cg10781513	cg10781513	62708502	AAACTACCCCCTTACCTTTATTCATCAAATTATATTTTATCATTTAATAC	NA	NA	II	NA	NA	TTGTCATTAAAGGACGATCCACCTCTGCCGAAGAAGAACTTAAAGGACAGGCATGTAAGA[CG]CATTAAATGACAAAATATAACCTGATGAACAAAGGCAAGGGGGCAGTCTCGGTTCATTGA	37	3	193921641	CGCATTAAATGACAAAATATAACCTGATGAACAAAGGCAAGGGGGCAGTC	3	195404335	F	NA	NA	NA	NA	NA	NA	NA	chr3:193921881-193922407	N_Shore	NA	RDMR	TRUE	NA	3:193921306-193922222	Unclassified_Cell_type_specific	NA
cg22915945	0.000177118	0.00404572	0.268768	0.737552	0.468783	cg22915945	cg22915945	46667498	AACCTTACAACATACTAAATAATTCCAAAAACACRATATCTACTCTTCTC	NA	NA	II	NA	NA	GAGTTTCATTCTGTCTCACTGGAGAGGAGGCAGGGACAGACCCAGCAGCACCCACCTGAG[CG]AGAAGAGCAGACACCGTGCTCCTGGAATCACCCAGCATGTTGCAAGGTCTCCTGCCAGTC	37	8	24151625	ACCTTGCAACATGCTGGGTGATTCCAGGAGCACGGTGTCTGCTCTTCTCG	8	24207570	F	NA	NA	NA	NA	ADAM28	NM_021777	1stExon	NA	NA	NA	NA	TRUE	NA	NA	NA	NA
cg09721047	0.000345134	0.00492024	0.268754	0.73274	0.463986	cg09721047	cg09721047	47632451	TTCTTACTTTCAATTTTACCAAAAATATCCCAATTAACACTTCCCTCTAC	NA	NA	II	NA	NA	TCACGACCTCAACTCAGTAAGGCCTGAGATTCTTTCGAAAAGGAGCTTTGCTTCCCATGA[CG]CAGAGGGAAGTGTCAACTGGGATATTTCTGGTAAAACTGAAAGCAAGAAAAGCAGGGTGC	37	2	68962012	CGCAGAGGGAAGTGTCAACTGGGATATTTCTGGTAAAACTGAAAGCAAGA	2	68815516	F	NA	NA	NA	TRUE	ARHGAP25	NM_001166277	5'UTR	NA	NA	NA	NA	NA	NA	2:68961778-68962616	Promoter_Associated	NA
cg15981982	0.000169032	0.00402126	0.268721	0.795879	0.527158	cg15981982	cg15981982	29668367	AAACRAACTCCAAAAACTCCAAAACTCACTCTTATATTCCTATAAAACCC	NA	NA	II	NA	NA	GTGGCTCCCTAACAGGGGGCGGAAACAACTTTTGGTTCTGAGTCAATCTCTCTCTCTCCC[CG]GGCCCTACAGGAACACAAGAGTGAGTCCTGGAGCCTCTGGAGTCCGCCCCTCACCGATGT	37	2	8685837	CGGGCCCTACAGGAACACAAGAGTGAGTCCTGGAGCCTCTGGAGTCCGCC	2	8603288	F	NA	NA	NA	NA	NA	NA	NA	NA	NA	NA	NA	NA	2:8602972-8603449	2:8684713-8685921	Unclassified	TRUE
cg00255726	0.00019076	0.00409552	0.268696	0.893402	0.624707	cg00255726	cg00255726	35751385	AAAAAACTAAAAACCCAAATAAAAATACTACTTTTTTCTATTTTTAAAAC	NA	NA	II	NA	NA	GGTTGCAGTGAGCCGAGATTGTGCCATTGCACTCCAGCCTGAGCGACAAGAGCAAAACTC[CG]TCTCAAAAATAGAAAAAAGCAGCACCCTCACCTGGGCCCCCAGCCTTCCCCTCTCCCACC	37	8	21769114	GAAGGCTGGGGGCCCAGGTGAGGGTGCTGCTTTTTTCTATTTTTGAGACG	8	21825060	F	NA	NA	NA	NA	DOK2	NM_003974	Body	chr8:21769694-21770080	N_Shore	NA	NA	NA	NA	8:21769040-21770143	Unclassified	NA
cg08422803	4.81848e-05	0.00378456	0.268695	0.86143	0.592735	cg08422803	cg08422803	58735444	TCCCATAACCTCTATATTCTTCTTCCTAATAAATACCCTTTCTACCTAAC	NA	NA	II	NA	NA	GGCGAGAAGGACCTGCTTCCATCAGATTCACACTTGGGAGAGGGGCCCGGCCTCCAGGAG[CG]CCAGGCAGAAAGGGCACCCATTAGGAAGAAGAACACAGAGGCCATGGGAGTGAAAAGTTT	37	21	46341067	CGCCAGGCAGAAAGGGCACCCATTAGGAAGAAGAACACAGAGGCCATGGG	21	45165495	F	NA	NA	NA	NA	ITGB2	NM_000211	TSS200	NA	NA	NA	NA	NA	NA	21:46340708-46341107	Promoter_Associated	NA
cg00025591	0.000115063	0.00383061	0.268691	0.689592	0.420901	cg00025591	cg00025591	52769330	ACCCTATACTATTTCCAAAACACACTTACAAATCCTAAATAATAAAAAAC	NA	NA	II	NA	NA	AGGGTTTCCCACAAGATATCTGTGTACATGGCTGTCTTGCTGTCATTGTTTTATCCAGGA[CG]TTCTCTACCATTCAGGATCTGTAAGTGTGCCCTGGAAATAGCACAGGGCTGAGAGCTGTG	37	21	48026043	CCCTGTGCTATTTCCAGGGCACACTTACAGATCCTGAATGGTAGAGAACG	21	46850471	F	NA	rs77386374	NA	NA	S100B	NM_006272	TSS1500	NA	NA	NA	NA	NA	NA	21:48025925-48026331	Unclassified_Cell_type_specific	NA
cg10794973	3.27756e-05	0.00378456	0.26868	0.810535	0.541855	cg10794973	cg10794973	43689497	AAAAAACTCACCTTCCACCCTAATAATCTACATACCCAATTACCCTCTAC	NA	NA	II	NA	NA	TCTTGCTGACATTCCTACAGGAAGGGAGATGGTGGTGGTGGTTTGGAGGGTGTTGAGGGG[CG]CAGAGGGCAATTGGGTATGTAGATCATCAGGGTGGAAGGTGAGCTTCCTTTCTAGGTGGG	37	6	43692678	GGAAGCTCACCTTCCACCCTGATGATCTACATACCCAATTGCCCTCTGCG	6	43800656	F	NA	NA	NA	NA	NA	NA	NA	NA	NA	NA	NA	TRUE	NA	6:43692675-43693451	Unclassified	TRUE
cg24935598	1.24898e-05	0.00378456	0.268665	0.861171	0.592506	cg24935598	cg24935598	40666454	CACCTACTAAATCTCTAAAAACAAAAATTCATCATTCAAAAACACTAAAC	NA	NA	II	NA	NA	AACCAGAGGAGGTGAAGACACCCAGGAGATCAGAGCAGGGCTGGGGAGTGAGGAGAGCAG[CG]CTTAGTGCTTTTGAATGATGAATTCCTGCCCTTAGAGACTTAGTAGGTGGCGTCATTTCC	37	3	193921489	ACCTACTAAGTCTCTAAGGGCAGGAATTCATCATTCAAAAGCACTAAGCG	3	195404183	F	NA	NA	NA	NA	NA	NA	NA	chr3:193921881-193922407	N_Shore	NA	RDMR	TRUE	NA	3:193921306-193922222	Unclassified_Cell_type_specific	NA
cg19797741	6.09103e-05	0.00378456	0.268591	0.781944	0.513352	cg19797741	cg19797741	51796302	RACTAAAAACCTACAAAAAAAACCATTATTTCTCCTACTAAACAATAACC	NA	NA	II	NA	NA	AGTTGTCCAGCGGCTGAAAGCCTGCAGAGAAAACCATTGTTTCTCCTGCTAGACAGTAAC[CG]GAGAAAACTGCTCAGTTCATGCTACCAAAACCTTTATTTAAAAAATTAGAAATTGTCACC	37	5	92910052	GCTGAAAGCCTGCAGAGAAAACCATTGTTTCTCCTGCTAGACAGTAACCG	5	92935808	R	NA	NA	NA	NA	FLJ42709	NR_021490	Body	chr5:92906239-92908875	S_Shore	NA	RDMR	TRUE	NA	NA	NA	NA
cg13065507	0.011807	0.0445764	0.268563	0.783529	0.514966	cg13065507	cg13065507	25782498	AAATAACACTAAAAACTACACRTTACAAATTAAAATAACCAAATATCAAC	NA	NA	II	NA	NA	AGAGACGGAGCCTTCCTGTGGTTCGCGCACTTCCTTCCTGAAGCCTCATATTTCCCATTC[CG]TTGATACTTGGCCACCTCAACCTGCAACGTGCAGTTTCCAGTGTCATCTTCATCCAAATG	37	6	3023676	GATGACACTGGAAACTGCACGTTGCAGGTTGAGGTGGCCAAGTATCAACG	6	2968675	F	rs927340	NA	NA	NA	NA	NA	NA	NA	NA	NA	NA	TRUE	6:2968569-2968776	6:3023566-3024623	Promoter_Associated	NA
cg17235897	0.000214788	0.0042214	0.268556	0.76413	0.495574	cg17235897	cg17235897	25661479	TTTACCCAAACAAATTTATTCCRCAAACTTCACTCTCTCTACAAAAAAAC	NA	NA	II	NA	NA	ATCTGACTCTCGGAAGTCTTGCAGAATCGGCTGGGGCTCCCACTTCCTCTAAAACACACA[CG]TCTCTTTGCAGAGAGAGTGAAGTCTGCGGAACAAACTTGTTTGGGTAAAAATGAAGTGTC	37	10	123286444	TTACCCAAACAAGTTTGTTCCGCAGACTTCACTCTCTCTGCAAAGAGACG	10	123276434	F	NA	NA	NA	NA	FGFR2	NM_001144914	Body	NA	NA	NA	NA	TRUE	NA	NA	NA	NA
cg21039380	0.000795794	0.00733076	0.268544	0.647029	0.378485	cg21039380	cg21039380	72781359	TACTTAATCCATCAAACAAACTAAAAAAAATATCTAAAAAAACCCCATCA	39718345	TACTTAATCCATCGAACGAACTAAAAAAAATATCTAAAAAAACCCCGTCG	I	C	Grn	ACACAAACAAACACACACACACACACACACACACACACAAATAACCAGAAGCCCACGTGG[CG]ACGGGGTCTCCCTAGACACCTCTCCCAGCTCGCCCGATGGACCAAGCAGGCAGTGGCAGC	37	11	30040152	TGCTTGGTCCATCGGGCGAGCTGGGAGAGGTGTCTAGGGAGACCCCGTCG	11	29996728	F	NA	NA	NA	NA	NA	NA	NA	chr11:30040072-30040294	Island	NA	NA	NA	11:29996649-29996870	11:30040131-30040252	Unclassified_Cell_type_specific	NA
cg19670883	4.99487e-05	0.00378456	0.268523	0.874712	0.606189	cg19670883	cg19670883	73691467	TAACTAAAATTATCATCTACTTTAAATAAAAACTAATAACATCACACATC	NA	NA	II	NA	NA	TGTTGGATTTCACTCATAGCCACGAGAACGGGTGGTGGTCTCTTCTGCAGTGAACTGATG[CG]ATGTGTGATGTCACTAGTTCTCATCCAAAGCAGATGACAATTCCAGTTACTCCTCACCAG	37	11	2502357	AACTGGAATTGTCATCTGCTTTGGATGAGAACTAGTGACATCACACATCG	11	2458933	F	NA	NA	NA	NA	KCNQ1	NM_000218	Body	NA	NA	NA	RDMR	NA	NA	NA	NA	NA
cg25765104	0.000191297	0.0040971	0.26851	0.781618	0.513108	cg25765104	cg25765104	33682442	TCCACAAAAACATTTACAAAACCAAAAAACTCTAACAAATTAAAACTAAC	NA	NA	II	NA	NA	AATATGGACCCTCCACAGAAACATTTGCAAGGCCAGGAAGCTCTGGCAGATTAGGGCTGG[CG]GTGAGGCACGCACACAGCGAAGCTCAGCAGGTGGTGTGCACACATCCACCCAAAGATCAC	37	1	167601275	CGCCAGCCCTAATCTGCCAGAGCTTCCTGGCCTTGCAAATGTTTCTGTGG	1	165867899	R	NA	NA	NA	NA	RCSD1	NM_052862	Body	chr1:167599464-167599839	S_Shore	NA	NA	NA	NA	1:167601105-167601876	Promoter_Associated	NA
cg16744996	0.00050318	0.00577088	0.2685	0.561178	0.292678	cg16744996	cg16744996	58734310	ACCTACCCCCATCCTAAATATCACAAAAACATCTATATAAAAATAAAAAC	NA	NA	II	NA	NA	CTGTGGTGTGACTCTCAGTCACTCCAGGCCTGTCAGAGGAAATGAGAAAAAGAAAACGAC[CG]TTCTTATTCTCATACAGATGTCCTTGTGATATTCAGGATGGGGGCAGGTTATTTGTCAGC	37	14	70168865	CCTGCCCCCATCCTGAATATCACAAGGACATCTGTATGAGAATAAGAACG	14	69238618	F	NA	NA	NA	NA	KIAA0247	NM_014734	Body	NA	NA	NA	NA	TRUE	NA	NA	NA	NA
cg00713294	0.000259167	0.00444916	0.268423	0.908652	0.640228	cg00713294	cg00713294	28731450	CACTCCCAATTCTTTATACTTACATATACTAACAATAAACTAAAATTAAC	NA	NA	II	NA	NA	ACGTAAGAAGCCACTCCCAATTCTTTGTACTTACATGTACTGGCAGTAAGCTAAGGTTAG[CG]CTAATGTTAACATGAATGCACCAAGCATTGTAATTTAAATTGATTTTCCAATCACAGGAA	37	1	55678649	CGCTAACCTTAGCTTACTGCCAGTACATGTAAGTACAAAGAATTGGGAGT	1	55451237	R	NA	NA	NA	NA	USP24	NM_015306	Body	chr1:55680465-55681708	N_Shore	NA	NA	NA	NA	NA	NA	NA
cg09580822	0.0004298	0.00538326	0.268392	0.914337	0.645945	cg09580822	cg09580822	27763302	TACRCCAAATTCACAACRCATTTTAATAAACCRTAAATATATATAAATAC	NA	NA	II	NA	NA	TCTACTCTCAGAAACAGCGTCCTCCCTGCCACAGCCATCAATGTGCATGTGGTCGACACA[CG]CATTCACACACACTCACGGCTCATTAAAATGCGTTGTGAACTTGGCGTAATCCCCAGGAT	37	10	130834003	CGCATTCACACACACTCACGGCTCATTAAAATGCGTTGTGAACTTGGCGT	10	130723993	F	NA	NA	NA	NA	NA	NA	NA	NA	NA	NA	NA	NA	10:130723742-130724027	10:130833560-130834139	Unclassified_Cell_type_specific	NA
cg22328895	0.000316506	0.00476287	0.268373	0.818973	0.5506	cg22328895	cg22328895	48804396	AACTAATCTCRTATTAACCACTAAATACAACTATACCTACRTAACCCTAC	NA	NA	II	NA	NA	GGTAGAGAAACAGCTGATCTCGTGTTAGCCACTGGGTACAACTGTGCCTGCGTAACCCTG[CG]CTTTTAAAAAACGGAAGTCAACGCAAATCTCTTCCTCAGGAAATTGATATTTAGACTGTG	37	19	11498028	CGCAGGGTTACGCAGGCACAGTTGTACCCAGTGGCTAACACGAGATCAGC	19	11359028	R	NA	NA	NA	NA	NA	NA	NA	chr19:11493484-11494363	S_Shelf	NA	NA	NA	NA	19:11497984-11498200	Unclassified_Cell_type_specific	NA
cg12697139	0.000383918	0.00513877	0.268296	0.555043	0.286747	cg12697139	cg12697139	42749412	AAATTAAAATCTCTTAATTACATAATAAATCAAAACTCTAAAAATAAACC	NA	NA	II	NA	NA	GCTCCGTCCTGTGATCTTGGGTGTGGGGGTGGCAATGAAAAGAGAGGAGAATGCCCACAA[CG]GTCTACCCTCAGAGTTTTGACTCACCATGCAATCAAGAGACTTCAACTTGCTTTCAAAGA	37	1	209571889	CGGTCTACCCTCAGAGTTTTGACTCACCATGCAATCAAGAGACTTCAACT	1	207638512	F	NA	NA	NA	NA	NA	NA	NA	NA	NA	NA	NA	TRUE	NA	NA	NA	NA
cg25843003	0.000404042	0.00523405	0.268294	0.697683	0.42939	cg25843003	cg25843003	29791307	AACACAAAAAACTCCTTTAATAACCAATAATAACTAAAAAACTCTTCCAC	NA	NA	II	NA	NA	AGAGAAGGTGTTTTGGATGCATTCTAGAACACAGGTAATCTAAGGAGAGTTGATCAAGGC[CG]TGGAAGAGTCCTCCAGCCACTATTGGCCATCAAAGGAGTCCTCTGTGTCCCAGGAATGGT	37	6	31431312	ACACAGAGGACTCCTTTGATGGCCAATAGTGGCTGGAGGACTCTTCCACG	6	31539291	F	rs79999641	NA	NA	NA	HCP5	NM_006674	3'UTR	NA	NA	NA	NA	TRUE	NA	6:31430369-31431494	Promoter_Associated	NA
cg21954370	0.00100402	0.00837986	0.268159	0.662058	0.393899	cg21954370	cg21954370	26688452	AACTTCCCRTATAATCAAACTAAATATAAAACTTCRAAAATCATACTCTC	NA	NA	II	NA	NA	CCTAGGAAAAGAACAGTAAAGGAGTGGGGGATGAAGGACAGGGAATGGGAAGAAGCCAAG[CG]AGAGCATGATTTCCGAAGTCCTACACTCAGCCTGATCACACGGGAAGCTTTAGAACAAAG	37	15	45018720	GCTTCCCGTGTGATCAGGCTGAGTGTAGGACTTCGGAAATCATGCTCTCG	15	42806012	F	rs2123148	NA	NA	NA	NA	NA	NA	NA	NA	NA	DMR	NA	NA	NA	NA	NA
cg08969950	0.000119435	0.0038428	0.268127	0.752825	0.484699	cg08969950	cg08969950	46631320	ATACTTTATAACTCRAATTATATTTCTACTAAATAAACTACTCCTATCTC	NA	NA	II	NA	NA	AGCCGCGGGGACACCGGGAAGTGCAGCGGGCCAGGCAGGCTGGGTGGGAGGGAGGAGGGC[CG]AGACAGGAGCAGCCCACCCAGCAGAAATACAATCCGAGCTACAAAGCATGGGAAAAAGAG	37	5	92929679	TGCTTTGTAGCTCGGATTGTATTTCTGCTGGGTGGGCTGCTCCTGTCTCG	5	92955435	F	NA	NA	NA	NA	NR2F1	NM_005654	3'UTR	chr5:92930529-92930830	N_Shore	NA	RDMR	NA	5:92955075-92955436	NA	NA	NA
cg12067423	8.46716e-05	0.00378456	0.268058	0.787111	0.519053	cg12067423	cg12067423	20639368	CTTACCTATCCCATAACCTCTAATAATACTACAACCATCTCTATTTCTCC	NA	NA	II	NA	NA	GACTTAGACTCAACCAACCAAATGCTCTTTCCTTGCATGGGAGAATTTGTGTGAGAAAGG[CG]GAGAAACAGAGATGGCTGTAGTACCACCAGAGGTCATGGGATAGGCAAGCTGAACTTTTT	37	15	85141633	TTGCCTATCCCATGACCTCTGGTGGTACTACAGCCATCTCTGTTTCTCCG	15	82942637	F	NA	NA	NA	NA	NA	NA	NA	chr15:85144078-85144611	N_Shelf	NA	NA	NA	NA	15:85141513-85143209	Unclassified	NA
cg24835948	0.000157124	0.00396953	0.26804	0.740513	0.472472	cg24835948	cg24835948	68664350	CAAAACTACATACAAAATAAATCCAAATACTTCCTAAAATAACTACAACC	NA	NA	II	NA	NA	ACTTCTGCAGACACAAGACCTAGCTGCAGGGGCCCTGGGTTTCAGAATTTGTTTTAGACA[CG]GCTGCAGTCACCTCAGGAAGCACTTGGATCCATTTTGCATGCAGTTTTGCAGAGTCAAGA	37	5	14331816	CGGCTGCAGTCACCTCAGGAAGCACTTGGATCCATTTTGCATGCAGTTTT	5	14384816	F	NA	NA	NA	NA	TRIO	NM_007118	Body	NA	NA	NA	NA	TRUE	NA	5:14331689-14331830	Unclassified_Cell_type_specific	NA
cg14552508	0.000181045	0.00405487	0.267978	0.802762	0.534784	cg14552508	cg14552508	49682322	AAACTCACCCAAAAAAACTACCAAAACCCAAATAATCAATCTCTTAAACC	NA	NA	II	NA	NA	TTCTAATTGAGAAACTCACCCAGAGAGGCTGCCAGAGCCCAGGTAATCAATCTCTTGGGC[CG]TGTGTGACAGGGCAGCCTTCGCGCCCCTATTCCACGGGGAGAAATCAGAACTTCCGGTGG	37	2	8628173	CGGCCCAAGAGATTGATTACCTGGGCTCTGGCAGCCTCTCTGGGTGAGTT	2	8545624	R	NA	NA	NA	NA	NA	NA	NA	NA	NA	NA	NA	TRUE	2:8545624-8545681	2:8627863-8628784	Unclassified	NA
cg04960065	0.00946111	0.0379906	0.267954	0.733418	0.465464	cg04960065	cg04960065	12694466	ATACTAAAAACTCTCTAATTTACCCTCRACATCRTAATTCTATTTTCTAC	NA	NA	II	NA	NA	GCTCACAACGCCATAGCGAAACCGAAACCTCATTACAGGCAGCGAAGGCAGAACTGCAGG[CG]CAGAAAACAGAACTACGATGCCGAGGGCAAACCAGAGAGTCCCCAGCACACCGGGAAACA	37	4	185189300	TGCTGGGGACTCTCTGGTTTGCCCTCGGCATCGTAGTTCTGTTTTCTGCG	4	185426294	F	NA	NA	NA	NA	NA	NA	NA	NA	NA	NA	DMR	TRUE	4:185426242-185426318	4:185188823-185189857	Promoter_Associated	NA
cg11594821	0.000332268	0.00486056	0.267836	0.748712	0.480876	cg11594821	cg11594821	25664508	AACAATTCTCTTTAACTCCCAATATTAAAAATCACRAAAAAATTTCTCTC	NA	NA	II	NA	NA	ATGAACTGATGAGCAGTTCTCTTTGACTCCCAGTATTAGGAATCACGGGGGAGTTTCTCT[CG]TGCCTGATTCTCAGCCCCACACCAAGAGTTTTTGGAGGTCTGACTCCAGCTTTTCTCAGT	37	6	30458601	GCAGTTCTCTTTGACTCCCAGTATTAGGAATCACGGGGGAGTTTCTCTCG	6	30566580	R	NA	rs77275906	NA	NA	HLA-E	NM_005516	Body	chr6:30457369-30458175	S_Shore	NA	NA	NA	NA	NA	NA	NA
cg09433910	0.000927974	0.00800204	0.267817	0.648053	0.380237	cg09433910	cg09433910	74674350	TCATATTACTTTAATACCRACTATCTAATTTCTATTCCATATCCTATACC	NA	NA	II	NA	NA	CCCTTGAGGAATCATGTTGCTTTGGTGCCGGCTGTCTGGTTTCTATTCCATATCCTGTGC[CG]CACCCTTCCCCCAGCCACAGTGACATCTGGAGGCTCTGACCACAGCTGGCAGGCTCTGTG	37	17	1626509	CGGCACAGGATATGGAATAGAAACCAGACAGCCGGCACCAAAGCAACATG	17	1573259	R	NA	NA	NA	NA	WDR81	NM_001163811	TSS1500	chr17:1627745-1629897	N_Shore	NA	NA	NA	NA	17:1626246-1626721	Unclassified	TRUE
cg06386983	0.00053613	0.00594121	0.267786	0.795495	0.527709	cg06386983	cg06386983	62694327	CRTATATAAAAAATCACACAATATTTATCCTTTTATAACTTATACCCCTC	NA	NA	II	NA	NA	TCTGGGGACCTCGTGTGTGGGGAGTCACACAGTGTTTGTCCTTTTGTGGCTTGTGCCCCT[CG]GTGTGACGTCCTCGAGGTTCCTCCACGCTGCGGCGGGTGTGGGAGCCCTTCCTTCCTGAG	37	2	242785184	GTGTGTGGGGAGTCACACAGTGTTTGTCCTTTTGTGGCTTGTGCCCCTCG	2	242433857	R	NA	NA	NA	NA	NA	NA	NA	chr2:242785911-242786616	N_Shore	NA	NA	TRUE	2:242433737-242434016	NA	NA	NA
cg04877910	0.00065309	0.00657777	0.267785	0.742645	0.474859	cg04877910	cg04877910	48642378	TAAAAAATACCCRCCTACCTAAAAAAACCTAAATTAAATATAACTAAAAC	NA	NA	II	NA	NA	TGGGAGGACAGTGAAGAATGCCCGCCTACCTGGGGAAACCTGAGTTAGGTGTGGCTGGAG[CG]ACTCGAGATGCGAGGTGGGCGGGGGCAGGCTGAAAGTTGGAGCAAGCAGGAAGTGAACTG	37	2	85804641	CGCTCCAGCCACACCTAACTCAGGTTTCCCCAGGTAGGCGGGCATTCTTC	2	85658152	R	NA	NA	NA	NA	VAMP8	NM_003761	TSS200	NA	NA	NA	NA	NA	NA	2:85804552-85805283	Promoter_Associated	TRUE
cg08055663	0.000220055	0.00424237	0.267779	0.773809	0.50603	cg08055663	cg08055663	57609506	AAACTTATTTCAAAACACCTAACATAAACCCACAATCTTCAACATTCTCA	63613420	AAACTTATTTCGAAACACCTAACATAAACCCGCGATCTTCGACATTCTCG	I	C	Grn	GCTTTCTGAGAAGAGCTTGTTTCGGGGCACCTGACATGGGCCCGCGGTCTTCGGCATTCT[CG]CCTCCAGACTTCTGCGGGTGGCTGGGAGGAAATGCTGTCGCTGCAGGGCAGTTCCTCTTT	37	16	2737356	GAGCTTGTTTCGGGGCACCTGACATGGGCCCGCGGTCTTCGGCATTCTCG	16	2677357	R	NA	NA	NA	NA	KCTD5	NM_018992	Body	NA	NA	NA	NA	NA	16:2677319-2677374	16:2736888-2737573	Unclassified	NA
cg05130482	6.55539e-06	0.00378456	0.267675	0.791198	0.523523	cg05130482	cg05130482	24761398	AACTTTCAAAATTTATTCTAAATTCAAACCCCTACRTCATCTTAAAAACC	NA	NA	II	NA	NA	GCTGAAAATATAGCTTTCAGAGTTTATTCTGGGTTCAGACCCCTGCGTCATCTTGGGAGC[CG]GTTTCAAACTGACTTTTCCTTCATTTAGATTCTCCAGGGATAAAGAACTCCCTCACTACC	37	8	98271949	CGGCTCCCAAGATGACGCAGGGGTCTGAACCCAGAATAAACTCTGAAAGC	8	98341125	R	NA	NA	NA	NA	NA	NA	NA	NA	NA	NA	NA	TRUE	NA	NA	NA	NA
cg19034132	0.000952797	0.00812557	0.267616	0.809479	0.541863	cg19034132	cg19034132	73707379	TCCCATCRAATTAAACTTTACCTAAAAATTTAAATCACCATACAAATATC	NA	NA	II	NA	NA	AGTGGCTAACCTCCTTCCTGAACAGGCAGATGTGTCATGCTGGGCAGCACCTCTCCCTCC[CG]ACACCTGCATGGTGACTCAAACTCCCAGGTAAAGCCCAACCCGATGGGAAATGACTCAGC	37	10	75692227	CCCATCGGGTTGGGCTTTACCTGGGAGTTTGAGTCACCATGCAGGTGTCG	10	75362233	F	NA	NA	NA	NA	NA	NA	NA	NA	NA	NA	NA	TRUE	NA	10:75692198-75692329	Unclassified_Cell_type_specific	TRUE
cg18107006	4.64309e-05	0.00378456	0.267567	0.895054	0.627487	cg18107006	cg18107006	13623397	CAAAAACTACTCATTCAACATTATTAAACACCTAAATTATACTAAAAATC	NA	NA	II	NA	NA	GTGAGCGCCTGAAGACAGGAACTGTGTGCAATTTTCATTTTCGCAAGCCCAGTTCCTGTG[CG]ATCTCCAGCACAATTTAGGTGCTCAACAATGCTGAATGAGTAGTCCTTGGGAAATAAAGG	37	2	38831166	AAGGACTACTCATTCAGCATTGTTGAGCACCTAAATTGTGCTGGAGATCG	2	38684670	F	NA	NA	NA	NA	HNRPLL	NM_001142650	TSS1500	chr2:38829103-38830804	S_Shore	NA	NA	NA	NA	2:38829925-38831356	Promoter_Associated	NA
cg18739675	0.000106928	0.00381077	0.267526	0.854529	0.587002	cg18739675	cg18739675	28627344	CTCTCCTACTAAAACCTAAAATTATTCAATTATCACTTCAAACTTCCTTC	NA	NA	II	NA	NA	CTGACTATACTGTGTAGTGGCTTCAAGAAGGAAGTGGGTAAGTATGAAGTGACCAAACTG[CG]AAGGAAGCTTGAAGTGACAACTGAACAACCCCAGGCCCCAGCAGGAGAGAAACCTGATGT	37	2	43041125	TCTCCTGCTGGGGCCTGGGGTTGTTCAGTTGTCACTTCAAGCTTCCTTCG	2	42894629	F	NA	NA	NA	NA	NA	NA	NA	chr2:43036978-43037638	S_Shelf	NA	NA	NA	NA	NA	NA	NA
cg06212224	0.000107566	0.00381077	0.267525	0.603956	0.336432	cg06212224	cg06212224	36701445	AACCCAATTATCAAATATAACTAAACAATAAAATATACTAATTATCTACC	NA	NA	II	NA	NA	TCGTGCAGCGTGTTGTATGGGCTGATGCCTCCCACCCCCATGCCAGCCCACAGCAAAACC[CG]GCAGATAATCAGCACATCCCACTGTTTAGTCATATTTGACAACTGGGTTAACCTGGTATC	37	2	175198768	CGGCAGATAATCAGCACATCCCACTGTTTAGTCATATTTGACAACTGGGT	2	174907014	F	rs75379584	NA	NA	NA	SP9	NM_001145250	TSS1500	chr2:175199463-175202639	N_Shore	NA	RDMR	TRUE	2:174906408-174907312	NA	NA	NA
cg05104639	0.000325939	0.00481907	0.267523	0.812778	0.545255	cg05104639	cg05104639	21712506	AATTAATAAAATACTAAAAACATCCACCTTAAATCAATTCRAAAAAACRC	NA	NA	II	NA	NA	AAATATGTAGGATCGGTTTCCAGCTAAGCAGGGAACTCCACAGCGAGTTCCCTTTCTCTC[CG]CGTCCCCTCGAATTGACCTAAGGTGGATGTCCCTAGCACCTTATTAATTTTCTATCCCAG	37	15	96596922	CGCGTCCCCTCGAATTGACCTAAGGTGGATGTCCCTAGCACCTTATTAAT	15	94397926	F	NA	NA	NA	NA	NA	NA	NA	NA	NA	NA	NA	TRUE	15:94397909-94397937	15:96596786-96596946	Unclassified_Cell_type_specific	NA
cg10141261	3.46644e-05	0.00378456	0.267488	0.897013	0.629525	cg10141261	cg10141261	10734498	AAATTCTATTTCRTATAAACAATAAACAAATAAACTTACTTACTATTCTC	NA	NA	II	NA	NA	GCTTCCCCTTTTTGAAGCGCAAAAACCCACCCCAGTTTTCGTTCCCTTCAGTCCTCACTT[CG]AGAACAGCAAGCAAGTTCATCTGCTTACTGTCCACACGAAACAGAATTTTGTTTTCTCCT	37	10	125805554	CGAGAACAGCAAGCAAGTTCATCTGCTTACTGTCCACACGAAACAGAATT	10	125795544	F	NA	NA	NA	NA	CHST15	NM_015892	1stExon	chr10:125804001-125804379	S_Shore	NA	NA	NA	10:125795523-125795612	NA	NA	NA
cg05249479	7.89484e-05	0.00378456	0.267478	0.829772	0.562294	cg05249479	cg05249479	31622475	ACCATTCCTAACTTTACCACCAAACTACTAATTAAACTATATAATCAAAC	NA	NA	II	NA	NA	ATGCTTTCGCTGCCATTCCTGGCTTTACCACCAGGCTGCTGGTTGGGCTATGTGATCAGA[CG]GGTCCTTCCTCGCTGAAATGTGCTGGGCCGTTTGTGGGCAGCCTCAGGTCCAGCAGAGCA	37	14	100542584	CCATTCCTGGCTTTACCACCAGGCTGCTGGTTGGGCTATGTGATCAGACG	14	99612337	R	NA	NA	NA	NA	EVL	NM_016337	Body	NA	NA	NA	NA	TRUE	NA	14:100541994-100543240	Promoter_Associated	NA
cg11130441	9.71149e-05	0.0037925	0.267477	0.685738	0.418261	cg11130441	cg11130441	65703497	AAATATAAAATACCTCATCAACATAAAACAACAACAAAAAACACCCATTC	NA	NA	II	NA	NA	ATATTCCTCAAGAATATAAAATGCCTCATCAACATGAGACAACAGCAGGAAGCACCCATT[CG]TAGTAATCCTCTGTATGGAGGAGGCTGTTACATAACCACAAAGGCACAAAGCTGCAGTTT	37	2	38358147	AATATAAAATGCCTCATCAACATGAGACAACAGCAGGAAGCACCCATTCG	2	38211651	R	NA	NA	NA	TRUE	C2orf58	NR_027252	TSS200	NA	NA	NA	NA	NA	NA	NA	NA	NA
cg18645081	0.000161649	0.00399494	0.267439	0.676795	0.409356	cg18645081	cg18645081	67682441	CTTAAACCTAATTACAAAAAAAACTACRTAATAATCAACRTCTTCCATTC	NA	NA	II	NA	NA	TATGTCGATGTTGCACAAAACCTCCACCACCACTACCCTGCGTTCTAAAGACCCAAGGCA[CG]AATGGAAGACGTTGACCACCACGCAGCTCCTCCTGCAACCAGGCCCAAGGGGTTCCTGGG	37	1	221051758	TTGGGCCTGGTTGCAGGAGGAGCTGCGTGGTGGTCAACGTCTTCCATTCG	1	219118381	F	rs3806325	NA	NA	NA	HLX	NM_021958	TSS1500	chr1:221051966-221053673	N_Shore	NA	RDMR	NA	1:219118381-219118678	1:221051619-221051883	Unclassified_Cell_type_specific	NA
cg02963248	0.000174869	0.00403796	0.267424	0.88747	0.620046	cg02963248	cg02963248	71620382	TAATAAAAATAATAACCACAAACTCAAAATAAATTCTTATACRCCCAACC	NA	NA	II	NA	NA	CCGGGGCTATATAATAGAGATAATGACCACAAACTCAAGATAAATTCTTATGCGCCCAGC[CG]GTCAATTCTTTTTTATTTAAGAGAGTGAGCCTGAAGGGTGAGCCTCATCCCCTCCCCTCC	37	2	66809780	CGGCTGGGCGCATAAGAATTTATCTTGAGTTTGTGGTCATTATCTCTATT	2	66663284	R	NA	NA	NA	NA	NA	NA	NA	chr2:66808568-66809404	S_Shore	NA	RDMR	TRUE	NA	2:66809206-66810655	Unclassified_Cell_type_specific	NA
cg14083015	7.68994e-05	0.00378456	0.267293	0.927012	0.659719	cg14083015	cg14083015	11707412	AAAAACAAAAAATAAATAACACCAAACRAAACACTCACRATTAAACTAAC	NA	NA	II	NA	NA	GTGTGGAAAACAAAGGCAGAGAGTAGGTAACACCAGACGGGACACTCACGGTTGAGCTGG[CG]CCTCCGGATCCTGTCCCTCCATGGCCTGTTTCTGATCCAGTGTAATCGCGAAGGTAACAC	37	6	25042090	AAGGCAGAGAGTAGGTAACACCAGACGGGACACTCACGGTTGAGCTGGCG	6	25150069	R	NA	NA	NA	NA	NA	NA	NA	NA	NA	NA	NA	TRUE	NA	6:25041980-25042604	Promoter_Associated	NA
cg23221603	8.9186e-05	0.00378456	0.267277	0.732592	0.465315	cg23221603	cg23221603	34654350	AAACTATACTCATTAAAACAAACTCTACAACCTAAACAACAAAATAATCC	NA	NA	II	NA	NA	CTTGGGGCTGGAGCTGCTCAAGGAGACAGGCTCCTCCTCGCCTACAGCTGTCAAGACAGG[CG]GACCATCCTGCTGCTCAGGCTGCAGAGTCTGCCCCAATGAGCACAGTCCTCAAACCCCAC	37	2	26963883	GACTGTGCTCATTGGGGCAGACTCTGCAGCCTGAGCAGCAGGATGGTCCG	2	26817387	F	rs56207024	NA	NA	NA	NA	NA	NA	NA	NA	NA	DMR	NA	NA	NA	NA	NA
cg18097277	0.000310586	0.00472797	0.267242	0.69171	0.424468	cg18097277	cg18097277	33752357	TCCATCTAATAACTCCATCATATATTACTAACCAACCACATCCTACCAAC	NA	NA	II	NA	NA	TGAAAGTGAAGGAGGGAGGAGGAAGCCAGGTTACTAAAAAGGAAGTGCAGTTTTGCAGAG[CG]CTGGCAGGATGTGGCTGGTTAGCAACACATGATGGAGTTATCAGATGGATCTGTTCTCCC	37	15	81586571	CGCTGGCAGGATGTGGCTGGTTAGCAACACATGATGGAGTTATCAGATGG	15	79373626	F	NA	NA	NA	NA	IL16	NM_172217	Body	NA	NA	NA	NA	NA	NA	15:81585957-81587141	Unclassified	NA
cg16795830	0.000853424	0.00762597	0.267229	0.687101	0.419872	cg16795830	cg16795830	13670397	AATTATCTTTAATTTCTTTAAAAAACAAAAACTCAAAAAATTCCTCAACA	47806394	AATTATCTTTAATTTCTTTAAAAAACAAAAACTCAAAAAATTCCTCGACG	I	A	Red	CCAGAGTGGGGTGAAGCTAAGATGAGGGGAGGGAGAGTATGGGTTTGAGTTTCCCTGGGC[CG]TCGAGGAATCCTCTGAGTCTCTGCTCCCCAAAGAAATTAAAGACAATTCATTTCTGTGCC	37	6	31554199	AATTGTCTTTAATTTCTTTGGGGAGCAGAGACTCAGAGGATTCCTCGACG	6	31662178	F	NA	NA	NA	NA	LST1	NR_029461	Body	NA	NA	NA	NA	NA	NA	6:31553253-31554635	Promoter_Associated	NA
cg10126903	0.000269317	0.00450453	0.267205	0.726041	0.458835	cg10126903	cg10126903	38610382	CCCTAAACTCAAAAATATACACCACTTCAATAACAAATAACCCTAAAACC	NA	NA	II	NA	NA	TACTAGCGAGCCCCTGAGCTCAAAGATGTACACCACTTCAATAACAAGTGACCCTAAGGC[CG]ACAGCACTGGGGACCAGACCTCAGCCCTACCTCCCTCAACTTCCATCAATGAGGGATCCC	37	16	29675214	CGGCCTTAGGGTCACTTGTTATTGAAGTGGTGTACATCTTTGAGCTCAGG	16	29582715	R	NA	NA	NA	NA	SPN	NM_001030288	Body	chr16:29675845-29676120	N_Shore	low-CpG:29581783-29582731	NA	NA	NA	16:29673930-29675373	Promoter_Associated	NA
cg15832822	0.000135563	0.00391237	0.267202	0.504486	0.237284	cg15832822	cg15832822	19662360	CCAAAAATTTAAATACAAATAACTTATTAAAAAAAAACTCTTCAAAACCA	31799441	CCAAAAATTTAAATACAAATAACTTATTAAAAAAAAACTCTTCGAAACCG	I	T	Red	GCAGGCCCTGAGCCAAAGATTTGGATGCAAATGACTTGTTAAGAAAGGGCTCTTCGAGAC[CG]TGCCATTGCACTCCAGCCCGGGCAAGAAGAGTGAAACTCTGTTTCAAAAAAAAAAAAGTG	37	15	45018591	CGGTCTCGAAGAGCCCTTTCTTAACAAGTCATTTGCATCCAAATCTTTGG	15	42805883	R	NA	NA	NA	NA	NA	NA	NA	NA	NA	NA	DMR	NA	NA	NA	NA	NA
cg07266431	0.000175468	0.00404152	0.267132	0.752991	0.485859	cg07266431	cg07266431	51782373	AAAATAACATCATCAATAATTTCCTCAAATATCACTAAATTTCATAACTC	NA	NA	II	NA	NA	TGTAGCTCATGAGGGTGACATCATCAATAATTTCCTCAAGTATCACTGAATTTCATGGCT[CG]TGACTGAGAGTCTTTTCTGACATCTTACAGGCTAATTATCCTCAAGGATCTTCTTGGTTC	37	7	92460113	CGAGCCATGAAATTCAGTGATACTTGAGGAAATTATTGATGATGTCACCC	7	92298049	R	NA	NA	NA	NA	CDK6	NM_001259	Body	chr7:92462201-92466387	N_Shelf	NA	CDMR	NA	NA	NA	NA	NA
cg26133301	8.82628e-05	0.00378456	0.267033	0.899222	0.632189	cg26133301	cg26133301	67678373	CTAATCTATAACTAATCTTTAACATTAACCCTATAAAAATATCTATAAAC	NA	NA	II	NA	NA	CAAAAGCTATACTGATCTGTAACTAATCTTTAACATTAACCCTATGGAAATATCTGTAAG[CG]CCTAAATGGCCCACACAGTTTAGTCAGTTGCAGATCCTATCCACTTTAAGATCATATTTG	37	3	27521365	TGATCTGTAACTAATCTTTAACATTAACCCTATGGAAATATCTGTAAGCG	3	27496369	R	NA	NA	NA	NA	NA	NA	NA	chr3:27524934-27526180	N_Shelf	NA	NA	NA	NA	3:27521249-27521712	Promoter_Associated_Cell_type_specific	NA
cg05305434	0.000128644	0.00388567	0.267007	0.78048	0.513474	cg05305434	cg05305434	26642373	AAAAACRAAATACRAAAACCAAAATAACCRCAAACAACTCTTCATAACTC	NA	NA	II	NA	NA	AGGTGGACCTGATGGCCAGAGCTACTAGCGGGGACCAGGGGTAACATGGGTCCCCCTCCC[CG]AGCCATGAAGAGCTGCCTGCGGCCATCTTGGCCCTCGCACCCCGTCTCTGTCACCCCAGG	37	11	1874049	GAGACGGGGTGCGAGGGCCAAGATGGCCGCAGGCAGCTCTTCATGGCTCG	11	1830625	F	rs907611	NA	NA	NA	LSP1	NM_002339	TSS200	NA	NA	NA	NA	NA	11:1830254-1830706	NA	NA	NA
cg07217824	0.000436327	0.00541725	0.266991	0.544807	0.277816	cg07217824	cg07217824	27718352	TATAACTTCACTTCAACCTCTAATTCATCACTTTCTACAACCAATTAATC	NA	NA	II	NA	NA	TGGTTGCAGGAGGGGAACAATCAGAGACTGAAGCAAAGTTACAGTTACACCCTATGCAAA[CG]ACTAATTGGTTGCAGAAAGTGATGAATCAGAGGCTGAAGTGAAGTTACAAAGTTATACTC	37	7	135665682	CGACTAATTGGTTGCAGAAAGTGATGAATCAGAGGCTGAAGTGAAGTTAC	7	135316222	F	NA	rs79735827	NA	NA	NA	NA	NA	chr7:135661841-135662272	S_Shelf	NA	NA	NA	NA	7:135665511-135665816	Unclassified_Cell_type_specific	NA
cg07005778	6.7082e-05	0.00378456	0.266974	0.740237	0.473263	cg07005778	cg07005778	40755309	AACTATTTTTCTCTTAATTAAAATATTATCATTAATTTCCTATCAAAATC	NA	NA	II	NA	NA	ACGGAGGCTGAAGCTGTTTTTCTCTTGGTTAAGGTATTGTCATTAGTTTCCTGTCAGAGT[CG]GGGTCACCTCTCTGCCCTTGTCGGCCTGCCCAACAGTCACACAAGTTGAACGAATTCGGC	37	4	188953586	GCTGTTTTTCTCTTGGTTAAGGTATTGTCATTAGTTTCCTGTCAGAGTCG	4	189190580	R	NA	NA	NA	NA	NA	NA	NA	NA	NA	NA	RDMR	NA	4:189190580-189190684	NA	NA	NA
cg11394600	0.000695225	0.00679939	0.266965	0.658749	0.391784	cg11394600	cg11394600	20702492	CTCACTACTTCCTTAAATTACCCACAAAATTCRCATTCCTATCTAACTAC	NA	NA	II	NA	NA	GAAGGCGGGTAGTGGTGCAAAAAGCCCATGAAAAAAGAATCGAAACAGGAAGAAGGAACC[CG]CAGTCAGACAGGAATGCGAATCCTGTGGGCAATTCAAGGAAGTAGTGAGGTTTGGAGGAG	37	7	111721233	TCACTACTTCCTTGAATTGCCCACAGGATTCGCATTCCTGTCTGACTGCG	7	111508469	F	NA	NA	NA	NA	DOCK4	NM_014705	Body	NA	NA	NA	NA	TRUE	NA	NA	NA	NA
cg11813073	3.29555e-05	0.00378456	0.266952	0.741836	0.474884	cg11813073	cg11813073	29763404	CAATAACCTACCAAAACAAATAACTAAAATCAAATACTCCATAAACCTCC	NA	NA	II	NA	NA	GAGAGAGAGAGAGAGAGAGGAGGGGACCGAGAGTGGCCTGTCCCAGAGTGAAGGTCATAG[CG]GAGGCCCATGGAGTATCTGATTCCAGCCACCTGCCCTGGCAGGTCACTGCACCTCCCGGG	37	19	6481540	CGGAGGCCCATGGAGTATCTGATTCCAGCCACCTGCCCTGGCAGGTCACT	19	6432540	F	NA	rs3852882	NA	NA	DENND1C	NM_024898	Body	NA	NA	NA	NA	NA	NA	19:6481218-6482190	Promoter_Associated_Cell_type_specific	NA
cg13924510	0.000364571	0.00503338	0.266935	0.887603	0.620668	cg13924510	cg13924510	20654356	CRACCCTTTCCTCTCCTACAAACACAAAAAAAATTCCATATACAAAATAC	NA	NA	II	NA	NA	GCCCAGAGTGGCGGCCCTTTCCTCTCCTACAGACACAGAAGAAGTTCCATGTGCAGAATG[CG]GCTGTACATAGGCTACGTTCTGTCTTCGAGGGGGAAAGGCTGCTGAGGCTGGGGGACCTG	37	11	36112355	GGCCCTTTCCTCTCCTACAGACACAGAAGAAGTTCCATGTGCAGAATGCG	11	36068931	R	NA	NA	NA	NA	LDLRAD3	NM_174902	Body	NA	NA	NA	NA	TRUE	NA	NA	NA	NA
cg16037981	3.32276e-05	0.00378456	0.266934	0.84048	0.573546	cg16037981	cg16037981	54634477	CTTCCCCACTATCCCTAAACACAATCTACTAACRAATCCTAAAAATCTAC	NA	NA	II	NA	NA	AGACCGTAAGCCTTCCCCACTGTCCCTGGGCACAATCTGCTGGCGAATCCTGGAGGTCTG[CG]CCGGCTGCCCGTGGGGAGGTGGATAGCATGAGTGTGACTGCAGTTGAATGTGTGTGTCTC	37	17	2700093	TTCCCCACTGTCCCTGGGCACAATCTGCTGGCGAATCCTGGAGGTCTGCG	17	2646843	R	NA	NA	NA	NA	RAP1GAP2	NM_015085	Body	NA	NA	NA	NA	NA	17:2646439-2646855	17:2698973-2700118	Promoter_Associated	NA
cg24441922	0.000222223	0.00425431	0.266917	0.784714	0.517797	cg24441922	cg24441922	31642344	CCCCCACCAATATATCAATAAATAATTTATAATACCTTCTACCCTTTAAC	NA	NA	II	NA	NA	GAAAACATTTCCAAAGCTCACGGAGGGAGGCCAACTTCCCCTATGGGAAACCCATTCACT[CG]CCAAAGGGCAGAAGGCATCATAAATCACCCATTGATACATTGGTGGGGGGCTCCCTGTCC	37	2	235401950	CGCCAAAGGGCAGAAGGCATCATAAATCACCCATTGATACATTGGTGGGG	2	235066689	F	NA	NA	NA	NA	ARL4C	NM_005737	3'UTR	chr2:235404502-235406541	N_Shelf	NA	NA	NA	NA	NA	NA	NA
cg08296680	0.000609436	0.00634367	0.26685	0.753292	0.486442	cg08296680	cg08296680	22719392	CAAAAACACAAAACTAAAATCAATAACTTTATAAAACCCCACAAAACACA	47772451	CAAAAACGCAAAACTAAAATCGATAACTTTATAAAACCCCGCAAAACGCG	I	A	Red	AGAGGGGCGGGGCAGGGGCGCAGGGCTGGAGTCGGTGGCTTTGTAGGGCCCCGCAGGGCG[CG]GAGCCACCTGGGGAAACGGAAGTTCAGGGAGGGCGAGGCCGTGCCCCACATCCAGGCAGC	37	17	80186275	CGCGCCCTGCGGGGCCCTACAAAGCCACCGACTCCAGCCCTGCGCCCCTG	17	77779564	R	NA	NA	NA	NA	SLC16A3	NM_001042422	TSS200	chr17:80186135-80189990	Island	NA	NA	NA	17:77779458-77780761	17:80186140-80187096	Promoter_Associated	NA
cg14011327	0.000276963	0.00454269	0.266843	0.787546	0.520702	cg14011327	cg14011327	22791500	TCAAACTAAACCAACCTAAAAATCTATCTCAATAACAAAAAAAACCCTAC	NA	NA	II	NA	NA	TCCCGGTAGATTCAGGCTGGGCCAACCTGAGAGTCTGTCTCAGTAACAAAGGGAACCCTG[CG]CCCAGCTGAAGTGCAGGCAATGTTTACCCGAAAGCTGGGGGTGGGTCCGCATTTCCAGGA	37	4	99584961	CAGGCTGGGCCAACCTGAGAGTCTGTCTCAGTAACAAAGGGAACCCTGCG	4	99803984	R	NA	NA	NA	NA	NA	NA	NA	NA	NA	NA	NA	TRUE	NA	4:99583896-99585148	Promoter_Associated	NA
cg13790288	0.000597977	0.00628492	0.266791	0.748498	0.481706	cg13790288	cg13790288	50692501	CTTTCTTCTCAAAAAACACRATTTATCTCACAATTTCCTAAACAACCACC	NA	NA	II	NA	NA	GTTGAGTCCCCCTTTCTTCTCAGGGAGCACGGTTTGTCTCACAGTTTCCTGAGCAACCAC[CG]GGTTGTCTTGTGGGGGAGCCTACCCCTTACAGAGCCTGAAAAGGAGCCAGTGGTCAGATG	37	2	204582969	TTTCTTCTCAGGGAGCACGGTTTGTCTCACAGTTTCCTGAGCAACCACCG	2	204291214	R	NA	NA	NA	NA	CD28	NM_006139	Body	NA	NA	NA	NA	NA	NA	2:204582805-204583268	Unclassified_Cell_type_specific	NA
cg02756056	0.000260033	0.00445347	0.266786	0.775324	0.508538	cg02756056	cg02756056	74748488	CCTAAAAACACAAATATCTCCCTAAACTAAAAATAATCCCCRACTCTAAC	NA	NA	II	NA	NA	CGGGAGTACCGCTCAGGGCTTTCGTACAGGAGCTGCTCCACCTGAGGAAAGACATCGGAC[CG]TCAGAGCCGGGGACTACCCTCAGCCCAGGGAGACACCTGTGTTTCCAGGGCTGGGACTGA	37	6	32813582	CTGGAAACACAGGTGTCTCCCTGGGCTGAGGGTAGTCCCCGGCTCTGACG	6	32921560	F	NA	NA	NA	NA	TAP1	NM_000593	Body	chr6:32811494-32811839	S_Shore	NA	NA	NA	NA	6:32813460-32813680	Promoter_Associated	NA
cg06712013	9.07423e-05	0.00378456	0.266782	0.842877	0.576095	cg06712013	cg06712013	35636332	TAATTAAAATAAATAAAACATTACTAACCACAAATCATTAAACTCCAAAC	NA	NA	II	NA	NA	AGTAAATCATATGGTTGGAGTAGATGAGACATTACTAACCACAGGTCATTGGACTCCAGG[CG]ATTTTTGAGCCCTTACCTCAAGCAACGTTAAAAACCACAAGGATCAGATGGCTTGGCAAA	37	12	49759545	CGCCTGGAGTCCAATGACCTGTGGTTAGTAATGTCTCATCTACTCCAACC	12	48045812	R	NA	NA	NA	NA	SPATS2	NM_023071	TSS1500	chr12:49760221-49761127	N_Shore	NA	NA	NA	NA	NA	NA	NA
cg08288130	0.000195275	0.00412502	0.266766	0.767969	0.501203	cg08288130	cg08288130	72686336	CAAACCTATTTCCTTATTTATAACTTAATAATTTATCCCTTCCAACTTAC	NA	NA	II	NA	NA	GACCCAGAAACCAAACTAGACAGTGAAATCAGTAGTGAAGGCCCCCCCCTCCAAGCTGTA[CG]CAAGTTGGAAGGGACAAACCACTAAGTTACAAATAAGGAAACAGGCTTGGAAAGTCTGAG	37	8	21771540	CGCAAGTTGGAAGGGACAAACCACTAAGTTACAAATAAGGAAACAGGCTT	8	21827486	F	NA	NA	NA	NA	DOK2	NM_003974	TSS1500	chr8:21769694-21770080	S_Shore	NA	NA	NA	NA	8:21770380-21771961	Promoter_Associated	NA
cg00510718	0.00131492	0.00986072	0.266643	0.761116	0.494473	cg00510718	cg00510718	38763374	CTCRAAATAATAACACTTCCTTCTCRACTAAATTATCTAAAACTATTATC	NA	NA	II	NA	NA	GTGGGGTCTGACTCGGAATAGTGGCACTTCCTTCTCGGCTAGATTATCTGAAACTGTTGT[CG]GTTCTTGAGATGATACTACCACCGAATGTCTGTGTTTCATTGTCTAGTCCAACCTGTATT	37	7	106505961	TCGGAATAGTGGCACTTCCTTCTCGGCTAGATTATCTGAAACTGTTGTCG	7	106293197	R	NA	NA	NA	NA	PIK3CG	NM_002649	5'UTR	chr7:106508057-106508733	N_Shelf	low-CpG:106292932-106293218	NA	NA	NA	7:106505080-106506285	Promoter_Associated	NA
cg04399632	0.000327608	0.00483027	0.266618	0.662012	0.395394	cg04399632	cg04399632	47770314	TAATATTATACCACAAACAAAAAACACAACTAACRACCAATAACTAAAAC	NA	NA	II	NA	NA	TTAAGGCAATATGGTGTTATGCCACAAACAGAAGGCACAGCTAACGGCCAGTAGCTGAGA[CG]CCACCTCTGCCACAGGTCAGCTATGTGACCCACGTGCAAATCTCATCACTTCCTGTCTGG	37	16	11837547	GGTGTTATGCCACAAACAGAAGGCACAGCTAACGGCCAGTAGCTGAGACG	16	11745048	R	NA	rs73519630	NA	NA	TXNDC11	NM_015914	TSS1500	chr16:11836073-11837092	S_Shore	NA	NA	NA	NA	16:11837413-11837698	Promoter_Associated	NA
cg22878535	0.000316584	0.00476293	0.266606	0.877094	0.610488	cg22878535	cg22878535	52744301	AAAAATAACAAAACCACAAAACCRAAATCAACCACATAAATTCCTAAAAC	NA	NA	II	NA	NA	TGGCCGAACAGTTTCCTCCTTCGGGCCCTTCGTGGTCACCGGGCCCCTGCCTGGAGCCTC[CG]CCTCAGGAACCCATGTGGCTGACTCCGGCCCTGTGGCCTTGCCACTCTCTCTCCATCCCC	37	17	78431627	CGCCTCAGGAACCCATGTGGCTGACTCCGGCCCTGTGGCCTTGCCACTCT	17	76046222	F	NA	NA	NA	NA	NA	NA	NA	chr17:78428262-78429288	S_Shelf	NA	NA	NA	NA	NA	NA	NA
cg03606269	4.95872e-05	0.00378456	0.2666	0.850122	0.583522	cg03606269	cg03606269	44697453	ATTCATCCCATTAACTATCCTTTACCATCACTACCTTAATTCAAACTTTC	NA	NA	II	NA	NA	CCTAACATAGAATTCATCCCATTGACTGTCCTTTACCATCACTGCCTTAATTCAGGCTTT[CG]TCTCTTGTGAATAAAATCATAGTGGTTTCCCCTAAACATAGGCATTTGGACTGCCTACCT	37	5	77779546	TTCATCCCATTGACTGTCCTTTACCATCACTGCCTTAATTCAGGCTTTCG	5	77815302	R	NA	NA	NA	NA	NA	NA	NA	NA	NA	NA	NA	TRUE	NA	NA	NA	NA
cg00184457	0.000253792	0.00442373	0.266593	0.655748	0.389155	cg00184457	cg00184457	26738358	ACTATTCTCCTAAATAATTTCAAAAAATCCACCTCATTACTCACATACAC	NA	NA	II	NA	NA	CTGAGTCAGGAGCTGTTCTCCTGGGTAATTTCAGAGAATCCACCTCATTGCTCACATGCA[CG]TCATTGCCTTTGGATTGTAGCATGCTGGAGGGTTTAACCAGGGAGTTGACAATGAGTGTC	37	8	8946301	CGTGCATGTGAGCAATGAGGTGGATTCTCTGAAATTACCCAGGAGAACAG	8	8983711	R	NA	NA	NA	NA	NA	NA	NA	NA	NA	NA	NA	TRUE	NA	NA	NA	TRUE
cg03928812	0.000170277	0.00402293	0.266577	0.770397	0.50382	cg03928812	cg03928812	22717480	AAAATATATTAAACAAATAACTATTTCCTATAATCTTTCCTTTTTTTTCC	NA	NA	II	NA	NA	TCCGTGCAGTGAAGATATATTAGGCAAATGACTGTTTCCTATAATCTTTCCTTTTTTTTC[CG]TTTCACTTTATGTTTTATGTTTCCTGATAAAGTAGATTTGATCATGCAAACACATACAAC	37	11	59634276	CGGAAAAAAAAGGAAAGATTATAGGAAACAGTCATTTGCCTAATATATCT	11	59390852	R	NA	NA	NA	NA	TCN1	NM_001062	TSS1500	NA	NA	NA	NA	NA	NA	NA	NA	NA
cg22117805	7.18493e-05	0.00378456	0.266532	0.907291	0.640759	cg22117805	cg22117805	50757410	AAAAACCTACCAAAAAATAAATACTATTACTAAATCCCRCAATTATTTTC	NA	NA	II	NA	NA	AACTTGTGAATGGGAACCTGCCAGGGAATAGATGCTATTGCTGGGTCCCGCAGTTGTTTT[CG]GGGTAGTTAGGCTGGAAAGTCCCAGCCAACTTCCTCTAAGAGGTGTTCTCAGGCCAGGAG	37	11	36422455	GGAACCTGCCAGGGAATAGATGCTATTGCTGGGTCCCGCAGTTGTTTTCG	11	36379031	R	NA	NA	NA	NA	PRR5L	NM_024841	5'UTR	NA	NA	NA	NA	NA	NA	NA	NA	NA
cg21302651	0.000484707	0.00567184	0.266524	0.717161	0.450637	cg21302651	cg21302651	64645457	TCCCACCTAAAACTCACAATATTCACAAAATCATAACAAAATAATAAAAC	NA	NA	II	NA	NA	CGACTTCCCCTTCCCACCTAGAACTCACAGTGTTCACAGGGTCATGGCAAGGTGGTGGGG[CG]TGGCTGAAGCTTCAGGGTAAATCCATTTGTGAAGAGCAGACTGAGTTTTTGTTTTTGTTT	37	17	19976569	CGCCCCACCACCTTGCCATGACCCTGTGAACACTGTGAGTTCTAGGTGGG	17	19917161	R	NA	NA	NA	NA	NA	NA	NA	NA	NA	NA	NA	TRUE	NA	17:19976540-19976673	Unclassified_Cell_type_specific	NA
cg12279138	0.000364993	0.00503451	0.266369	0.767869	0.5015	cg12279138	cg12279138	16686458	TATAACCACTTCTATTAAAAAATAATTACTCAACCTTACATCTACCTATC	NA	NA	II	NA	NA	CAAAATTAGTTTCGTTTCAAAACCTTTCTTTCAGGAAGAGGTTGTGGTTGATTACTTCTG[CG]ACAGGTAGATGCAAGGTTGAGCAATCATCTCTTAACAGAAGTGGTCACACTAGAATAATT	37	1	224370322	GTGACCACTTCTGTTAAGAGATGATTGCTCAACCTTGCATCTACCTGTCG	1	222436945	F	NA	NA	NA	NA	DEGS1	NM_144780	TSS1500	chr1:224370585-224371755	N_Shore	NA	NA	NA	NA	1:224370246-224370383	Promoter_Associated	NA
cg03337218	0.000534458	0.00593132	0.26635	0.891705	0.625355	cg03337218	cg03337218	52748423	CCATATTCAAACCCACAAATTTCAAAATCTAATTACAAACACCTATTAAC	NA	NA	II	NA	NA	GGAAGAGCTCTGTTTCCCAGGCATGACCCTACGAAAGGAGACTATTTTGTGGTAACTTGT[CG]CTAACAGGTGTTTGCAATTAGATTTTGAAATTTGTGGGTCTGAATATGGAACCTGAAACT	37	10	25189866	CGCTAACAGGTGTTTGCAATTAGATTTTGAAATTTGTGGGTCTGAATATG	10	25229872	F	NA	NA	NA	NA	PRTFDC1	NM_020200	Body	NA	NA	NA	NA	TRUE	NA	10:25189748-25189995	Unclassified_Cell_type_specific	NA
cg03699843	0.000106628	0.0038064	0.266331	0.869364	0.603032	cg03699843	cg03699843	63737489	ACAAACTCCCAACTCATTTCCTTTACAATAAATAATAACTAAAAACRAAC	NA	NA	II	NA	NA	ACGGCCCACACACAGGCTCCCAGCTCATTTCCTTTGCAATGAGTGGTAACTGGAGGCGGG[CG]GTGCATGGACCTGCCTTGCAAGGCTTCTCTGTTAGTGGTGCCTGGAGCCCACTCTCTCAG	37	16	50701064	CGCCCGCCTCCAGTTACCACTCATTGCAAAGGAAATGAGCTGGGAGCCTG	16	49258565	R	NA	NA	NA	NA	SNX20	NM_153337	3'UTR	NA	NA	NA	NA	NA	NA	16:50698948-50701771	Promoter_Associated	NA
cg09774932	5.01971e-05	0.00378456	0.266323	0.692641	0.426317	cg09774932	cg09774932	62672342	AAAAAAACCAAACAACTTTCTAAAAAAAACCACAAACAAAACAAATTCAC	NA	NA	II	NA	NA	CCACCTTGGCTCTGAATGTTCTCATCGGTGAGGAAGGAACTGGTGCTGTGCCTGAGTGGG[CG]TGAACTTGTTTTGCCTGTGGTTTTCTTTAGAAAGCTGCTTGGTTCCTCTTCTCTCAAAGG	37	12	1725788	GAGGAACCAAGCAGCTTTCTAAAGAAAACCACAGGCAAAACAAGTTCACG	12	1596049	F	NA	NA	NA	NA	WNT5B	NM_030775	TSS1500	NA	NA	NA	NA	NA	NA	NA	NA	NA
cg20889818	0.000140643	0.00391759	0.266309	0.633086	0.366777	cg20889818	cg20889818	48768355	AAAAACTCAACTCAACACACAACAATTCAAAAAACACAAAATAAAAAACA	18643396	GAAAACTCAACTCGACGCACAACAATTCAAAAAACGCGAAATAAAAAACG	I	C	Grn	CTGGCTTAAAAAGCAAGTCTTTCTTTGGCAGCCCTCCGGCCCTTACCTTGTCTGGAGACG[CG]CCCCCCACCCCGCGCTCCCTGAACTGCTGTGCGTCGAGCTGAGTCCTCGCCAACGGCCGC	37	15	96906732	CGCCCCCCACCCCGCGCTCCCTGAACTGCTGTGCGTCGAGCTGAGTCCTC	15	94707736	F	NA	NA	NA	NA	NA	NA	NA	chr15:96904722-96905050	S_Shore	NA	RDMR	NA	15:94707712-94707831	NA	NA	NA
cg23071186	5.20159e-05	0.00378456	0.266277	0.718228	0.451951	cg23071186	cg23071186	73611416	ACACTAACATCTAAAAAAAATAATCACCCACCTACCTATAAATAAAACCA	21799474	ACACTAACGTCTAAAAAAAATAATCACCCGCCTACCTATAAATAAAACCG	I	A	Red	ACACAGTGACCCACAATGACACAGGGGAGCCCCCCTCACCTCCACCTGCTCTCAGCCCCC[CG]GTCCCACTCACAGGCAGGCGGGTGACCATCTCTCCTAGACGCCAGTGCAGCTGCAGGAGG	37	19	6669849	GCACTGGCGTCTAGGAGAGATGGTCACCCGCCTGCCTGTGAGTGGGACCG	19	6620849	F	NA	NA	NA	NA	TNFSF14	NM_172014	Body	NA	NA	NA	NA	NA	NA	19:6669445-6670525	Promoter_Associated	NA
cg07277017	0.000108825	0.00381123	0.266199	0.794227	0.528028	cg07277017	cg07277017	59701350	ACCCCTCAAAAAACRTTAAACAAATTACAAAAACCTAAAATAACAAAAAC	NA	NA	II	NA	NA	CATGGGTCCCCCTCCCCGAGCCATGAAGAGCTGCCTGCGGCCATCTTGGCCCTCGCACCC[CG]TCTCTGTCACCCCAGGCCCCTGTAACTTGCTTAACGCTTCCTGAGGGGTGGTTTGGGTTT	37	11	1874093	CCCCTCAGGAAGCGTTAAGCAAGTTACAGGGGCCTGGGGTGACAGAGACG	11	1830669	F	NA	NA	NA	NA	LSP1	NM_002339	TSS200	NA	NA	NA	NA	NA	11:1830254-1830706	NA	NA	NA
cg10552446	0.000255605	0.00443173	0.26606	0.83236	0.5663	cg10552446	cg10552446	24672437	AAAATTCATATTCCRTATATATTCCTCCRTCACCTAAAATAAATCCTACC	NA	NA	II	NA	NA	TACCATATTATAAGCATGACATGCAAATAAATAAGTGCTGCTGGGTCTGTGTGGGTAGGC[CG]GCAGGATTTATTTCAGGTGACGGAGGAACATACACGGAATATGAATTTCCGCAGGAGTGG	37	2	66809923	AAATTCATATTCCGTGTATGTTCCTCCGTCACCTGAAATAAATCCTGCCG	2	66663427	F	NA	NA	NA	NA	NA	NA	NA	chr2:66808568-66809404	S_Shore	NA	RDMR	TRUE	2:66663427-66663520	2:66809206-66810655	Unclassified_Cell_type_specific	NA
cg03718773	0.000169434	0.00402293	0.266021	0.74989	0.483869	cg03718773	cg03718773	24777360	ATTTAAAACTAACCTACCAATCTACAAATAATACATCCTATTACTATTAC	NA	NA	II	NA	NA	GCTACCTAGAGATTTAAGGCTGACCTACCAGTCTGCAAATGGTACATCCTGTTGCTATTA[CG]ACCTTTACCCCCACCCCCCGCCACCCCGACAATTTCACCTTCAAACTCTCAACCCAAAAT	37	5	106941252	TTTAAGGCTGACCTACCAGTCTGCAAATGGTACATCCTGTTGCTATTACG	5	106969151	R	NA	NA	NA	NA	EFNA5	NM_001962	Body	NA	NA	NA	NA	TRUE	NA	NA	NA	NA
cg01483139	0.00074093	0.00704854	0.26602	0.908091	0.64207	cg01483139	cg01483139	67631465	AAAATATACCTATAAAACRCAACTTTACAAAAATTATAATCAATATCAAC	NA	NA	II	NA	NA	ATTCATAAACCCGCCCTTTGTAGGAGGAAGCGGTGAACCACGGGGCGTGGTCATTCGTGT[CG]CTGACATTGACCACAATCCTTGCAAAGTTGCGTTTTACAGGCACATCTTGATCTCGTACC	37	4	187549458	CGCTGACATTGACCACAATCCTTGCAAAGTTGCGTTTTACAGGCACATCT	4	187786452	F	NA	NA	NA	NA	FAT1	NM_005245	Body	NA	NA	NA	NA	NA	4:187786383-187786453	NA	NA	NA
cg04625862	0.000175739	0.00404276	0.265987	0.832469	0.566482	cg04625862	cg04625862	18715491	AATCACTAAAATAAACAAAAAACAACCAAAAAAAACACATTCAAAACTAC	NA	NA	II	NA	NA	TCATGGGCCTTTCAGTTTTGAAAGAATTTCTGGCTTGACAGCCTTTGTGTGAGTAGTTTT[CG]CAGTCCTGAATGTGCTTTCTCTGGTTGCCTCCTGCCCACCTTAGTGATCTTAGCTCACTT	37	3	48341880	CGCAGTCCTGAATGTGCTTTCTCTGGTTGCCTCCTGCCCACCTTAGTGAT	3	48316884	F	NA	NA	NA	NA	NME6	NM_005793	Body	chr3:48342584-48343258	N_Shore	NA	NA	NA	NA	3:48341822-48343695	Promoter_Associated	NA
cg01659176	0.00026665	0.00449127	0.265985	0.848876	0.582891	cg01659176	cg01659176	44644500	ACCTAACTTCCAAATATACCAATTCTAATTTATTTTATAACCTAAAAAAC	NA	NA	II	NA	NA	AAAAGCACAGGGCCTAGCTTCCAAATGTGCCAATTCTGATTTATTTTATGGCCTAAAAGA[CG]GGGGAGGGGAAAGCATGTAAAGGTGACAACTATGCATGAGCTAAAATGTGCATACACATA	37	1	214154936	CCTAGCTTCCAAATGTGCCAATTCTGATTTATTTTATGGCCTAAAAGACG	1	212221559	R	NA	NA	NA	NA	NA	NA	NA	chr1:214156000-214156851	N_Shore	NA	NA	NA	NA	NA	NA	NA
cg22008490	0.000301187	0.00467355	0.265967	0.803877	0.53791	cg22008490	cg22008490	21769361	TCACAAAAAATAACCTCACCAAACCCTTAAACRACAACRCATAATAAAAC	NA	NA	II	NA	NA	CTCTGTAACCGTCACAGGAAATGGCCTCACCAAGCCCTTGAACGACAGCGCATGGTGAGG[CG]ACAGCTGGGGGCAAGACAGGAGGCATGGAGGTGGTGGGACCATCTCCTCTTGGGGGCAGT	37	1	202129255	CGCCTCACCATGCGCTGTCGTTCAAGGGCTTGGTGAGGCCATTTCCTGTG	1	200395878	R	NA	NA	NA	NA	PTPN7	NM_080588	TSS200	NA	NA	NA	NA	NA	NA	1:202129054-202129357	Promoter_Associated	NA
cg27482619	0.000291217	0.00462593	0.265961	0.753509	0.487549	cg27482619	cg27482619	43621499	CRTAAACRAAACTCTCRTCATAAACTAACCACAAAACCACAACAACATAC	NA	NA	II	NA	NA	AACTCTCCCTGTGCGTCACTGGCTCCTGGGCGCGATGTTTCAGGTAACTCGGGCAAAGCA[CG]CATGCTGCTGTGGCTCTGTGGTCAGCCCATGACGAGAGCCTCGTCCACGTTCCGTGAAAT	37	10	30818479	CGCATGCTGCTGTGGCTCTGTGGTCAGCCCATGACGAGAGCCTCGTCCAC	10	30858485	F	NA	NA	NA	NA	NA	NA	NA	NA	NA	NA	NA	NA	10:30858455-30858670	10:30818126-30818921	Promoter_Associated	NA
cg12769118	0.000156989	0.00396953	0.26583	0.751898	0.486068	cg12769118	cg12769118	59600403	CCTTCTCTATCATACRCAAACCCCTAACAACTCRTAATTAACAAAAACAC	NA	NA	II	NA	NA	AGCTCTTCCTGCCTTCTCTATCATGCGCAGGCCCCTGGCAGCTCGTGGTTGGCAAGAGCA[CG]AACCCGTGGTCAGATGCAACGTCCTGCCTCATGCATTTTCCTCTTGGTGCTTTGGTCAGA	37	1	247712377	CGTGCTCTTGCCAACCACGAGCTGCCAGGGGCCTGCGCATGATAGAGAAG	1	245779000	R	NA	NA	NA	NA	C1orf150	NM_145278	TSS200	NA	NA	NA	NA	NA	NA	NA	NA	NA
cg04852348	1.45183e-05	0.00378456	0.265784	0.807017	0.541234	cg04852348	cg04852348	24674470	AAATAAAAACTTCRAAAATTTCACACCTAATCACAACTAAAACTTAAATC	NA	NA	II	NA	NA	TCTCCCACAGCTCGTGTGGGGCTGCTGCTGTGTGTGGGGAGCGGACGCTTCCTCCTGAGC[CG]ATTCAAGCCTCAGTTGTGACCAGGTGTGAAATTTCCGAAGTTCTCATTCAGAGAACCAAG	37	6	170463167	AATGAGAACTTCGGAAATTTCACACCTGGTCACAACTGAGGCTTGAATCG	6	170305092	F	NA	NA	NA	NA	NA	NA	NA	NA	NA	NA	NA	NA	6:170305026-170305352	6:170462885-170463871	Unclassified_Cell_type_specific	NA
cg21830222	9.84125e-05	0.00379262	0.265761	0.810782	0.545021	cg21830222	cg21830222	10681340	TTCCCAAAACCCTAAAATAAATTAAAATCTCCCTAAAATATTACAAAACC	NA	NA	II	NA	NA	ATTTTGAGCATTTCCCAAAGCCCTAGAGTAAATTGGAGTCTCCCTGGAGTATTGCAAAGC[CG]GGTTTGGAAATCTCAGATGAAGAGAATGTTGGGCAATGGATGATGGAGAAAAAGGAGAAA	37	1	110626066	CGGCTTTGCAATACTCCAGGGAGACTCCAATTTACTCTAGGGCTTTGGGA	1	110427589	R	rs75191965	rs78337640	NA	NA	NA	NA	NA	chr1:110626528-110627484	N_Shore	NA	NA	TRUE	NA	1:110625983-110627784	Unclassified_Cell_type_specific	TRUE
cg02563407	0.000382135	0.00513188	0.265717	0.576618	0.3109	cg02563407	cg02563407	58636498	AAATTAAAAACAAAAACTAAAACCACACTCRTATTCACTTTACTAATAAC	NA	NA	II	NA	NA	TTGTCTGTTCACCTGTTTAGGAACACTTGGTTGCTTCCACATTTTGACTGTTATGAATAA[CG]CTACTAGCAAAGTGAACACGAGTGTGGTTTCAGTTCCTGTTTTCAATTCTTCCGCGTCTT	37	11	269468	CGCTACTAGCAAAGTGAACACGAGTGTGGTTTCAGTTCCTGTTTTCAATT	11	259468	F	NA	NA	NA	NA	NA	NA	NA	NA	NA	NA	DMR	TRUE	NA	11:268851-269805	Promoter_Associated	NA
cg24254842	0.000326394	0.00482207	0.26569	0.65854	0.39285	cg24254842	cg24254842	30646324	CCTCTCTTCTCAAAAACCTCRAAATAAAAAACTAACTAACCAACTACTCC	NA	NA	II	NA	NA	GACCGGTGTTTCCTCTCTTCTCAGAGGCCTCGGGGTGGAGGACTAGCTGACCAACTGCTC[CG]TCACTTTGGGCCAGAGGCAGCCCGGGTGACTTTGGCAAGCATGGCCTCATCCCGCCAGCC	37	1	42193353	CGGAGCAGTTGGTCAGCTAGTCCTCCACCCCGAGGCCTCTGAGAAGAGAG	1	41965940	R	NA	NA	NA	NA	HIVEP3	NM_024503	5'UTR	NA	NA	NA	NA	TRUE	NA	1:42193204-42193428	Unclassified_Cell_type_specific	NA
cg08878368	9.80598e-05	0.00379262	0.26566	0.796756	0.531095	cg08878368	cg08878368	39647376	TAAAAATAAAATAACCCAAAACCACAACAACTACACCAAATATTTTTCCA	55763322	TAAAAATAAAATAACCCAAAACCGCAACAACTACGCCGAATATTTTTCCG	I	A	Red	GAAACTTTAGGAAAGATGAGTGTGACTGCGGGAAGCAGAAGAAACTAAGCTGAGAAAACC[CG]GAAAAATACTCGGCGCAGCTGCTGCGGCCTTGGGTCATCTCACCTCCATCTACCCCGCGT	37	16	51183363	TGGAGGTGAGATGACCCAAGGCCGCAGCAGCTGCGCCGAGTATTTTTCCG	16	49740864	F	NA	NA	NA	NA	SALL1	NM_002968	Body	chr16:51183699-51188763	N_Shore	NA	NA	NA	16:49740864-49741035	NA	NA	NA
cg26516200	9.84144e-05	0.00379262	0.265645	0.807685	0.54204	cg26516200	cg26516200	22680498	AACAATAAACAATAACTCTCATAAAATATCAAACAAACAAACCAATATCC	NA	NA	II	NA	NA	GATTACATGCATACGCACTTCAACATATATGTGTGCACACACAACTTTGATCCCTAAATC[CG]GACATTGGCCTGTTTGTCTGATATTCCATGAGAGTTATTGCCCACTGCCCAAGATGTCAG	37	15	96907756	CGGACATTGGCCTGTTTGTCTGATATTCCATGAGAGTTATTGCCCACTGC	15	94708760	F	NA	NA	NA	NA	NA	NA	NA	chr15:96909815-96910030	N_Shelf	NA	NA	TRUE	NA	NA	NA	NA
cg10461264	0.000136332	0.00391237	0.265635	0.644001	0.378366	cg10461264	cg10461264	19689411	ATAAAATTTAAAATATAAACRTAAAACTACTACTCCCTCCACAAACRAAC	NA	NA	II	NA	NA	CAGGGCCTCTGGAGGGGCCCCGCCTCCCAGAATCGGGGTGTCTACCTCGCCCACCCCAGC[CG]CCCGCCTGTGGAGGGAGCAGCAGCTTCACGTTCACACCCCAAACTCCACAACCCCTAATT	37	12	125131065	CGCCCGCCTGTGGAGGGAGCAGCAGCTTCACGTTCACACCCCAAACTCCA	12	123697018	F	NA	NA	NA	NA	NA	NA	NA	NA	NA	NA	NA	TRUE	12:123696991-123697278	12:125131005-125131232	Unclassified_Cell_type_specific	NA
cg05656364	0.00018074	0.00405351	0.265576	0.763098	0.497523	cg05656364	cg05656364	34695398	ATTAACTCACCATATCTCAAAACAACCCAAACCRATCAATAAATAAATTC	NA	NA	II	NA	NA	CTGAAAGTTGGAGCAAGCAGGAAGTGAACTGAGGGCCACCCTGGGAGGAAGCCGACTAGG[CG]AATTCACTTACTGACCGGCCTGGGCTGCTCTGAGACATGGTGAGCCAACTGGGAACTAGG	37	2	85804732	TTGGCTCACCATGTCTCAGAGCAGCCCAGGCCGGTCAGTAAGTGAATTCG	2	85658243	F	NA	NA	NA	TRUE	VAMP8	NM_003761	5'UTR	NA	NA	low-CpG:85658173-85658249	NA	NA	NA	2:85804552-85805283	Promoter_Associated	TRUE
cg04287259	7.39903e-05	0.00378456	0.265559	0.728116	0.462556	cg04287259	cg04287259	67728314	CATATTAAATATACTACACTCAATTTACAAATAAACCACACATCATCACC	NA	NA	II	NA	NA	CCTATTGTGTGGTGTGATGAGTATTTGAATAATACAGCCCATCTGCTGTCATTTGGAAAC[CG]GTGATGATGTGTGGTCTATTTGTAAATTGAGTGCAGCACATCTAATATGTGATAGTTTCC	37	1	9730401	CGGTGATGATGTGTGGTCTATTTGTAAATTGAGTGCAGCACATCTAATAT	1	9652988	F	NA	NA	NA	NA	PIK3CD	NM_005026	5'UTR	NA	NA	NA	NA	NA	NA	1:9730340-9730638	Unclassified_Cell_type_specific	NA
cg21396949	0.000725238	0.00696226	0.265554	0.783612	0.518059	cg21396949	cg21396949	21684486	AACTTCCCTCCTACATTCATAAAAATTAACTAACAAAAAATACACAATAC	NA	NA	II	NA	NA	GATTGATCCTAAACTTCCCTCCTGCATTCATGGGAGTTAGCTGACAGGAAATACACAGTG[CG]AGGAAGTGGTGAGTGAGAGAAAAAAAAAAAACAGCTAACTGATAAGATCTTAATTGCAAG	37	10	24639738	CGCACTGTGTATTTCCTGTCAGCTAACTCCCATGAATGCAGGAGGGAAGT	10	24679744	R	NA	NA	NA	NA	KIAA1217	NM_019590	Body	NA	NA	NA	NA	TRUE	NA	NA	NA	NA
cg07046426	0.000602488	0.00630722	0.265544	0.739388	0.473844	cg07046426	cg07046426	56683487	AATCCATACRTCTACRAATAAAAAACAATACCTTCAAAAAATCATAACCC	NA	NA	II	NA	NA	GTTAGAGGCTGGGTCCATGCGTCTGCGAATGGGGAACAGTGCCTTCAGGAAGTCATAGCC[CG]GATCAGAGAGCAAGGCAGACACCACGGCTATGATGCTGGCCATGGTCCAGAGAGCTGAAA	37	2	237623903	CGGGCTATGACTTCCTGAAGGCACTGTTCCCCATTCGCAGACGCATGGAC	2	237288642	R	NA	NA	NA	NA	NA	NA	NA	NA	NA	NA	NA	TRUE	NA	NA	NA	NA
cg05940672	0.000396834	0.00520313	0.265487	0.713935	0.448448	cg05940672	cg05940672	26663481	ATCAAAAAAAAATTAAATAACCAAAAATACTACCTCTACCCTAAATCAAC	NA	NA	II	NA	NA	GAGCTCCTGGGGTCAGGGGAAGGTTGGGTGGCCAGAGATGCTGCCTCTACCCTAAGTCAG[CG]TCACCCATGCTATTCCCAGCAGCTGCATTTCTCCACTCTGTAATTACAAATGAAACTGGG	37	2	10438486	CGCTGACTTAGGGTAGAGGCAGCATCTCTGGCCACCCAACCTTCCCCTGA	2	10355937	R	NA	NA	NA	NA	NA	NA	NA	chr2:10442308-10444509	N_Shelf	NA	NA	TRUE	NA	2:10437935-10438691	Unclassified	TRUE
cg12319534	9.98692e-05	0.00379314	0.265471	0.704266	0.438795	cg12319534	cg12319534	40749455	ATAAAAAATTCAAAACTACCTAACACCRAACCTAATACCTAATAAAACTC	NA	NA	II	NA	NA	GCTTCAAGAGCCTATGGAGCTGCAGGTCTCAGATAATAATAAAACCAACAAGAGAAGCCA[CG]AGCCTTACCAGGCACCAGGCCCGGTGTTAGGCAGTCCTGAATTCCTCACAAAAACTCGAA	37	4	54959841	TGAGGAATTCAGGACTGCCTAACACCGGGCCTGGTGCCTGGTAAGGCTCG	4	54654598	F	NA	NA	NA	NA	NA	NA	NA	chr4:54957979-54958542	S_Shore	NA	RDMR	NA	4:54654246-54654622	NA	NA	NA
cg07230581	0.000131103	0.00389342	0.26547	0.713796	0.448326	cg07230581	cg07230581	69719462	ATTCTAAAATTTCTTACACCCAAAAATACTACCATCCTATATAAACTACC	NA	NA	II	NA	NA	TTTTCTGCTTCTCCTTTTCAGGGTCCAGTCTGTCCCTTCCTCTGGAATGGCAGTTTACAC[CG]GCAGTTTACACAGGATGGCAGTATCTCTGGGTGTAAGAAACCTCAGAACTTTCCCCTGCT	37	11	133403211	CGGCAGTTTACACAGGATGGCAGTATCTCTGGGTGTAAGAAACCTCAGAA	11	132908421	F	NA	NA	NA	NA	OPCML	NM_001012393	TSS1500	NA	NA	NA	NA	NA	NA	NA	NA	NA
cg18693531	3.49447e-05	0.00378456	0.265452	0.823665	0.558213	cg18693531	cg18693531	19625510	TAACTTTAAAAAAATTCTATTACCCAAACTAATCTAAAATTTACACTAAC	NA	NA	II	NA	NA	AAGTGATAAAAATGGAAGAGAAGAGGAGCTCATGGGGGAACCGCTTGGCAGGGGCACTTA[CG]CCAGTGTAAACCTCAGACCAGTCTGGGCAACAGAATCCCCTCAAAGTCACTCTGCATTCT	37	14	54685790	CGCCAGTGTAAACCTCAGACCAGTCTGGGCAACAGAATCCCCTCAAAGTC	14	53755540	F	NA	NA	NA	NA	NA	NA	NA	NA	NA	NA	RDMR	NA	NA	NA	NA	NA
cg24290574	0.000529469	0.005905	0.265451	0.8298	0.564349	cg24290574	cg24290574	14714336	CATCCTACCTATAAATTTAATTACTACCACTCTTACAATTACTCCTATCC	NA	NA	II	NA	NA	ACCATGAGGCTCATCCTGCCTGTGGGTTTGATTGCTACCACTCTTGCAATTGCTCCTGTC[CG]CTTTGACAGGTAAATCTTACTTCCTGTGTTCCAGTCTCTGTGTAGAAGAGAATTAAAGGT	37	3	148583152	CGGACAGGAGCAATTGCAAGAGTGGTAGCAATCAAACCCACAGGCAGGAT	3	150065842	R	NA	NA	NA	TRUE	CPA3	NM_001870	1stExon	NA	NA	NA	NA	NA	NA	NA	NA	NA
cg12368583	0.000748658	0.00708461	0.265448	0.770707	0.505259	cg12368583	cg12368583	30694381	TTCCTATTTTTTCTCCTCTCTATCCAAATTACAAAAAATTCAACAAAACC	NA	NA	II	NA	NA	TTGATTATGGCTCCCCCCTGGCACATCTACATGTTTTGTAACTATGTCACACAGGGAGAT[CG]GCTTTGTTGAATTTCCTGTAACTTGGATAGAGAGGAGAAAAAACAGGAAAGGGCCCTCTG	37	10	77605508	CGGCTTTGTTGAATTTCCTGTAACTTGGATAGAGAGGAGAAAAAACAGGA	10	77275514	F	rs34386752	NA	NA	NA	C10orf11	NM_032024	Body	NA	NA	NA	NA	TRUE	NA	NA	NA	NA
cg04601957	0.000245933	0.0043795	0.265435	0.763403	0.497968	cg04601957	cg04601957	13760437	AAACAAAAAATCAAAACACCCCTAATTAATACTATATCTAAAAAACAAAC	NA	NA	II	NA	NA	TTGATTGATCACCCTCTTTCTGATGGGCTTTCACTACCGAGCTGGGAGGCTGCAGCTCCC[CG]CCTGCTCCCCAGACACAGCATTAACCAGGGGTGCCCTGACTTCCTGCCTCGCTTCCTCCT	37	2	105467144	GGCAGGAAGTCAGGGCACCCCTGGTTAATGCTGTGTCTGGGGAGCAGGCG	2	104833576	F	NA	NA	NA	NA	NA	NA	NA	chr2:105468851-105473488	N_Shore	NA	NA	NA	NA	2:105466445-105467194	Unclassified_Cell_type_specific	NA
cg24413842	0.000436386	0.00541725	0.265433	0.697139	0.431706	cg24413842	cg24413842	64799394	AAAAAACAAAAATACRACTCCATAATCTAATAATTACTTCAATTTTACCC	NA	NA	II	NA	NA	GCGAAAAATGTAGCTTTGGAAATGGTGTTTATAGCAGGCCCATGGGCAAAACGTTTCAAC[CG]GGCAAAACTGAAGCAATCACCAGATTATGGAGCCGTATTTCTGTTTCTTTAAAGACAAAC	37	7	150211820	CGGGCAAAACTGAAGCAATCACCAGATTATGGAGCCGTATTTCTGTTTCT	7	149842753	F	rs73726885	NA	NA	NA	GIMAP7	NM_153236	TSS200	NA	NA	NA	NA	NA	NA	7:150211640-150212333	Unclassified_Cell_type_specific	NA
cg11992736	0.000936141	0.00804276	0.26541	0.73946	0.47405	cg11992736	cg11992736	13678368	CTCTTCCTACTATCCAAACAAAACRATAAATCCCCTAACCCTAACATAAC	NA	NA	II	NA	NA	CCCACACAGCAGGCCCACAGCTCTCCACACATACACGTGCCTCCACCCAGCAAGAGGAGC[CG]CCATGCCAGGGTCAGGGGACTCACCGCCCTGCCTGGACAGCAGGAAGAGGAAGAGGAGGG	37	19	18197544	TCTTCCTGCTGTCCAGGCAGGGCGGTGAGTCCCCTGACCCTGGCATGGCG	19	18058544	F	NA	NA	NA	NA	IL12RB1	NM_005535	Body	NA	NA	NA	DMR	NA	NA	NA	NA	NA
cg24851181	0.00024556	0.00437898	0.265372	0.728777	0.463405	cg24851181	cg24851181	24783430	AATATAACAACATTATTATATATATCATCACTTCCCTAAATTCCACACTC	NA	NA	II	NA	NA	TGCAGCAGCCAGGTGTAACAGCATTGTTGTGTGTGTCATCACTTCCCTGAATTCCACACT[CG]GCTCCCTTTTCAGCCTTTAAAGAGCCTGTGTGTGTATGCATGTGCGTGTGTGTGTGTGTG	37	3	138668187	GTGTAACAGCATTGTTGTGTGTGTCATCACTTCCCTGAATTCCACACTCG	3	140150877	R	NA	NA	NA	NA	C3orf72	NM_001040061	Body	chr3:138668635-138669323	N_Shore	NA	RDMR	TRUE	NA	NA	NA	NA
cg16790416	0.00015344	0.00395956	0.265319	0.694914	0.429594	cg16790416	cg16790416	63698501	CTTTCTCTAATCTTTCTCTACTCCRTAAACATTTCTATATCAAATACCTC	NA	NA	II	NA	NA	CTGGGCGGCCGCTTTCTCTGGTCTTTCTCTGCTCCGTAGACATTTCTGTGTCAGGTGCCT[CG]CATATTCGCACCCACGCGCCAGGGCATTAAGCCGAACCTTGCTTGGTGGCTCTCAGCCTT	37	10	112403098	TTTCTCTGGTCTTTCTCTGCTCCGTAGACATTTCTGTGTCAGGTGCCTCG	10	112393088	R	NA	NA	NA	NA	RBM20	NM_001134363	TSS1500	chr10:112402953-112404328	Island	NA	RDMR	NA	10:112392732-112393265	10:112402931-112403124	Unclassified_Cell_type_specific	NA
cg11480278	0.000724827	0.00695922	0.265245	0.816065	0.55082	cg11480278	cg11480278	52669429	TAAAAACACTACAACRATAATACTAAAAAAATATCAAAAACAACAAAACC	NA	NA	II	NA	NA	CACTTTCTTCTTAAAAACACTGCAACGGTGATGCTGAAAGGGTGTCAGAGACAACAGGGC[CG]GGTGGGGACTGCAGCGAACCACAGAATGCAACCGGGGAGCGGCTACTTCCCCTGACCAAC	37	17	83580	CGGCCCTGTTGTCTCTGACACCCTTTCAGCATCACCGTTGCAGTGTTTTT	17	83580	R	NA	NA	NA	NA	RPH3AL	NM_006987	Body	chr17:85009-85414	N_Shore	NA	NA	NA	NA	NA	NA	NA
cg16331599	0.000202657	0.00416436	0.265238	0.779801	0.514564	cg16331599	cg16331599	54608357	TCCRAAAATACRTTTATAATCATTCTCATCAATAAAAATACCCACCTACC	NA	NA	II	NA	NA	TACACTCATGCTCCGAGGGTACGTTTGTAGTCATTCTCATCAGTGGAAATGCCCACCTGC[CG]GCAGAAGTTATTTGGAACCAAGCAAGAGCACTGTCCCTGGCTGTGGTGTTGTTTCTCTAG	37	3	121796627	CGGCAGGTGGGCATTTCCACTGATGAGAATGACTACAAACGTACCCTCGG	3	123279317	R	NA	NA	NA	NA	CD86	NM_006889	TSS200	NA	NA	NA	NA	NA	NA	3:121796571-121796840	Unclassified_Cell_type_specific	NA
cg04514047	0.000177948	0.00404599	0.265231	0.895077	0.629846	cg04514047	cg04514047	63608476	AAAAAATAATAAACTCTAAAAATAAAACCTCAATTCCCTTACTAAATAAC	NA	NA	II	NA	NA	TAAGGAAGAAAAGGAAGTGGTAAACTCTGAAGATAGAACCTCAATTCCCTTGCTGAGTGA[CG]CGGTCAATGAGCACCAATCGCCTACGGGAGGCCAGAAAAGGCTGCGTGGTGCTCCCCTCT	37	5	10562456	GGAAGTGGTAAACTCTGAAGATAGAACCTCAATTCCCTTGCTGAGTGACG	5	10615456	R	NA	NA	NA	NA	NA	NA	NA	chr5:10562816-10565680	N_Shore	NA	NA	NA	NA	NA	NA	NA
cg13648550	0.000334434	0.00487296	0.26521	0.880965	0.615755	cg13648550	cg13648550	12629436	CCAACACTTTAAAATATAACCTTAAACAAAAAACTTCATCTTCCTCTATC	NA	NA	II	NA	NA	TCCTCACCACAACCACAGGAGGCAGGTACTACCATCATCCCCTGTTCACAGATGAGGAAA[CG]ACAGAGGAAGATGAAGTTTCCTGCCCAAGGTCACACCCCAAAGTGTTGGAGGAGCCGGGC	37	9	27379518	CGACAGAGGAAGATGAAGTTTCCTGCCCAAGGTCACACCCCAAAGTGTTG	9	27369518	F	NA	NA	NA	NA	MOBKL2B	NM_024761	Body	NA	NA	NA	NA	NA	NA	NA	NA	NA
cg20632143	0.000329242	0.00484205	0.265163	0.69227	0.427108	cg20632143	cg20632143	14614450	AAAAATAAATACTCCTTAACAACCTAACCACATTTCTCCCAACTATTATC	NA	NA	II	NA	NA	GGAAGATGTAAGGAGGAAGAGTACAGCTGATAATGAAACCAGCTGCCTGGGTGTCAAAAA[CG]ATAACAGTTGGGAGAAATGTGGCCAGGCTGTCAAGGAGTACTTATCTTTTAAACAAAAAT	37	12	51415652	CGATAACAGTTGGGAGAAATGTGGCCAGGCTGTCAAGGAGTACTTATCTT	12	49701919	F	NA	NA	NA	NA	SLC11A2	NM_000617	5'UTR	chr12:51419640-51420347	N_Shelf	NA	NA	NA	NA	NA	NA	NA
cg15357075	6.38922e-05	0.00378456	0.265155	0.701578	0.436423	cg15357075	cg15357075	30749471	CAAACTTATCTAATCTAAAAAACAAACCCCAAAACTTACRTTATTTTTTC	NA	NA	II	NA	NA	TCATTTGGGGCCAAGCTTATCTGATCTGAAGGACAGGCCCCAGGGCTTGCGTTGTTTTTT[CG]TCATTGCCAGGCACCTTTGCTGAGTCATTTGGGGTTGGCAGACCTGGAAAAGACAGCGGT	37	11	123325095	AAGCTTATCTGATCTGAAGGACAGGCCCCAGGGCTTGCGTTGTTTTTTCG	11	122830305	R	NA	NA	NA	NA	NA	NA	NA	NA	NA	NA	NA	NA	NA	11:123324899-123325233	Unclassified_Cell_type_specific	NA
cg26158194	0.000216137	0.00422706	0.265118	0.825313	0.560195	cg26158194	cg26158194	40735329	CTATAATCTAAACCCCACAAAATACTAACAAATCCCTAAAATAAATATAC	NA	NA	II	NA	NA	GAAACTCGGCTGGGGGTGGGGGCTCAGAAGCCGCCCCAGAAAGCACTGAAAGCCACAGCA[CG]TACACCCACTCCAGGGATCTGCCAGCACCCTGTGGGGCCCAGACTACAGGCTGATGGCGG	37	11	1874320	TGTAGTCTGGGCCCCACAGGGTGCTGGCAGATCCCTGGAGTGGGTGTACG	11	1830896	F	NA	NA	NA	TRUE	LSP1	NM_002339	5'UTR	NA	NA	NA	NA	NA	11:1830792-1831026	11:1874194-1874495	Promoter_Associated	NA
cg01138020	0.000509233	0.00580171	0.265111	0.658545	0.393434	cg01138020	cg01138020	59655432	AAAACCCTTATCCTCCRTAACAAATCTCAAAAACTAACRATAAAAAAATC	NA	NA	II	NA	NA	TGGGGGTGCCAGGAGCCCTTGTCCTCCGTAGCAGGTCTCAGAGGCTGACGATGGGGAAAT[CG]CACTGGTGAAGCTGCCGTGGGGTCAGGAGGAACCTGCGATAAGACGCCCAACAGTTAGGG	37	17	4337094	GAGCCCTTGTCCTCCGTAGCAGGTCTCAGAGGCTGACGATGGGGAAATCG	17	4283843	R	NA	NA	NA	TRUE	SPNS3	NM_182538	TSS200	NA	NA	NA	NA	NA	NA	17:4336770-4337365	Promoter_Associated	NA
cg01961105	0.000244033	0.00437006	0.265084	0.844206	0.579122	cg01961105	cg01961105	18666377	ATACCRAATTTAACCCTTATTACTATTTCAAAAATACTTCRAACTAATAC	NA	NA	II	NA	NA	AGTTCGATTTTATGCCGGATTTAGCCCTTATTACTATTTCAAGGGTGCTTCGGGCTAGTG[CG]GGCGGGAGCATTCAGGGATGCCAAGGGGAAGACTTTCCCAAGTCACCGTCTTCTTCTCTG	37	16	54968783	TGCCGGATTTAGCCCTTATTACTATTTCAAGGGTGCTTCGGGCTAGTGCG	16	53526284	R	NA	NA	NA	NA	NA	NA	NA	chr16:54970301-54972846	N_Shore	NA	NA	NA	16:53526274-53526333	16:54968219-54969213	Unclassified_Cell_type_specific	NA
cg08056069	0.000123371	0.00386	0.265032	0.828759	0.563727	cg08056069	cg08056069	40686319	AACAACAACTCTACRAAAAATCAACTACTTCTCTAACCTACRTATCAATC	NA	NA	II	NA	NA	GGAGAATCAGGAGCAAACTGCTCCCCGCCCTTCCCAGTTCAGGGGTGTTGCTTCATCGCC[CG]ACTGACACGCAGGCCAGAGAAGCAGCTGACTCCCCGCAGAGCTGCTGCCTTATAAGGACA	37	1	95179425	GCAGCAGCTCTGCGGGGAGTCAGCTGCTTCTCTGGCCTGCGTGTCAGTCG	1	94952013	F	NA	NA	NA	NA	NA	NA	NA	NA	NA	NA	NA	TRUE	NA	NA	NA	TRUE
cg12929160	0.000167234	0.00401448	0.265032	0.84708	0.582048	cg12929160	cg12929160	21621495	CCTCTTTATTCTTAAATATTTACTACTTTTCTTTCTTTAATCTCTTTCTC	NA	NA	II	NA	NA	GAAGTTAAACCTGGGCATATGGACAAACATGAATTGGGCTACAAATATCTTGACATGACT[CG]AGAAAGAGACTAAAGAAAGAAAAGTAGTAAACACTCAAGAACAAAGAGGGTAGGAGCGGA	37	13	77030645	CTCTTTGTTCTTGAGTGTTTACTACTTTTCTTTCTTTAGTCTCTTTCTCG	13	75928646	F	NA	NA	NA	NA	NA	NA	NA	NA	NA	NA	NA	TRUE	NA	NA	NA	NA
cg01481646	0.000107431	0.00381077	0.265012	0.796959	0.531947	cg01481646	cg01481646	52689313	TATTACTTTAAACCTCTAAAACCTAAAAATTACTATTACCACAACAAACC	NA	NA	II	NA	NA	CCAGCACTACCACATGCAGAAGATTGGGGAGTCACTGCTTGTGTCTGTCTGGACAGATCA[CG]GTTTGCTGTGGTAACAGCAATCCCCAGGTCTCAGAGGCTTAAAGCAACAGAGGTTTATTT	37	10	82217548	CGGTTTGCTGTGGTAACAGCAATCCCCAGGTCTCAGAGGCTTAAAGCAAC	10	82207528	F	NA	NA	NA	NA	TSPAN14	NM_001128309	5'UTR	chr10:82213556-82214760	S_Shelf	NA	NA	NA	NA	10:82217435-82217608	Promoter_Associated_Cell_type_specific	NA
[truncated: 89,516 more rows]
