# Supplementary material for: DNA methylome profiling reveals epigenetic regulation of lipoprotein-associated phospholipase A2 in human vulnerable atherosclerotic plaque
Source: Clin Epigenetics. 2021 Aug 21;13:161. doi: 10.1186/s13148-021-01152-z (PMC8379831; doi:10.1186/s13148-021-01152-z)
Supplement: Supplementary file 4 — Additional file 4. GO analysis of the genes differentially hypomethylated in SYM and ASYM plaques [file 13148_2021_1152_MOESM4_ESM.xlsx]

## Sheet: Additional file 4
Additional file 4. GO analysis of the genes differentially hypomethylated in vulnerable and non-vulnerable plaques
GO ID	GO term	Ontology source	Term p value	Term p value corrected with Bonferroni step down	Group p value	Group p value corrected with Bonferroni step down	GO levels	GO groups	Associated genes (% )	Nr. genes	Associated genes found
GO:0065008	regulation of biological quality	GO_BiologicalProcess-EBI-UniProt-GOA_22.03.2019_00h00	7.85224e-13	1.9717e-09	7.85224e-13	9.42269e-12	[2]	Group00	25.8481	1242	[A2M, AANAT, ABAT, ABCA1, ABCA2, ABCB4, ABCG1, ABHD17C, ABHD6, ABHD8, ABL1, ABL2, ABR, ACACA, ACADL, ACADVL, ACIN1, ACKR3, ACOT11, ACOX2, ACSL1, ACSL6, ACTA2, ACTN2, ACTN3, ADAM10, ADAMTS13, ADAMTS18, ADAMTS5, ADCY5, ADCY6, ADCY9, ADD1, ADD2, ADD3, ADIPOR1, ADNP, ADRA1D, ADRB3, AGER, AGT, AGTPBP1, AGTR1, AGTRAP, AKAP1, AKAP6, AKAP7, AKR1A1, AKR1B1, AKT1, AKT1S1, AKT2, ALDH1L1, ALDH3B1, ALDH8A1, A…
GO:0006629	lipid metabolic process	GO_BiologicalProcess-EBI-UniProt-GOA_22.03.2019_00h00	1.38565e-06	0.00335606	1.38565e-06	2.77131e-06	[3]	Group01	26.7888	468	[A4GALT, ABCA1, ABCA2, ABCB4, ABCG1, ABHD2, ABHD6, ABO, ACACA, ACADL, ACADS, ACADVL, ACLY, ACOT11, ACOX2, ACSL1, ACSL3, ACSL6, ACSM5, ADIPOR1, AGAP2, AGK, AGPAT1, AGT, AGTR1, AKR1A1, AKR1B1, AKT1, AKT2, ALAS1, ALDH1L1, ALDH3B1, ALDH3B2, ALDH8A1, ALDOC, ALG9, ALOX12, ALOX15, AMBRA1, AMH, ANGPT1, ANGPTL1, APLP2, APOA5, APOB, APOBEC2, APOE, APOL2, APOM, ARF3, ASAH1, ASPG, ASXL1, ATF7IP, ATP1A1, ATP5…
GO:0006811	ion transport	GO_BiologicalProcess-EBI-UniProt-GOA_22.03.2019_00h00	1.62311e-06	0.00392794	1.62311e-06	1.62311e-06	[4]	Group02	26.3337	543	[ABAT, ABCA1, ABCB4, ABCC2, ABCC5, ABCG1, ABL1, ACACA, ACSL1, ACSL3, ACSL6, ACTN2, ADAMTS8, ADRA1D, AGT, AGTR1, AHNAK, AKAP6, AKAP7, AKT1, AKT2, AMH, ANK2, ANO4, ANO6, ANO7, ANO8, ANXA2, APBA1, APOA5, APOE, AQP1, ARHGAP1, ASIC2, ASIC3, ASIP, ASNA1, ASPA, ASPH, ATF2, ATP10A, ATP10B, ATP10D, ATP13A3, ATP13A4, ATP13A5, ATP1A1, ATP1A2, ATP2A1, ATP2B4, ATP5F1A, ATP5F1EP2, ATP5MC2, ATP5PD, ATP5PF, ATP6…
GO:0006884	cell volume homeostasis	GO_BiologicalProcess-EBI-UniProt-GOA_22.03.2019_00h00	7.3378e-07	0.00178529	7.3378e-07	3.6689e-06	[3, 5, 6]	Group03	61.7647	21	[ADD1, ANO6, AQP1, CDKN1A, CLCN6, E2F4, GNB3, IKZF1, LRRC8A, LRRC8C, LRRC8D, LRRC8E, P2RX7, SLC12A3, SLC12A4, SLC12A5, SLC12A6, SLC12A8, SLC12A9, TESC, TRPV4]
GO:0016049	cell growth	GO_BiologicalProcess-EBI-UniProt-GOA_22.03.2019_00h00	1.12094e-06	0.0027194	1.12094e-06	4.48376e-06	[2]	Group04	30.2508	193	[ABL1, ACVR1, ADAM10, ADIPOR1, ADNP, ADNP2, ADRA1D, AGT, AGTR1, AKAP13, AKAP6, AKR1A1, AKT1, APBB2, APOE, ASXL1, ATP6V0A4, BARHL2, BCAR1, BCL6, BDKRB1, BIN3, BRINP1, CAV3, CCAR2, CCNH, CDAN1, CDH4, CDHR2, CDK2, CDK5R1, CDKN1A, CDKN2C, CLSTN1, CLSTN3, CPNE6, CPNE9, CPT2, CRIM1, CRLF3, CRYAB, CTNND1, CTTN, CYFIP1, CYP27B1, DCLK1, DCSTAMP, DCUN1D3, DDR1, DMAP1, DNM2, DRAXIN, DSCAM, EBAG9, EGFR, EPB4…
GO:0001558	regulation of cell growth	GO_BiologicalProcess-EBI-UniProt-GOA_22.03.2019_00h00	3.54498e-06	0.00853277	1.12094e-06	4.48376e-06	[3, 4, 5]	Group04	30.5709	166	[ABL1, ACVR1, ADAM10, ADIPOR1, ADNP, ADNP2, AGT, AGTR1, AKAP6, AKT1, APBB2, APOE, ASXL1, BARHL2, BCAR1, BCL6, BDKRB1, BRINP1, CAV3, CCAR2, CCNH, CDAN1, CDH4, CDHR2, CDK2, CDK5R1, CDKN1A, CDKN2C, CLSTN1, CLSTN3, CPNE6, CPNE9, CPT2, CRIM1, CRLF3, CRYAB, CTNND1, CTTN, CYFIP1, CYP27B1, DCSTAMP, DCUN1D3, DDR1, DMAP1, DNM2, DRAXIN, DSCAM, EBAG9, EGFR, EPM2A, ERBB2, EXOSC2, EXTL3, F2, FAM122A, FBLN5, FO…
GO:0043062	extracellular structure organization	GO_BiologicalProcess-EBI-UniProt-GOA_22.03.2019_00h00	4.16358e-11	1.04048e-07	4.16358e-11	4.16358e-10	[3]	Group05	34.6154	180	[A2M, ABCA1, ABCG1, ABI3BP, ABL1, ACAN, ACSL3, ADAM10, ADAM12, ADAM19, ADAMTS4, ADAMTS5, ADAMTSL4, AGT, AGTR1, ANTXR1, ANXA2, APBB2, APOA5, APOB, APOE, APOM, ATP6V0A4, BMP7, CAPN2, CCDC80, CCN1, CCN2, CCNH, CD46, CD47, CETP, CHADL, CLASP2, COL11A1, COL11A2, COL14A1, COL15A1, COL16A1, COL18A1, COL23A1, COL28A1, COL3A1, COL4A1, COL4A2, COL5A2, COL6A2, COL6A3, COL7A1, COL8A1, COL8A2, COL9A2, CREB3L1…
GO:0030198	extracellular matrix organization	GO_BiologicalProcess-EBI-UniProt-GOA_22.03.2019_00h00	5.19526e-10	1.29466e-06	4.16358e-11	4.16358e-10	[4]	Group05	35.1039	152	[A2M, ABI3BP, ABL1, ACAN, ADAM10, ADAM12, ADAM19, ADAMTS4, ADAMTS5, ADAMTSL4, AGT, ANTXR1, ANXA2, APBB2, ATP6V0A4, CAPN2, CCDC80, CCN1, CCN2, CCNH, CD46, CD47, CHADL, CLASP2, COL11A1, COL11A2, COL14A1, COL15A1, COL16A1, COL18A1, COL23A1, COL28A1, COL3A1, COL4A1, COL4A2, COL5A2, COL6A2, COL6A3, COL7A1, COL8A1, COL8A2, COL9A2, CREB3L1, CRISP2, CRISPLD2, CSGALNACT1, CSPG4, CTSK, DAG1, DDR1, DDR2, DM…
GO:0023051	regulation of signaling	GO_BiologicalProcess-EBI-UniProt-GOA_22.03.2019_00h00	8.09231e-09	2.00204e-05	9.13536e-09	6.39475e-08	[2, 3]	Group06	25.2814	1123	[A2M, ABAT, ABCA1, ABHD6, ABL1, ABL2, ABR, ABRA, ACKR1, ACKR3, ACTN2, ACTN3, ACVR1, ADA2, ADAM12, ADAMTS12, ADCY5, ADGRG1, ADIPOR1, ADNP, ADRA1D, ADRB3, AFAP1, AGAP2, AGER, AGPAT1, AGT, AGTR1, AKAP1, AKAP12, AKAP13, AKAP5, AKAP6, AKAP7, AKR1A1, AKR1B1, AKT1, AKT1S1, ALOX15, ALPK1, AMER2, AMER3, AMH, ANGPT1, ANGPTL1, ANK2, ANKRD6, ANKS1B, ANTXR1, ANXA2, APBA1, APBA2, APC, APCDD1, APLP1, APLP2, APO…
GO:0010646	regulation of cell communication	GO_BiologicalProcess-EBI-UniProt-GOA_22.03.2019_00h00	2.4229e-08	5.97486e-05	9.13536e-09	6.39475e-08	[3, 4]	Group06	25.1992	1107	[A2M, ABAT, ABCA1, ABHD6, ABL1, ABL2, ABR, ABRA, ACKR1, ACKR3, ACTN2, ACTN3, ACVR1, ADA2, ADAM12, ADAMTS12, ADCY5, ADGRG1, ADIPOR1, ADNP, ADRA1D, ADRB3, AFAP1, AGAP2, AGER, AGPAT1, AGT, AGTR1, AKAP1, AKAP12, AKAP13, AKAP5, AKAP6, AKAP7, AKR1A1, AKR1B1, AKT1, AKT1S1, ALOX15, ALPK1, AMER2, AMER3, AMH, ANGPT1, ANGPTL1, ANK2, ANKRD6, ANKS1B, ANTXR1, APBA1, APBA2, APC, APCDD1, APLP1, APLP2, APOE, APOL…
GO:0009966	regulation of signal transduction	GO_BiologicalProcess-EBI-UniProt-GOA_22.03.2019_00h00	1.34489e-06	0.00326001	9.13536e-09	6.39475e-08	[3, 4, 5]	Group06	24.9563	1000	[A2M, ABAT, ABCA1, ABHD6, ABL1, ABL2, ABR, ABRA, ACKR1, ACKR3, ACTN2, ACTN3, ACVR1, ADA2, ADAM12, ADAMTS12, ADGRG1, ADIPOR1, ADRA1D, ADRB3, AFAP1, AGAP2, AGER, AGPAT1, AGT, AKAP1, AKAP12, AKAP13, AKAP5, AKAP6, AKAP7, AKR1A1, AKR1B1, AKT1, AKT1S1, ALOX15, ALPK1, AMER2, AMER3, AMH, ANGPT1, ANGPTL1, ANKRD6, ANKS1B, ANTXR1, APC, APCDD1, APLP1, APLP2, APOE, APOL2, ARAP3, ARFRP1, ARHGAP1, ARHGAP12, ARH…
GO:0098542	defense response to other organism	GO_BiologicalProcess-EBI-UniProt-GOA_22.03.2019_00h00	7.17799e-13	1.80311e-09	1.34542e-13	1.88359e-12	[3, 4, 5]	Group07	14.9798	222	[A2M, ABCF3, ADAMTS13, ADAMTS5, ADAR, ADARB1, AGBL4, AGER, ALPK1, AMH, ANGPTL2, AP1G1, APLP2, APOB, APOBEC3F, APOE, ARHGEF7, ARL4C, ATL1, ATP6V0A4, BPIFB3, BVES, C19orf66, C1R, C1S, C5AR1, C7, CALCOCO2, CALM1, CARD11, CASP4, CAV2, CCL11, CCL2, CCL21, CCL25, CD4, CD46, CD47, CD96, CDC42EP2, CDC42EP4, CDH11, CHAMP1, CHGA, CLEC4C, CLP1, CLSTN1, CLU, CMPK1, COTL1, CRP, CSF1R, CSRP1, CSRP3, CTSK, CUL9…
GO:0042742	defense response to bacterium	GO_BiologicalProcess-EBI-UniProt-GOA_22.03.2019_00h00	1.54295e-07	0.000377252	1.34542e-13	1.88359e-12	[4, 5, 6]	Group07	12.0773	50	[ADAMTS5, C5AR1, CD4, CHAMP1, CHGA, CRP, CSRP1, DEFB124, DEFB132, DLC1, DSE, EHHADH, ELANE, EPHA2, F2, FOXP1, GALP, HAMP, HEXIM1, HLA-E, IL22RA1, JCHAIN, KLK7, KLKB1, KRT6A, LEAP2, LYST, MAL, MAPKBP1, MAVS, MRTFA, NANOS2, NLRP1, NOD1, NR1I2, OPTN, P2RX7, PGLYRP1, PLA2G1B, PLA2G2A, PLA2G6, PLPPR3, PXDN, RAG2, RARRES2, REG3G, SELP, SHC1, STAB2, SYT12]
GO:0006959	humoral immune response	GO_BiologicalProcess-EBI-UniProt-GOA_22.03.2019_00h00	4.04269e-07	0.000986011	1.34542e-13	1.88359e-12	[3]	Group07	12.9032	60	[A2M, AIRE, BLNK, C1R, C1S, C5AR1, C7, CCL2, CCR6, CD19, CD46, CD59, CHAMP1, CHGA, CLU, CMPK1, CPNE2, CRP, CSRP1, DSE, ELANE, F2, GALP, GNPDA1, GPR183, HEXIM1, HHIP, HLA-E, HNRNPC, HPX, JCHAIN, KLK7, KLKB1, KRT6A, LEAP2, MASP1, MRPS30, NRG1, PGLYRP1, PLA2G1B, PLA2G2A, PLA2G6, PROS1, PRTN3, PSMA7, RARRES2, REG3G, RPL29, SCARA3, SERPING1, SPATA2, ST6GAL1, TDGF1, TFEB, TRAPPC2, TRIT1, VTN, YTHDF2, Z…
GO:0007167	enzyme linked receptor protein signaling pathway	GO_BiologicalProcess-EBI-UniProt-GOA_22.03.2019_00h00	2.53507e-07	0.00061881	1.52072e-08	9.12429e-08	[4, 5, 6]	Group08	27.9726	367	[ABL1, ACKR1, ACVR1, ADAM10, ADAM12, ADAMTS12, ADIPOR1, AGT, AGTR1, AKR1B1, AKT1, AKT1S1, AKT2, AMH, ANGPT1, ANGPT2, ANGPTL1, ANGPTL2, AP2A1, AP2A2, AP2B1, AP2M1, AP2S1, APC, APLP2, APOBEC2, ARHGEF18, ARHGEF7, ARPC1A, ARPC4, ART4, ATN1, ATP6V0A1, ATP6V0A2, ATP6V0A4, ATP6V0C, ATP6V0E1, ATP6V0E2, ATP6V1B2, ATP6V1G2, ATP6V1G3, BCAR1, BCL9L, BCR, BDKRB1, BLNK, BMP4, BMP7, BMP8B, BMPR1A, BMPR1B, BTBD1…
GO:0009719	response to endogenous stimulus	GO_BiologicalProcess-EBI-UniProt-GOA_22.03.2019_00h00	4.3155e-07	0.00105169	1.52072e-08	9.12429e-08	[2]	Group08	26.5355	553	[AANAT, ABCA1, ABCA2, ABCG1, ABHD2, ABL1, ACACA, ACKR1, ACKR3, ACSL1, ACSL6, ACTN2, ACVR1, ADAM12, ADAMTS12, ADCY5, ADCY6, ADCY9, ADIPOR1, ADRA1D, AGER, AGL, AGT, AGTR1, AGTRAP, AKAP13, AKAP6, AKAP7, AKR1A1, AKR1B1, AKT1, AKT2, ALAD, ALDH3A1, ALPL, AMH, ANGPTL1, ANGPTL2, ANXA2, APC, APLP1, APLP2, APOB, APOBEC2, APOE, AQP1, ARHGEF18, ASH1L, ASIP, ASPA, ATAT1, ATF2, ATF7IP, ATN1, ATP1A1, ATP1A2, AT…
GO:0071495	cellular response to endogenous stimulus	GO_BiologicalProcess-EBI-UniProt-GOA_22.03.2019_00h00	3.85802e-06	0.00926696	1.52072e-08	9.12429e-08	[3]	Group08	26.5786	463	[AANAT, ABHD2, ABL1, ACACA, ACKR1, ACKR3, ACSL1, ACSL6, ACTN2, ACVR1, ADAM12, ADAMTS12, ADCY5, ADCY6, ADCY9, ADIPOR1, AGER, AGT, AGTR1, AGTRAP, AKAP13, AKAP6, AKAP7, AKR1A1, AKR1B1, AKT1, AKT2, AMH, ANGPTL1, ANGPTL2, APC, APLP1, APLP2, APOB, APOBEC2, AQP1, ARHGEF18, ASIP, ASPA, ATF2, ATN1, ATP1A1, ATP1A2, ATP2B4, ATP6V0A1, ATP6V0A2, ATP6V0A4, ATP6V0C, ATP6V0E1, ATP6V0E2, ATP6V1B2, ATP6V1G2, ATP6V…
GO:0002250	adaptive immune response	GO_BiologicalProcess-EBI-UniProt-GOA_22.03.2019_00h00	1.78385e-11	4.46319e-08	3.32587e-13	4.32363e-12	[3]	Group09	12.8827	101	[ADGRE1, AGER, AIRE, ALOX15, BCL6, BTF3, C17orf99, C1R, C1S, C7, CCR6, CD19, CD1B, CD4, CD46, CD79A, CLEC4C, CLEC4G, CLSTN1, CLU, CRACR2A, CRP, CSRP1, DBNL, EMP2, EPHB6, FADD, FAM49B, FCAMR, FERMT2, FYN, GCNT3, GINS2, GPR183, GTF2F2, HLA-E, HNRNPC, HPX, IL18BP, IL1RN, IL31RA, IL6ST, IRF4, JAK3, JCHAIN, KRT32, LIG4, LOXL1, LOXL3, LY9, MAD2L2, MAL, MAP3K20, MCOLN1, MRTFA, MYDGF, NCOR2, NEDD4, NFKBI…
GO:0050776	regulation of immune response	GO_BiologicalProcess-EBI-UniProt-GOA_22.03.2019_00h00	5.1038e-09	1.26523e-05	3.32587e-13	4.32363e-12	[3, 4]	Group09	16.156	232	[A2M, ABL1, ABR, AGER, ALOX15, ALPK1, AMH, ANGPT1, ANGPTL2, AP1G1, APLP2, APOB, APOE, ARHGEF7, ARL4C, ARPC1A, ARPC4, ASIP, ASPA, BAG6, BCAR1, BCL6, BCR, BRAF, BTF3, BTN2A3P, C17orf99, C1R, C1S, C5AR1, C7, CALM1, CARD11, CASR, CAV2, CD19, CD1B, CD276, CD300LD, CD4, CD46, CD47, CD59, CD79A, CD96, CDH11, CLEC4C, CLEC4G, CLP1, CLSTN1, CLU, COL3A1, CPNE2, CRP, CSRP1, CTNND1, CTSK, CYFIP1, CYLD, DAB2IP…
GO:0050778	positive regulation of immune response	GO_BiologicalProcess-EBI-UniProt-GOA_22.03.2019_00h00	7.90039e-09	1.95535e-05	3.32587e-13	4.32363e-12	[3, 4, 5]	Group09	15.5689	182	[A2M, ABL1, ALPK1, AMH, ANGPTL2, AP1G1, APLP2, APOB, ARHGEF7, ARL4C, ARPC1A, ARPC4, BAG6, BCAR1, BRAF, BTF3, BTN2A3P, C17orf99, C1R, C1S, C5AR1, C7, CARD11, CAV2, CD19, CD1B, CD276, CD4, CD46, CD47, CD59, CD79A, CLEC4C, CLP1, CLSTN1, CLU, CPNE2, CRP, CSRP1, CTNND1, CTSK, CYFIP1, CYLD, DAB2IP, DOCK1, EHHADH, EIF2B3, ELANE, ELF1, ERBIN, ESR1, F2, FADD, FAM49B, FERMT2, FOXP1, FYN, GAB2, GPATCH3, GTF…
GO:0019724	B cell mediated immunity	GO_BiologicalProcess-EBI-UniProt-GOA_22.03.2019_00h00	1.60183e-08	3.9517e-05	3.32587e-13	4.32363e-12	[5]	Group09	9.375	27	[BCL6, C17orf99, C1R, C1S, C7, CCR6, CD19, CD46, CLU, CRP, CSRP1, GCNT3, HLA-E, HNRNPC, HPX, LIG4, MAD2L2, PSMA7, SERPING1, SUPT6H, SWAP70, TDGF1, TNFSF13, TP53BP1, TREX1, UNG, ZP3]
GO:0002449	lymphocyte mediated immunity	GO_BiologicalProcess-EBI-UniProt-GOA_22.03.2019_00h00	8.14379e-07	0.00197731	3.32587e-13	4.32363e-12	[4]	Group09	12.9754	58	[AGER, AIRE, AP1G1, BCL6, BTF3, C17orf99, C1R, C1S, C7, CCR6, CD19, CD1B, CD46, CD96, CDH11, CLEC4G, CLU, CRP, CSRP1, EMP2, EPHB6, FADD, FAM49B, FERMT2, GCNT3, GTF2F2, HLA-E, HNRNPC, HPX, IL1RN, IL31RA, KRT32, LEP, LIG4, LYST, MAD2L2, MAL, MAP3K20, MRTFA, NR2C2, P2RX7, PPP3CB, PRKCZ, PSMA7, RAB27A, SERPING1, SMAD6, SUPT6H, SWAP70, TDGF1, TINAGL1, TNFSF13, TP53BP1, TRAF6, TREX1, UNG, ZNF395, ZP3]
GO:0003013	circulatory system process	GO_BiologicalProcess-EBI-UniProt-GOA_22.03.2019_00h00	2.885e-09	7.16346e-06	1.76702e-17	3.00393e-16	[3]	Group10	31.5938	224	[ABAT, ABR, ACTA2, ADCY6, ADORA3, ADRA1D, ADRB3, AGER, AGT, AGTR1, AGTRAP, AKAP13, AKR1B1, AKT1, ALDH1L1, ALOX12, ANGPT1, ANGPTL1, ANK2, AOPEP, APC, APOBEC2, APOE, ASIC2, ASIP, ASPA, ASPH, ATF7IP, ATP1A1, ATP1A2, ATP2A1, ATP2B4, ATP5F1A, ATP5MC2, ATP5PF, BBS2, BCR, BDKRB1, BVES, C2CD4A, CACNA2D1, CACNA2D4, CACNG1, CALCA, CALM1, CARTPT, CASQ1, CASQ2, CASR, CAV2, CAV3, CCN2, CDH11, CELF1, CELF2, CH…
GO:0008015	blood circulation	GO_BiologicalProcess-EBI-UniProt-GOA_22.03.2019_00h00	7.14596e-09	1.76934e-05	1.76702e-17	3.00393e-16	[4]	Group10	31.4286	220	[ABAT, ABR, ACTA2, ADCY6, ADORA3, ADRA1D, ADRB3, AGER, AGT, AGTR1, AGTRAP, AKR1B1, AKT1, ALDH1L1, ALOX12, ANGPT1, ANGPTL1, ANK2, AOPEP, APC, APOBEC2, APOE, ASIC2, ASIP, ASPA, ASPH, ATF7IP, ATP1A1, ATP1A2, ATP2A1, ATP2B4, ATP5F1A, ATP5MC2, ATP5PF, BBS2, BCR, BDKRB1, BVES, C2CD4A, CACNA2D1, CACNA2D4, CACNG1, CALCA, CALM1, CARTPT, CASQ1, CASQ2, CASR, CAV2, CAV3, CCN2, CDH11, CELF1, CELF2, CHD7, CHGA…
GO:0090066	regulation of anatomical structure size	GO_BiologicalProcess-EBI-UniProt-GOA_22.03.2019_00h00	3.3126e-07	0.000808276	1.76702e-17	3.00393e-16	[3]	Group10	30.6854	197	[ABL1, ACTA2, ACTN2, ADCY6, ADD1, ADD2, ADD3, ADNP, ADRA1D, ADRB3, AGT, AGTR1, AKT1, AKT1S1, ALOX12, ALOX15, ANGPTL2, ANO6, AP2M1, APOE, AQP1, ARHGAP18, ARHGEF7, ARPC1A, ARPC4, ARPIN, ASIC2, ASIP, ASPA, ASXL1, ATF7IP, ATP1A2, AVIL, BAIAP2L2, BARHL2, BBS2, BDKRB1, CALCA, CASR, CAV2, CAV3, CCL11, CCL21, CD46, CDC42EP1, CDC42EP2, CDC42EP3, CDC42EP4, CDH11, CDH4, CDHR2, CDHR5, CDK4, CDK5R1, CDKN1A, C…
GO:0003018	vascular process in circulatory system	GO_BiologicalProcess-EBI-UniProt-GOA_22.03.2019_00h00	4.63367e-07	0.00112876	1.76702e-17	3.00393e-16	[4]	Group10	36.8421	84	[ABR, ACTA2, ADCY6, ADRA1D, ADRB3, AGT, AGTR1, AKT1, ALOX12, ANGPT1, APOE, ASIC2, ASIP, ASPA, ATF7IP, ATP1A2, BBS2, BCR, BDKRB1, C2CD4A, CALCA, CASR, CAV2, CDH11, CHGA, CHRM3, CRP, CSRP1, CTNNBIP1, DBH, DDAH1, DRD5, ECE1, EDN2, EDNRA, EDNRB, EGFR, EPHX2, FGF23, FGFBP3, GCLC, GPER1, HMOX1, HRH1, HRH2, HTR1D, HTR2A, HTT, ITGB1BP1, KCNA5, KCNMB1, KCNMB2, KCNMB3, KEL, LEP, MYLK, MYLK2, MYLK3, NOS1, N…
GO:0007015	actin filament organization	GO_BiologicalProcess-EBI-UniProt-GOA_22.03.2019_00h00	7.73676e-07	0.00187926	1.76702e-17	3.00393e-16	[4, 6]	Group10	31.3576	164	[ABL1, ACTN2, ADD1, ADD2, ADD3, ALDOA, ALOX15, ANGPTL2, ARHGAP12, ARHGAP18, ARHGEF10, ARHGEF10L, ARHGEF7, ARPC1A, ARPC4, ARPIN, AVIL, BAIAP2L2, BCAR1, BIN3, BRAF, BRD4, CAP2, CAV3, CCDC155, CCL11, CCL21, CCL27, CCN2, CD46, CD47, CDC42EP1, CDC42EP2, CDC42EP3, CDC42EP4, CGNL1, CLASP2, CLEC11A, CORO1B, CORO7, CTNNA2, CTNND1, CTTN, CX3CL1, CYFIP1, DBN1, DLC1, DMTN, DSTN, DTNA, DYNLL1, EFS, ELN, EMP2,…
GO:0050911	detection of chemical stimulus involved in sensory perception of smell	GO_BiologicalProcess-EBI-UniProt-GOA_22.03.2019_00h00	2.2594e-27	5.71177e-24	1.35051e-06	4.05152e-06	[5, 7]	Group11	3.89908	17	[DAPL1, OR10G3, OR10V1, OR13A1, OR2F2, OR4D2, OR51E2, OR51S1, OR51V1, OR5H6, OR6S1, OR7A5, OR7C2, OR8B12, OR8B4, OR8K1, OR9Q1]
GO:0050907	detection of chemical stimulus involved in sensory perception	GO_BiologicalProcess-EBI-UniProt-GOA_22.03.2019_00h00	3.3649e-22	8.50311e-19	1.35051e-06	4.05152e-06	[4, 6]	Group11	6.3745	32	[ASIC3, DAPL1, DEPDC7, FFAR4, NR2C1, OR10G3, OR10V1, OR13A1, OR2F2, OR4D2, OR51E2, OR51S1, OR51V1, OR5H6, OR6S1, OR7A5, OR7C2, OR8B12, OR8B4, OR8K1, OR9Q1, PKD2L1, PTCH1, RTP1, RTP2, RTP3, RTP5, TAS1R1, TAS2R42, TNFRSF11B, TRPV1, TXNRD1]
GO:0007606	sensory perception of chemical stimulus	GO_BiologicalProcess-EBI-UniProt-GOA_22.03.2019_00h00	1.46947e-20	3.71042e-17	1.35051e-06	4.05152e-06	[5]	Group11	7.66488	43	[ASIC2, ASIC3, BBS1, C5AR1, DAPL1, DEPDC7, FFAR4, GNAL, GNG13, NAV2, NR2C1, NXNL2, OR10G3, OR10V1, OR13A1, OR2F2, OR4D2, OR51E2, OR51S1, OR51V1, OR5H6, OR6S1, OR7A5, OR7C2, OR8B12, OR8B4, OR8K1, OR9Q1, P2RX3, PKD2L1, PTCH1, RTP1, RTP2, RTP3, RTP5, SLC24A4, SLC6A3, TAS1R1, TAS2R42, TNFRSF11B, TRPM5, TRPV1, TXNRD1]
GO:0009593	detection of chemical stimulus	GO_BiologicalProcess-EBI-UniProt-GOA_22.03.2019_00h00	2.87423e-20	7.25457e-17	1.35051e-06	4.05152e-06	[3]	Group11	7.6225	42	[ABCG1, ASIC3, CALM1, CASQ2, CASR, DAPL1, DEPDC7, EHHADH, FFAR4, KCNMB1, KCNMB2, KCNMB3, KRIT1, NR2C1, OR10G3, OR10V1, OR13A1, OR2F2, OR4D2, OR51E2, OR51S1, OR51V1, OR5H6, OR6S1, OR7A5, OR7C2, OR8B12, OR8B4, OR8K1, OR9Q1, PKD2L1, PTCH1, RTP1, RTP2, RTP3, RTP5, RYR2, TAS1R1, TAS2R42, TNFRSF11B, TRPV1, TXNRD1]
GO:0050906	detection of stimulus involved in sensory perception	GO_BiologicalProcess-EBI-UniProt-GOA_22.03.2019_00h00	3.60292e-16	9.08656e-13	1.35051e-06	4.05152e-06	[3, 5]	Group11	9.31459	53	[ASIC2, ASIC3, BEST1, CACNA2D4, CALCA, CHRNA10, CHRNA9, COL11A1, DAPL1, DEPDC7, ELANE, FFAR4, FYN, GRM6, HTR2A, KCNK4, LGALS7B, NR2C1, OR10G3, OR10V1, OR13A1, OR2F2, OR4D2, OR51E2, OR51S1, OR51V1, OR5H6, OR6S1, OR7A5, OR7C2, OR8B12, OR8B4, OR8K1, OR9Q1, PCDH15, PDZD7, PIEZO2, PKD2L1, PTCH1, RPE65, RTP1, RTP2, RTP3, RTP5, SCN9A, SEMA5B, TAS1R1, TAS2R42, TMC1, TMC2, TNFRSF11B, TRPV1, TXNRD1]
GO:0051606	detection of stimulus	GO_BiologicalProcess-EBI-UniProt-GOA_22.03.2019_00h00	1.70332e-14	4.29067e-11	1.35051e-06	4.05152e-06	[2]	Group11	11.7424	93	[ABCG1, APC, ASIC2, ASIC3, BEST1, CACNA2D4, CALCA, CALM1, CASQ2, CASR, CAV3, CHRNA10, CHRNA9, COL11A1, COTL1, CSRP3, CUL4A, DAPL1, DEPDC7, DNAJB6, EHHADH, ELANE, FFAR4, FYN, GNA11, GOLGB1, GPR88, GRK7, GRM6, HTR2A, JUP, KCNK4, KCNMB1, KCNMB2, KCNMB3, KRIT1, LGALS7B, MAPRE2, NOD1, NR2C1, OPN1SW, OPN3, OR10G3, OR10V1, OR13A1, OR2F2, OR4D2, OR51E2, OR51S1, OR51V1, OR5H6, OR6S1, OR7A5, OR7C2, OR8B12,…
GO:0007600	sensory perception	GO_BiologicalProcess-EBI-UniProt-GOA_22.03.2019_00h00	2.94521e-06	0.00710384	1.35051e-06	4.05152e-06	[4]	Group11	16.6667	188	[ABLIM1, ACKR3, ART4, ASIC2, ASIC3, ATP2B4, ATP6V0A4, ATP6V1B2, ATP8B1, AURKB, BBS1, BBS10, BBS2, BDKRB1, BEST1, C1QTNF1, C1QTNF5, C5AR1, CACNA2D4, CALCA, CASR, CCDC50, CCK, CCL2, CD46, CDH23, CEMIP, CHD7, CHRNA10, CHRNA9, CLDN19, CLIC5, CNGB3, CNR2, CNTN5, COL11A1, COL11A2, COL18A1, COMT, CRYBA1, CRYBA4, CRYGB, DAPL1, DEPDC7, DLG2, DRAM2, EDNRB, ELANE, ELK4, FFAR4, FGFR1, FSCN2, FYN, GABRA5, GAB…
GO:0007155	cell adhesion	GO_BiologicalProcess-EBI-UniProt-GOA_22.03.2019_00h00	2.16127e-12	5.42264e-09	7.62272e-14	1.14341e-12	[2]	Group12	28.9639	506	[ABAT, ABI3BP, ABL1, ABL2, ACAN, ACKR3, ACTN2, ACTN3, ACVR1, ADAM10, ADAM12, ADAM19, ADAMTS12, ADAMTS13, ADAMTS18, ADD2, ADGRE1, ADGRG1, AGER, AKT1, ALOX12, ALOX15, AMIGO3, ANGPT1, ANGPT2, ANTXR1, ANXA2, AOC3, APBA1, APC, APLP1, ARHGEF7, ATP6V0A4, ATXN3, B4GALNT2, BAD, BCAR1, BCL2L11, BCL6, BLOC1S4, BMP4, BMP7, BRAF, BRF1, BVES, C1QTNF1, C2CD4A, CADM3, CALCA, CARD11, CASR, CAV2, CAVIN3, CCDC80, C…
GO:0031589	cell-substrate adhesion	GO_BiologicalProcess-EBI-UniProt-GOA_22.03.2019_00h00	2.71044e-08	6.67582e-05	7.62272e-14	1.14341e-12	[3]	Group12	33.5601	148	[ABI3BP, ABL1, ACTN2, ACTN3, ADAM12, ADAMTS12, ADAMTS13, ALOX15, ANGPT1, ANGPT2, ANTXR1, APC, ARHGEF7, ATXN3, BCL2L11, BCL6, BRAF, BVES, CCDC80, CCL21, CCL25, CCN1, CCN2, CCNH, CD96, CDH13, CDK2, CEACAM6, CLASP2, COL16A1, COL3A1, COL8A1, CORO1C, CRISP2, CTTN, CX3CL1, DAG1, DAPK2, DAPK3, DDR1, DDR2, DLC1, DMTF1, DMTN, DNM2, DOCK1, DYNLL1, EDIL3, EGFLAM, EMILIN1, EMP2, EPB41L5, EPHA3, EPHA5, EPHB6,…
GO:0034332	adherens junction organization	GO_BiologicalProcess-EBI-UniProt-GOA_22.03.2019_00h00	3.32569e-08	8.18453e-05	7.62272e-14	1.14341e-12	[4]	Group12	39.7906	76	[ABL1, ACTN2, ACTN3, ADD1, APC, ARHGEF7, CADM3, CDH10, CDH11, CDH13, CDH18, CDH19, CDH24, CDH4, CDH5, CDH6, CDH8, CDH9, CLASP2, COL16A1, CORO1C, CRISP2, CSRNP2, CTNND1, CTTN, DAPK3, DCHS1, DLC1, DMTN, DYNLL1, EPB41L5, EPHA3, EPHA5, FERMT2, FSTL1, FYN, FZR1, INHBA, ITGB1BP1, JUP, KIFC3, LDB2, LIMCH1, LIMS1, MACF1, MAP4K4, MAPRE2, MMP14, NECTIN4, NEK4, NRG1, NUMB, OPTN, PEAK1, PHLDB2, PIP5K1A, PPM1…
GO:0007160	cell-matrix adhesion	GO_BiologicalProcess-EBI-UniProt-GOA_22.03.2019_00h00	5.56164e-08	0.000136594	7.62272e-14	1.14341e-12	[4]	Group12	35.9322	106	[ABL1, ACTN2, ACTN3, ADAM12, ADAMTS12, ADAMTS13, APC, ARHGEF7, BCL2L11, BCL6, CCL21, CCL25, CCN2, CCNH, CD96, CDH13, CDK2, CEACAM6, CLASP2, COL16A1, COL3A1, CORO1C, CRISP2, CTTN, CX3CL1, DAG1, DAPK2, DAPK3, DDR1, DDR2, DLC1, DMTN, DYNLL1, EMILIN1, EMP2, EPB41L5, EPHA3, EPHA5, EPHB6, FBLN5, FERMT2, FREM1, FSTL1, FYN, HOXA4, HOXD3, INHBA, ITGA7, ITGAV, ITGB1, ITGB1BP1, ITGB3, ITGB7, ITGBL1, JUP, LD…
GO:0034330	cell junction organization	GO_BiologicalProcess-EBI-UniProt-GOA_22.03.2019_00h00	9.00819e-08	0.000220791	7.62272e-14	1.14341e-12	[3]	Group12	33.8462	132	[ABL1, ACTN2, ACTN3, ADD1, AGT, ANK2, APC, ARHGEF7, CADM3, CASR, CAV2, CD151, CD9, CDH10, CDH11, CDH13, CDH18, CDH19, CDH24, CDH4, CDH5, CDH6, CDH8, CDH9, CLASP2, CLDN19, CLDN6, CLDN9, CNTNAP2, COL16A1, CORO1C, CRB3, CRISP2, CSF1R, CSRNP2, CTNND1, CTTN, DAB2IP, DAPK3, DCHS1, DLC1, DMTN, DSG1, DST, DYNLL1, EPB41L5, EPHA2, EPHA3, EPHA5, F2RL2, FBLIM1, FERMT2, FLNC, FSCN1, FSTL1, FYN, FZR1, GJA1, GJ…
GO:0034329	cell junction assembly	GO_BiologicalProcess-EBI-UniProt-GOA_22.03.2019_00h00	1.07249e-07	0.000262437	7.62272e-14	1.14341e-12	[4]	Group12	35.1266	111	[ABL1, ACTN2, ACTN3, AGT, ANK2, APC, ARHGEF7, CAV2, CD151, CD9, CDH10, CDH11, CDH13, CDH18, CDH19, CDH24, CDH4, CDH5, CDH6, CDH8, CDH9, CLASP2, CLDN19, CNTNAP2, COL16A1, CORO1C, CRB3, CRISP2, CTNND1, CTTN, DAB2IP, DAPK3, DCHS1, DLC1, DMTN, DSG1, DST, DYNLL1, EPB41L5, EPHA2, EPHA3, EPHA5, F2RL2, FBLIM1, FERMT2, FLNC, FSCN1, FSTL1, FYN, FZR1, GJA1, GJA4, GJC1, GPBAR1, HDAC7, HDAC9, INHBA, ITGB1BP1,…
GO:0007044	cell-substrate junction assembly	GO_BiologicalProcess-EBI-UniProt-GOA_22.03.2019_00h00	7.62351e-07	0.00185328	7.62272e-14	1.14341e-12	[5]	Group12	40.8759	56	[ABL1, ACTN2, ACTN3, ARHGEF7, CD151, CLASP2, COL16A1, CORO1C, CRISP2, CTTN, DAPK3, DLC1, DMTN, DST, DYNLL1, EPB41L5, EPHA3, EPHA5, FERMT2, FSTL1, FYN, INHBA, ITGB1BP1, LAMA4, LAMB2, LAMB3, LDB2, LIMCH1, LIMS1, MACF1, MAP4K4, MMP14, NEK4, NRG1, OPTN, PEAK1, PHLDB2, PIP5K1A, PLEC, PPM1F, PTK2, PTPRK, RHOD, S100A10, SDC4, SLC12A3, SMAD3, SORBS1, SRC, TAOK2, TEK, TESC, THBS1, TNS1, TRIP6, VEGFA]
GO:0048041	focal adhesion assembly	GO_BiologicalProcess-EBI-UniProt-GOA_22.03.2019_00h00	1.64769e-06	0.00398575	7.62272e-14	1.14341e-12	[5, 7]	Group12	41.8803	49	[ABL1, ACTN2, ACTN3, ARHGEF7, CLASP2, COL16A1, CORO1C, CRISP2, CTTN, DAPK3, DLC1, DMTN, DYNLL1, EPB41L5, EPHA3, EPHA5, FERMT2, FSTL1, FYN, INHBA, ITGB1BP1, LDB2, LIMCH1, LIMS1, MACF1, MAP4K4, MMP14, NEK4, NRG1, OPTN, PEAK1, PHLDB2, PIP5K1A, PPM1F, PTK2, PTPRK, RHOD, S100A10, SDC4, SLC12A3, SMAD3, SORBS1, SRC, TAOK2, TEK, TESC, THBS1, TRIP6, VEGFA]
GO:0032989	cellular component morphogenesis	GO_BiologicalProcess-EBI-UniProt-GOA_22.03.2019_00h00	3.09795e-12	7.76655e-09	1.15797e-10	1.04218e-09	[3, 4]	Group13	29.7259	423	[ABL1, ABL2, ACKR3, ACTN2, ADAM10, ADARB1, ADD1, ADNP, AGO4, AKAP13, AKR1B1, ALDOA, ANGPTL2, ANK2, ANTXR1, APBB2, APOE, ARFRP1, ARHGAP18, ARHGEF18, ARHGEF26, ARHGEF7, ARL13B, ARPIN, ART4, ASXL1, ATL1, ATP10A, ATP6V0A4, BARHL2, BCL6, BCL9L, BIN3, BMP7, BMPR1B, BRAF, BRD4, BTBD3, BVES, CABYR, CALM1, CAP2, CASQ1, CASQ2, CAV3, CCK, CCKAR, CCL11, CCL2, CCNH, CD46, CD9, CDC42EP1, CDC42EP2, CDC42EP3, CD…
GO:0007010	cytoskeleton organization	GO_BiologicalProcess-EBI-UniProt-GOA_22.03.2019_00h00	1.39752e-11	3.49938e-08	1.15797e-10	1.04218e-09	[4]	Group13	28.9766	470	[ABL1, ABL2, ABLIM1, ABR, ACTN2, ACVR1, ADD1, ADD2, ADD3, AFAP1, AKAP13, ALDOA, ALOX15, AMOTL2, ANGPTL2, ANK1, ANK2, ANTXR1, APC, APOE, AQP1, ARAP3, ARFIP2, ARHGAP12, ARHGAP18, ARHGEF10, ARHGEF10L, ARHGEF18, ARHGEF19, ARHGEF7, ARPC1A, ARPC4, ARPIN, ASXL1, ATAT1, ATF5, ATXN3, AURKB, AVIL, BAIAP2L2, BBS2, BCAR1, BCL2L11, BCL6, BCR, BFSP1, BIN3, BMERB1, BRAF, BRD4, C10orf90, CABYR, CAP2, CAPN2, CASQ…
GO:0051128	regulation of cellular component organization	GO_BiologicalProcess-EBI-UniProt-GOA_22.03.2019_00h00	2.43603e-10	6.07789e-07	1.15797e-10	1.04218e-09	[3, 4]	Group13	26.5781	800	[ABCA1, ABCB4, ABHD17C, ABL1, ABL2, ACACA, ACKR1, ACTN2, ACVR1, ADAM10, ADAM12, ADCY6, ADD1, ADD2, ADD3, ADIPOR1, ADNP, ADNP2, AFAP1, AGO4, AGT, AGTR1, AKAP13, AKAP6, AKIRIN1, AKR1B1, AKT1, AKT2, ALDOA, ALOX15, ALPK3, AMIGO3, ANGPT1, ANGPTL2, ANK1, ANKFY1, ANO6, ANTXR1, ANXA2, AP2A1, AP2B1, AP2M1, AP2S1, APBB2, APC, APLP2, APOA5, APOE, APOM, ARHGAP18, ARHGEF10, ARHGEF10L, ARHGEF18, ARHGEF19, ARHG…
GO:0050793	regulation of developmental process	GO_BiologicalProcess-EBI-UniProt-GOA_22.03.2019_00h00	2.87882e-10	7.17977e-07	1.15797e-10	1.04218e-09	[2, 3]	Group13	26.4324	835	[AAMDC, ABCA1, ABCG1, ABL1, ABL2, ABR, ACIN1, ACKR1, ACKR3, ACTN3, ACVR1, ADAM10, ADAM12, ADAMTS12, ADCY6, ADD1, ADGRG1, ADIPOR1, ADIRF, ADNP, AGAP2, AGER, AGO4, AGT, AGTR1, AKAP13, AKAP6, AKIRIN1, AKR1A1, AKR1B1, AKT1, ALDOA, ALOX12, AMH, AMIGO3, ANGPT2, ANGPTL1, ANGPTL2, ANKRD6, ANO6, ANXA2, AP2A1, AP2A2, AP2B1, AP2M1, AP2S1, APC, APLP2, APOB, APOE, AQP1, ARHGAP18, ARHGEF18, ARHGEF19, ARHGEF7, …
GO:0016043	cellular component organization	GO_BiologicalProcess-EBI-UniProt-GOA_22.03.2019_00h00	9.32562e-10	2.31928e-06	1.15797e-10	1.04218e-09	[2]	Group13	24.4438	1780	[A2M, A4GALT, AAR2, AASS, ABCA1, ABCB4, ABCG1, ABHD17C, ABI3BP, ABL1, ABL2, ABLIM1, ABR, ACACA, ACADL, ACAN, ACIN1, ACKR1, ACKR3, ACMSD, ACOX2, ACSL3, ACTN2, ACTN3, ACVR1, ADAM10, ADAM12, ADAM19, ADAMTS4, ADAMTS5, ADAMTSL4, ADAR, ADARB1, ADCY6, ADD1, ADD2, ADD3, ADGRF1, ADIPOR1, ADNP, ADNP2, AFAP1, AGER, AGK, AGO4, AGT, AGTPBP1, AGTR1, AHCTF1, AHNAK, AKAP13, AKAP6, AKIRIN1, AKR1A1, AKR1B1, AKT1, …
GO:0030030	cell projection organization	GO_BiologicalProcess-EBI-UniProt-GOA_22.03.2019_00h00	2.46592e-08	6.0785e-05	1.15797e-10	1.04218e-09	[3]	Group13	27.292	515	[ABL1, ABL2, ABLIM1, ACKR1, ACKR3, ACTN2, ACVR1, ADAM10, ADARB1, ADCY6, ADGRF1, ADNP, AGER, AGT, AKIRIN1, AKT1, ALPK3, ANGPTL2, ANO6, AP2A1, APBB2, APC, APOE, ARFIP2, ARFRP1, ARHGEF26, ARHGEF7, ARL13B, ARPIN, ART4, ASIP, ASPA, ASXL1, ATAT1, ATF7IP, ATL1, ATP6V0A4, ATP8B1, ATXN10, AVIL, B9D1, BARHL2, BBS1, BBS10, BBS2, BIN3, BLOC1S1, BLOC1S4, BMP7, BMPR1B, BRAF, BTBD3, C5orf30, CABYR, CALM1, CAMK1…
GO:0120036	plasma membrane bounded cell projection organization	GO_BiologicalProcess-EBI-UniProt-GOA_22.03.2019_00h00	8.3574e-08	0.000205007	1.15797e-10	1.04218e-09	[4]	Group13	27.1498	502	[ABL1, ABL2, ABLIM1, ACKR1, ACKR3, ACTN2, ACVR1, ADAM10, ADARB1, ADCY6, ADGRF1, ADNP, AGER, AGT, AKIRIN1, AKT1, ALPK3, ANGPTL2, ANO6, AP2A1, APBB2, APC, APOE, ARFIP2, ARFRP1, ARHGEF26, ARHGEF7, ARL13B, ARPIN, ART4, ASIP, ASPA, ASXL1, ATAT1, ATF7IP, ATL1, ATP6V0A4, ATP8B1, ATXN10, AVIL, B9D1, BARHL2, BBS1, BBS10, BBS2, BIN3, BLOC1S1, BLOC1S4, BMP7, BMPR1B, BRAF, BTBD3, C5orf30, CABYR, CALM1, CAMK1…
GO:0044087	regulation of cellular component biogenesis	GO_BiologicalProcess-EBI-UniProt-GOA_22.03.2019_00h00	2.13243e-06	0.00515409	1.15797e-10	1.04218e-09	[2, 3]	Group13	27.8395	326	[ABCA1, ABL1, ACKR1, ADD1, ADD2, ADD3, ADNP, AGT, AKAP13, AKIRIN1, ALOX15, ALPK3, AMIGO3, ANGPTL2, ANTXR1, APC, APOE, ARHGAP18, ARHGEF10, ARHGEF10L, ARHGEF7, ARPC1A, ARPC4, ARPIN, ASIC2, ASIP, ASPA, ATAT1, ATF7IP, ATN1, ATP6V0A4, ATP8B1, AVIL, BAIAP2L2, BBS10, BCL2L11, BIK, BIN3, BMP7, BRAF, C10orf90, CAV2, CAV3, CCK, CCL11, CCL2, CCL21, CCN1, CCN2, CCP110, CD46, CD47, CDC42EP1, CDC42EP2, CDC42EP…
GO:2000026	regulation of multicellular organismal development	GO_BiologicalProcess-EBI-UniProt-GOA_22.03.2019_00h00	3.16537e-06	0.00762853	1.15797e-10	1.04218e-09	[3, 4]	Group13	25.7642	649	[ABL1, ABL2, ACIN1, ACKR1, ACKR3, ACTN3, ACVR1, ADAM10, ADAM12, ADAMTS12, ADCY6, ADD1, ADGRG1, ADIPOR1, ADNP, AGAP2, AGER, AGO4, AGT, AGTR1, AKAP6, AKIRIN1, AKR1A1, AKR1B1, AKT1, ALOX12, AMH, AMIGO3, ANGPT2, ANGPTL1, ANGPTL2, ANKRD6, ANO6, ANXA2, AP2A1, AP2A2, AP2B1, AP2M1, AP2S1, APC, APLP2, APOE, AQP1, ARHGEF19, ARHGEF7, ASB4, ASCL2, ASH1L, ASIC2, ASIP, ASPA, ASXL1, ATF2, ATF7IP, ATN1, ATP6V0A4…
GO:0002250	adaptive immune response	GO_BiologicalProcess-EBI-UniProt-GOA_22.03.2019_00h00	1.78385e-11	4.46319e-08	3.57329e-15	5.71726e-14	[3]	Group14	12.8827	101	[ADGRE1, AGER, AIRE, ALOX15, BCL6, BTF3, C17orf99, C1R, C1S, C7, CCR6, CD19, CD1B, CD4, CD46, CD79A, CLEC4C, CLEC4G, CLSTN1, CLU, CRACR2A, CRP, CSRP1, DBNL, EMP2, EPHB6, FADD, FAM49B, FCAMR, FERMT2, FYN, GCNT3, GINS2, GPR183, GTF2F2, HLA-E, HNRNPC, HPX, IL18BP, IL1RN, IL31RA, IL6ST, IRF4, JAK3, JCHAIN, KRT32, LIG4, LOXL1, LOXL3, LY9, MAD2L2, MAL, MAP3K20, MCOLN1, MRTFA, MYDGF, NCOR2, NEDD4, NFKBI…
GO:0002455	humoral immune response mediated by circulating immunoglobulin	GO_BiologicalProcess-EBI-UniProt-GOA_22.03.2019_00h00	4.04328e-09	1.00314e-05	3.57329e-15	5.71726e-14	[4, 7]	Group14	6.59898	13	[C1R, C1S, C7, CD46, CLU, CRP, CSRP1, HNRNPC, HPX, PSMA7, SERPING1, TDGF1, ZP3]
GO:0006958	complement activation, classical pathway	GO_BiologicalProcess-EBI-UniProt-GOA_22.03.2019_00h00	1.44236e-08	3.55975e-05	3.57329e-15	5.71726e-14	[4, 5, 6, 7, 8]	Group14	6.21469	11	[C1R, C1S, C7, CD46, CLU, CRP, CSRP1, HNRNPC, PSMA7, SERPING1, TDGF1]
GO:0019724	B cell mediated immunity	GO_BiologicalProcess-EBI-UniProt-GOA_22.03.2019_00h00	1.60183e-08	3.9517e-05	3.57329e-15	5.71726e-14	[5]	Group14	9.375	27	[BCL6, C17orf99, C1R, C1S, C7, CCR6, CD19, CD46, CLU, CRP, CSRP1, GCNT3, HLA-E, HNRNPC, HPX, LIG4, MAD2L2, PSMA7, SERPING1, SUPT6H, SWAP70, TDGF1, TNFSF13, TP53BP1, TREX1, UNG, ZP3]
GO:0002377	immunoglobulin production	GO_BiologicalProcess-EBI-UniProt-GOA_22.03.2019_00h00	3.31071e-08	8.15098e-05	3.57329e-15	5.71726e-14	[3]	Group14	8.67769	21	[BCL6, C17orf99, CARD11, CCR6, GCNT3, GNPDA1, HLA-E, HPX, LIG4, MAD2L2, PAK1, SUPT6H, SWAP70, TCF3, TCF7L1, TMBIM6, TNFSF13, TP53BP1, TRAF6, TREX1, UNG]
GO:0042742	defense response to bacterium	GO_BiologicalProcess-EBI-UniProt-GOA_22.03.2019_00h00	1.54295e-07	0.000377252	3.57329e-15	5.71726e-14	[4, 5, 6]	Group14	12.0773	50	[ADAMTS5, C5AR1, CD4, CHAMP1, CHGA, CRP, CSRP1, DEFB124, DEFB132, DLC1, DSE, EHHADH, ELANE, EPHA2, F2, FOXP1, GALP, HAMP, HEXIM1, HLA-E, IL22RA1, JCHAIN, KLK7, KLKB1, KRT6A, LEAP2, LYST, MAL, MAPKBP1, MAVS, MRTFA, NANOS2, NLRP1, NOD1, NR1I2, OPTN, P2RX7, PGLYRP1, PLA2G1B, PLA2G2A, PLA2G6, PLPPR3, PXDN, RAG2, RARRES2, REG3G, SELP, SHC1, STAB2, SYT12]
GO:0006959	humoral immune response	GO_BiologicalProcess-EBI-UniProt-GOA_22.03.2019_00h00	4.04269e-07	0.000986011	3.57329e-15	5.71726e-14	[3]	Group14	12.9032	60	[A2M, AIRE, BLNK, C1R, C1S, C5AR1, C7, CCL2, CCR6, CD19, CD46, CD59, CHAMP1, CHGA, CLU, CMPK1, CPNE2, CRP, CSRP1, DSE, ELANE, F2, GALP, GNPDA1, GPR183, HEXIM1, HHIP, HLA-E, HNRNPC, HPX, JCHAIN, KLK7, KLKB1, KRT6A, LEAP2, MASP1, MRPS30, NRG1, PGLYRP1, PLA2G1B, PLA2G2A, PLA2G6, PROS1, PRTN3, PSMA7, RARRES2, REG3G, RPL29, SCARA3, SERPING1, SPATA2, ST6GAL1, TDGF1, TFEB, TRAPPC2, TRIT1, VTN, YTHDF2, Z…
GO:0002449	lymphocyte mediated immunity	GO_BiologicalProcess-EBI-UniProt-GOA_22.03.2019_00h00	8.14379e-07	0.00197731	3.57329e-15	5.71726e-14	[4]	Group14	12.9754	58	[AGER, AIRE, AP1G1, BCL6, BTF3, C17orf99, C1R, C1S, C7, CCR6, CD19, CD1B, CD46, CD96, CDH11, CLEC4G, CLU, CRP, CSRP1, EMP2, EPHB6, FADD, FAM49B, FERMT2, GCNT3, GTF2F2, HLA-E, HNRNPC, HPX, IL1RN, IL31RA, KRT32, LEP, LIG4, LYST, MAD2L2, MAL, MAP3K20, MRTFA, NR2C2, P2RX7, PPP3CB, PRKCZ, PSMA7, RAB27A, SERPING1, SMAD6, SUPT6H, SWAP70, TDGF1, TINAGL1, TNFSF13, TP53BP1, TRAF6, TREX1, UNG, ZNF395, ZP3]
GO:0006956	complement activation	GO_BiologicalProcess-EBI-UniProt-GOA_22.03.2019_00h00	1.54897e-06	0.00375006	3.57329e-15	5.71726e-14	[3, 4, 5, 6, 7]	Group14	9.58904	21	[A2M, C1R, C1S, C5AR1, C7, CD19, CD46, CD59, CLU, CPNE2, CRP, CSRP1, F2, HNRNPC, MASP1, PROS1, PSMA7, SCARA3, SERPING1, TDGF1, VTN]
GO:0006936	muscle contraction	GO_BiologicalProcess-EBI-UniProt-GOA_22.03.2019_00h00	4.1757e-11	1.04309e-07	1.17695e-10	9.41564e-10	[4]	Group15	35.8447	157	[ABAT, ACTA2, ACTG2, ACTN2, ACTN3, ADRA1D, AGT, ALDOA, ANK2, APC, ASPH, ATP1A1, ATP1A2, ATP2A1, ATP2B4, BBS2, BDKRB1, CACNA2D1, CALCA, CALCRL, CALD1, CALM1, CASQ1, CASQ2, CAV2, CAV3, CCDC78, CCN2, CHGA, CHRM2, CHRM3, CHRND, CHRNE, CLCN1, CNN1, COTL1, CRYAB, CSRP3, CTNNA3, CTTN, DAPK2, DAPK3, DES, DFFB, DMPK, DTNA, EDN2, EDNRA, EDNRB, EEF2, EHD2, ELANE, ERG, FGF12, FRS2, FXYD1, FYN, GALR2, GHRL, G…
GO:0003012	muscle system process	GO_BiologicalProcess-EBI-UniProt-GOA_22.03.2019_00h00	5.68158e-11	1.41869e-07	1.17695e-10	9.41564e-10	[3]	Group15	34.1155	189	[ABAT, ACTA2, ACTG2, ACTN2, ACTN3, ADRA1D, AGT, AKAP13, AKAP6, ALDOA, ANK2, APC, ASPH, ATP1A1, ATP1A2, ATP2A1, ATP2B4, BBS2, BDKRB1, CACNA2D1, CALCA, CALCRL, CALD1, CALM1, CASQ1, CASQ2, CAV2, CAV3, CCDC78, CCN2, CDH11, CHGA, CHRM2, CHRM3, CHRND, CHRNE, CLCN1, CNN1, COTL1, CRYAB, CSRP3, CTNNA3, CTTN, DAG1, DAPK2, DAPK3, DES, DFFB, DMPK, DTNA, EDN2, EDNRA, EDNRB, EEF2, EHD2, ELANE, ERG, ERRFI1, FGF…
GO:0003013	circulatory system process	GO_BiologicalProcess-EBI-UniProt-GOA_22.03.2019_00h00	2.885e-09	7.16346e-06	1.17695e-10	9.41564e-10	[3]	Group15	31.5938	224	[ABAT, ABR, ACTA2, ADCY6, ADORA3, ADRA1D, ADRB3, AGER, AGT, AGTR1, AGTRAP, AKAP13, AKR1B1, AKT1, ALDH1L1, ALOX12, ANGPT1, ANGPTL1, ANK2, AOPEP, APC, APOBEC2, APOE, ASIC2, ASIP, ASPA, ASPH, ATF7IP, ATP1A1, ATP1A2, ATP2A1, ATP2B4, ATP5F1A, ATP5MC2, ATP5PF, BBS2, BCR, BDKRB1, BVES, C2CD4A, CACNA2D1, CACNA2D4, CACNG1, CALCA, CALM1, CARTPT, CASQ1, CASQ2, CASR, CAV2, CAV3, CCN2, CDH11, CELF1, CELF2, CH…
GO:0008015	blood circulation	GO_BiologicalProcess-EBI-UniProt-GOA_22.03.2019_00h00	7.14596e-09	1.76934e-05	1.17695e-10	9.41564e-10	[4]	Group15	31.4286	220	[ABAT, ABR, ACTA2, ADCY6, ADORA3, ADRA1D, ADRB3, AGER, AGT, AGTR1, AGTRAP, AKR1B1, AKT1, ALDH1L1, ALOX12, ANGPT1, ANGPTL1, ANK2, AOPEP, APC, APOBEC2, APOE, ASIC2, ASIP, ASPA, ASPH, ATF7IP, ATP1A1, ATP1A2, ATP2A1, ATP2B4, ATP5F1A, ATP5MC2, ATP5PF, BBS2, BCR, BDKRB1, BVES, C2CD4A, CACNA2D1, CACNA2D4, CACNG1, CALCA, CALM1, CARTPT, CASQ1, CASQ2, CASR, CAV2, CAV3, CCN2, CDH11, CELF1, CELF2, CHD7, CHGA…
GO:0003018	vascular process in circulatory system	GO_BiologicalProcess-EBI-UniProt-GOA_22.03.2019_00h00	4.63367e-07	0.00112876	1.17695e-10	9.41564e-10	[4]	Group15	36.8421	84	[ABR, ACTA2, ADCY6, ADRA1D, ADRB3, AGT, AGTR1, AKT1, ALOX12, ANGPT1, APOE, ASIC2, ASIP, ASPA, ATF7IP, ATP1A2, BBS2, BCR, BDKRB1, C2CD4A, CALCA, CASR, CAV2, CDH11, CHGA, CHRM3, CRP, CSRP1, CTNNBIP1, DBH, DDAH1, DRD5, ECE1, EDN2, EDNRA, EDNRB, EGFR, EPHX2, FGF23, FGFBP3, GCLC, GPER1, HMOX1, HRH1, HRH2, HTR1D, HTR2A, HTT, ITGB1BP1, KCNA5, KCNMB1, KCNMB2, KCNMB3, KEL, LEP, MYLK, MYLK2, MYLK3, NOS1, N…
GO:1903522	regulation of blood circulation	GO_BiologicalProcess-EBI-UniProt-GOA_22.03.2019_00h00	2.60897e-06	0.00629806	1.17695e-10	9.41564e-10	[4, 5]	Group15	32.4607	124	[ADORA3, ADRA1D, AGER, AGT, AGTR1, AKT1, ANK2, APC, ASIC2, ASPH, ATF7IP, ATP1A1, ATP1A2, ATP2A1, ATP2B4, ATP5F1A, ATP5MC2, ATP5PF, BDKRB1, BVES, CACNA2D1, CACNA2D4, CACNG1, CALCA, CALM1, CASQ1, CASQ2, CASR, CAV2, CAV3, CCN2, CDH11, CELF1, CELF2, CHGA, CHRM2, CHRM3, CORIN, COTL1, CSRP3, CTNNA3, DBH, DES, DMPK, ECE1, EDN2, EGFR, EHD2, ERG, FGF23, FRS2, FXYD1, FXYD3, FXYD6, GHRL, GJA1, GJC1, GSTM2, …
GO:0006937	regulation of muscle contraction	GO_BiologicalProcess-EBI-UniProt-GOA_22.03.2019_00h00	3.38712e-06	0.00815619	1.17695e-10	9.41564e-10	[5, 6]	Group15	36.4532	74	[ABAT, ACTN3, ADRA1D, ANK2, APC, ATP1A1, ATP1A2, ATP2A1, CALCA, CALCRL, CALM1, CASQ1, CASQ2, CAV2, CAV3, CCN2, CHGA, CHRM2, CHRM3, CNN1, CTNNA3, CTTN, DAPK3, DMPK, EDN2, EHD2, GHRL, GPER1, GSTM2, HDAC4, HRC, HSPB6, JUP, KCNA4, KCNJ2, KCNQ1, KRIT1, MYH7, MYL2, MYL5, MYL9, MYLK2, MYOCD, NOS1, NPNT, NPY2R, NR1I2, P2RX1, PDE4B, PDE4D, PLCE1, PLCL1, PRKACA, PRKAR1A, PRKG1, RANGRF, RNF207, RYR2, SCN4A,…
GO:0044057	regulation of system process	GO_BiologicalProcess-EBI-UniProt-GOA_22.03.2019_00h00	3.56221e-06	0.00856713	1.17695e-10	9.41564e-10	[3, 4]	Group15	29.2553	220	[ABAT, ACTN3, ADORA3, ADRA1D, AGER, AGT, AGTR1, AKAP6, AKT1, ANK2, APC, APOA5, AQP1, ASIC2, ASPH, ATF7IP, ATP1A1, ATP1A2, ATP2A1, ATP2B4, ATP5F1A, ATP5MC2, ATP5PF, ATP6V0A4, BDKRB1, BVES, C1QTNF1, C1QTNF3, CACNA2D1, CACNA2D4, CACNG1, CALCA, CALCRL, CALM1, CARTPT, CASQ1, CASQ2, CASR, CAV2, CAV3, CCK, CCN2, CDH11, CELF1, CELF2, CHGA, CHRM2, CHRM3, CNN1, COMT, CORIN, COTL1, CSRP3, CTNNA3, CTTN, DAG1…
GO:0006941	striated muscle contraction	GO_BiologicalProcess-EBI-UniProt-GOA_22.03.2019_00h00	3.92699e-06	0.00942871	1.17695e-10	9.41564e-10	[5]	Group15	35.7466	79	[ACTN3, ADRA1D, ALDOA, ANK2, APC, ATP1A1, ATP1A2, ATP2A1, CACNA2D1, CALM1, CASQ1, CASQ2, CAV2, CAV3, CCDC78, CCN2, CHGA, CHRND, COTL1, CSRP3, CTNNA3, DMPK, DTNA, EEF2, EHD2, ELANE, ERG, FGF12, FRS2, FYN, GJA1, GJC1, GSTM2, HDAC4, HRC, JUP, KCNA4, KCNA5, KCND3, KCNE4, KCNH2, KCNJ2, KCNQ1, KLHL41, KRIT1, LMOD3, MB, MYH14, MYH7, MYL2, MYL4, MYL9, MYLK2, NEDD4L, NOS1, PDE4B, PDE4D, PGAM2, PIK3CA, PPP…
GO:0030029	actin filament-based process	GO_BiologicalProcess-EBI-UniProt-GOA_22.03.2019_00h00	1.7644e-14	4.44276e-11	2.01586e-20	4.03171e-19	[2]	Group16	32.6338	311	[ABL1, ABL2, ABR, ACTN2, ACTN3, ADD1, ADD2, ADD3, AKAP13, ALDOA, ALOX15, AMOTL2, ANGPTL2, ANK2, ANTXR1, APC, AQP1, ARFIP2, ARHGAP12, ARHGAP18, ARHGEF10, ARHGEF10L, ARHGEF18, ARHGEF19, ARHGEF7, ARPC1A, ARPC4, ARPIN, ASXL1, ATP1A1, ATP1A2, ATXN3, AVIL, BAIAP2L2, BCAR1, BCL6, BCR, BIN3, BRAF, BRD4, CACNA2D1, CAP2, CASQ1, CASQ2, CASR, CAV2, CAV3, CAVIN3, CCDC155, CCL11, CCL21, CCL27, CCN2, CD46, CD47…
GO:0097435	supramolecular fiber organization	GO_BiologicalProcess-EBI-UniProt-GOA_22.03.2019_00h00	1.09121e-12	2.73895e-09	2.01586e-20	4.03171e-19	[3]	Group16	32.4009	278	[ABL1, ACAN, ACTN2, ADD1, ADD2, ADD3, AKAP13, ALDOA, ALOX15, ANGPTL2, ANXA2, APC, APOE, ARHGAP12, ARHGAP18, ARHGEF10, ARHGEF10L, ARHGEF7, ARPC1A, ARPC4, ARPIN, ASXL1, ATP6V0A4, AVIL, BAIAP2L2, BCAR1, BIN3, BMERB1, BRAF, BRD4, CABYR, CAP2, CASQ1, CASQ2, CAV3, CCDC155, CCL11, CCL21, CCL27, CCN2, CD46, CD47, CDC42EP1, CDC42EP2, CDC42EP3, CDC42EP4, CDK2, CDK5R1, CEP126, CGNL1, CHADL, CHP1, CKAP5, CLA…
GO:0030036	actin cytoskeleton organization	GO_BiologicalProcess-EBI-UniProt-GOA_22.03.2019_00h00	3.31812e-12	8.3152e-09	2.01586e-20	4.03171e-19	[3, 5]	Group16	32.2657	272	[ABL1, ABL2, ABR, ACTN2, ADD1, ADD2, ADD3, AKAP13, ALDOA, ALOX15, AMOTL2, ANGPTL2, ANTXR1, AQP1, ARFIP2, ARHGAP12, ARHGAP18, ARHGEF10, ARHGEF10L, ARHGEF18, ARHGEF19, ARHGEF7, ARPC1A, ARPC4, ARPIN, ASXL1, ATXN3, AVIL, BAIAP2L2, BCAR1, BCL6, BCR, BIN3, BRAF, BRD4, CAP2, CASQ1, CASQ2, CASR, CAV3, CAVIN3, CCDC155, CCL11, CCL21, CCL27, CCN2, CD46, CD47, CDC42BPB, CDC42EP1, CDC42EP2, CDC42EP3, CDC42EP4…
GO:0007010	cytoskeleton organization	GO_BiologicalProcess-EBI-UniProt-GOA_22.03.2019_00h00	1.39752e-11	3.49938e-08	2.01586e-20	4.03171e-19	[4]	Group16	28.9766	470	[ABL1, ABL2, ABLIM1, ABR, ACTN2, ACVR1, ADD1, ADD2, ADD3, AFAP1, AKAP13, ALDOA, ALOX15, AMOTL2, ANGPTL2, ANK1, ANK2, ANTXR1, APC, APOE, AQP1, ARAP3, ARFIP2, ARHGAP12, ARHGAP18, ARHGEF10, ARHGEF10L, ARHGEF18, ARHGEF19, ARHGEF7, ARPC1A, ARPC4, ARPIN, ASXL1, ATAT1, ATF5, ATXN3, AURKB, AVIL, BAIAP2L2, BBS2, BCAR1, BCL2L11, BCL6, BCR, BFSP1, BIN3, BMERB1, BRAF, BRD4, C10orf90, CABYR, CAP2, CAPN2, CASQ…
GO:0051128	regulation of cellular component organization	GO_BiologicalProcess-EBI-UniProt-GOA_22.03.2019_00h00	2.43603e-10	6.07789e-07	2.01586e-20	4.03171e-19	[3, 4]	Group16	26.5781	800	[ABCA1, ABCB4, ABHD17C, ABL1, ABL2, ACACA, ACKR1, ACTN2, ACVR1, ADAM10, ADAM12, ADCY6, ADD1, ADD2, ADD3, ADIPOR1, ADNP, ADNP2, AFAP1, AGO4, AGT, AGTR1, AKAP13, AKAP6, AKIRIN1, AKR1B1, AKT1, AKT2, ALDOA, ALOX15, ALPK3, AMIGO3, ANGPT1, ANGPTL2, ANK1, ANKFY1, ANO6, ANTXR1, ANXA2, AP2A1, AP2B1, AP2M1, AP2S1, APBB2, APC, APLP2, APOA5, APOE, APOM, ARHGAP18, ARHGEF10, ARHGEF10L, ARHGEF18, ARHGEF19, ARHG…
GO:0051146	striated muscle cell differentiation	GO_BiologicalProcess-EBI-UniProt-GOA_22.03.2019_00h00	1.18865e-08	2.93596e-05	2.01586e-20	4.03171e-19	[5]	Group16	35.0543	129	[ACTN2, ACTN3, ACVR1, ADAM12, ADRA1D, AGT, AKAP13, AKAP6, AKT1, ALPK3, ASIP, ASPA, BCL9, BIN3, BMP4, BVES, CAPN2, CASQ1, CASQ2, CASR, CAV2, CAV3, CBY1, CD53, CD9, CDKN1A, CDON, CEACAM3, CEACAM5, CMPK1, COTL1, CSRP3, DMPK, EHD2, FER1L5, FHL2, FLNC, FRS2, GJA1, HAMP, HDAC4, HDAC5, HDAC7, HDAC9, IGF1, IGF2, IGFBP5, ITGB1, KANK2, KAT2A, KCNH1, KEL, KLHL41, KRT8, LDB3, LLGL2, LMNA, LMOD2, LMOD3, LOX, …
GO:0055001	muscle cell development	GO_BiologicalProcess-EBI-UniProt-GOA_22.03.2019_00h00	9.34593e-08	0.000228975	2.01586e-20	4.03171e-19	[4, 5]	Group16	37.6623	87	[ACTN2, ACTN3, ADRA1D, AGT, AKAP13, AKAP6, ALPK3, ANK2, ASIP, ASPA, ATF7IP, BIN3, BMP4, BVES, CASQ1, CASQ2, CASR, CAV2, CAV3, CDKN1A, COTL1, CSRP3, FHL2, FLNC, GATD3A, HAMP, HDAC4, HDAC7, HDAC9, IGF1, ITGB1, KEL, KLHL41, KRT8, LDB3, LIPC, LMNA, LMOD2, LMOD3, LOX, MAP2K4, MEGF10, MYBPC1, MYH10, MYH11, MYL2, MYL9, MYLK, MYLK2, MYLK3, MYO18B, MYOD1, MYOM1, MYOM3, MYOZ2, NEBL, NFATC2, NFATC4, NKX2-6,…
GO:0090066	regulation of anatomical structure size	GO_BiologicalProcess-EBI-UniProt-GOA_22.03.2019_00h00	3.3126e-07	0.000808276	2.01586e-20	4.03171e-19	[3]	Group16	30.6854	197	[ABL1, ACTA2, ACTN2, ADCY6, ADD1, ADD2, ADD3, ADNP, ADRA1D, ADRB3, AGT, AGTR1, AKT1, AKT1S1, ALOX12, ALOX15, ANGPTL2, ANO6, AP2M1, APOE, AQP1, ARHGAP18, ARHGEF7, ARPC1A, ARPC4, ARPIN, ASIC2, ASIP, ASPA, ASXL1, ATF7IP, ATP1A2, AVIL, BAIAP2L2, BARHL2, BBS2, BDKRB1, CALCA, CASR, CAV2, CAV3, CCL11, CCL21, CD46, CDC42EP1, CDC42EP2, CDC42EP3, CDC42EP4, CDH11, CDH4, CDHR2, CDHR5, CDK4, CDK5R1, CDKN1A, C…
GO:0031032	actomyosin structure organization	GO_BiologicalProcess-EBI-UniProt-GOA_22.03.2019_00h00	4.08176e-07	0.000995133	2.01586e-20	4.03171e-19	[4, 6]	Group16	36.2903	90	[ABL1, ACTN2, AKAP13, ARHGEF10, ARHGEF10L, BRAF, CASQ1, CASQ2, CAV3, CCN2, CD47, CDC42BPB, CLASP2, CNN1, COTL1, CSRP3, DAB2IP, DLC1, DYNLL1, ELN, EPB41, EPB41L1, EPB41L2, EPB41L5, FRMD6, FSTL1, HEXIM1, INHBA, ITGB1, ITGB1BP1, KCTD13, KLHL41, KRT8, LDB3, LIMCH1, LMOD2, LMOD3, LURAP1, MAGI2, MYBPC1, MYH10, MYH11, MYH14, MYL2, MYL9, MYLK, MYLK2, MYLK3, MYO18A, MYOM1, MYOM3, MYOZ2, NEBL, NOX4, OBSCN,…
GO:0010927	cellular component assembly involved in morphogenesis	GO_BiologicalProcess-EBI-UniProt-GOA_22.03.2019_00h00	7.42953e-07	0.00180686	2.01586e-20	4.03171e-19	[3, 4, 5]	Group16	40.5594	58	[ACTN2, AKAP13, ANK2, ASXL1, CASQ1, CASQ2, CAV3, CD9, CLASP2, CNTNAP2, COTL1, CSRP3, DAG1, FABP9, FIG4, ITGB1, KLHL41, KRT8, LDB3, LMOD2, LMOD3, MPP5, MYBPC1, MYH10, MYH11, MYL2, MYL9, MYLK, MYLK2, MYLK3, MYOM1, MYOM3, MYOZ2, NCMAP, NEBL, OBSCN, OBSL1, PAFAH1B1, PDGFRA, PDGFRB, PHLDB1, PHLDB2, PLA2G3, PMP22, PRKAR1A, PRKAR1B, RFX2, RIPK1, SIX4, SYNPO2L, TBPL1, TCAP, TENM4, TET2, TMOD2, TNNT3, TPM…
GO:0055002	striated muscle cell development	GO_BiologicalProcess-EBI-UniProt-GOA_22.03.2019_00h00	7.6975e-07	0.00187049	2.01586e-20	4.03171e-19	[5, 6]	Group16	36.9159	79	[ACTN2, ACTN3, ADRA1D, AGT, AKAP13, AKAP6, ALPK3, ASIP, ASPA, BIN3, BMP4, BVES, CASQ1, CASQ2, CASR, CAV2, CAV3, CDKN1A, COTL1, CSRP3, FHL2, FLNC, HAMP, HDAC4, HDAC7, HDAC9, IGF1, ITGB1, KEL, KLHL41, KRT8, LDB3, LMNA, LMOD2, LMOD3, LOX, MAP2K4, MYBPC1, MYH10, MYH11, MYL2, MYL9, MYLK, MYLK2, MYLK3, MYO18B, MYOD1, MYOM1, MYOM3, MYOZ2, NEBL, NFATC2, NKX2-6, OBSCN, OBSL1, PAK1, PDGFRA, PDGFRB, PDLIM5,…
GO:0007015	actin filament organization	GO_BiologicalProcess-EBI-UniProt-GOA_22.03.2019_00h00	7.73676e-07	0.00187926	2.01586e-20	4.03171e-19	[4, 6]	Group16	31.3576	164	[ABL1, ACTN2, ADD1, ADD2, ADD3, ALDOA, ALOX15, ANGPTL2, ARHGAP12, ARHGAP18, ARHGEF10, ARHGEF10L, ARHGEF7, ARPC1A, ARPC4, ARPIN, AVIL, BAIAP2L2, BCAR1, BIN3, BRAF, BRD4, CAP2, CAV3, CCDC155, CCL11, CCL21, CCL27, CCN2, CD46, CD47, CDC42EP1, CDC42EP2, CDC42EP3, CDC42EP4, CGNL1, CLASP2, CLEC11A, CORO1B, CORO7, CTNNA2, CTNND1, CTTN, CX3CL1, CYFIP1, DBN1, DLC1, DMTN, DSTN, DTNA, DYNLL1, EFS, ELN, EMP2,…
GO:0044087	regulation of cellular component biogenesis	GO_BiologicalProcess-EBI-UniProt-GOA_22.03.2019_00h00	2.13243e-06	0.00515409	2.01586e-20	4.03171e-19	[2, 3]	Group16	27.8395	326	[ABCA1, ABL1, ACKR1, ADD1, ADD2, ADD3, ADNP, AGT, AKAP13, AKIRIN1, ALOX15, ALPK3, AMIGO3, ANGPTL2, ANTXR1, APC, APOE, ARHGAP18, ARHGEF10, ARHGEF10L, ARHGEF7, ARPC1A, ARPC4, ARPIN, ASIC2, ASIP, ASPA, ATAT1, ATF7IP, ATN1, ATP6V0A4, ATP8B1, AVIL, BAIAP2L2, BBS10, BCL2L11, BIK, BIN3, BMP7, BRAF, C10orf90, CAV2, CAV3, CCK, CCL11, CCL2, CCL21, CCN1, CCN2, CCP110, CD46, CD47, CDC42EP1, CDC42EP2, CDC42EP…
GO:0051493	regulation of cytoskeleton organization	GO_BiologicalProcess-EBI-UniProt-GOA_22.03.2019_00h00	2.90707e-06	0.00701476	2.01586e-20	4.03171e-19	[5, 6]	Group16	29.7059	202	[ABL1, ABL2, ACTN2, ADD1, ADD2, ADD3, AFAP1, AKAP13, ALOX15, ANGPTL2, APC, ARHGAP18, ARHGEF10, ARHGEF10L, ARHGEF19, ARHGEF7, ARPC1A, ARPC4, ARPIN, ASXL1, ATAT1, ATF5, AVIL, BAIAP2L2, BCL2L11, BMERB1, BRAF, C10orf90, CABYR, CAPN2, CAV3, CCL11, CCL21, CCN2, CD46, CD47, CDC42EP1, CDC42EP2, CDC42EP3, CDC42EP4, CDK5R1, CEP70, CEP97, CHEK1, CHMP3, CHP1, CLASP2, CLEC11A, CLIP1, CLIP3, CLU, CORO1B, CSF1R…
GO:0061061	muscle structure development	GO_BiologicalProcess-EBI-UniProt-GOA_22.03.2019_00h00	2.59e-12	6.49571e-09	4.57967e-18	8.24341e-17	[3]	Group17	32.4848	268	[ABL1, ACKR3, ACTN2, ACTN3, ACVR1, ADAM12, ADARB1, ADRA1D, AGT, AKAP13, AKAP6, AKIRIN1, AKT1, ALPK3, ALX4, ANGPTL1, ANK2, APOBEC2, ASB2, ASIP, ASPA, ATF7IP, BASP1, BCL9, BCL9L, BIN3, BMP4, BMPR1A, BRF1, BVES, CAMK1, CAPN2, CASQ1, CASQ2, CASR, CAV2, CAV3, CBY1, CD53, CD5L, CD9, CDH18, CDKN1A, CDON, CEACAM3, CEACAM5, CHD7, CHRND, CMPK1, CMTM5, CNTF, COL11A1, COL3A1, COL6A3, COPRS, CORO7, COTL1, CRP…
GO:0072359	circulatory system development	GO_BiologicalProcess-EBI-UniProt-GOA_22.03.2019_00h00	2.29157e-11	5.73123e-08	4.57967e-18	8.24341e-17	[4, 5]	Group17	29.6242	402	[ABL1, ACAN, ACKR3, ACTA2, ACTN2, ACVR1, ADAM12, ADGRG1, ADRA1D, AGT, AGTR1, AKAP13, AKAP6, AKT1, ALPK3, AMOTL2, ANGPT1, ANGPT2, ANGPTL1, ANGPTL6, ANK2, ANTXR1, ANXA2, AP2B1, APC, APOB, APOBEC2, APOE, AQP1, ARL13B, ASB4, ASH1L, ASIP, ASPA, ASXL1, ATF2, ATF7IP, ATN1, AXIN2, B9D1, BASP1, BMP4, BMP7, BMPR1A, BRF1, BVES, C5AR1, CALCA, CALCRL, CASR, CAV2, CAV3, CBY1, CCL11, CCL2, CCL27, CCN1, CCN2, CD…
GO:0042692	muscle cell differentiation	GO_BiologicalProcess-EBI-UniProt-GOA_22.03.2019_00h00	5.46586e-10	1.36155e-06	4.57967e-18	8.24341e-17	[4]	Group17	34.6405	159	[ABL1, ACTN2, ACTN3, ACVR1, ADAM12, ADRA1D, AGT, AKAP13, AKAP6, AKT1, ALPK3, ANK2, ASIP, ASPA, ATF7IP, BCL9, BIN3, BMP4, BVES, CAMK1, CAPN2, CASQ1, CASQ2, CASR, CAV2, CAV3, CBY1, CD53, CD5L, CD9, CDH18, CDKN1A, CDON, CEACAM3, CEACAM5, CMPK1, COTL1, CSRP3, CTNNA2, DMPK, EDNRB, EHD2, FBXO40, FER1L5, FHL2, FLNC, FRS2, GATD3A, GJA1, GPER1, HAMP, HDAC4, HDAC5, HDAC7, HDAC9, IFRD1, IGF1, IGF2, IGFBP5, …
GO:0035295	tube development	GO_BiologicalProcess-EBI-UniProt-GOA_22.03.2019_00h00	5.61391e-10	1.39786e-06	4.57967e-18	8.24341e-17	[3, 4]	Group17	29.2969	375	[ABL1, ACKR1, ACKR3, ACVR1, ADAM12, ADAMTS12, ADGRG1, AGT, AGTR1, AKR1A1, AKR1B1, AKT1, ALOX12, ALX4, AMBRA1, AMOTL2, ANGPT1, ANGPT2, ANGPTL1, ANGPTL6, ANXA2, APC, APOB, APOBEC2, APOE, AQP1, AQP11, ARL13B, ASB4, ASH1L, ASXL1, ATF2, ATF7IP, ATN1, ATXN1, BACH1, BAG6, BASP1, BCL2L11, BMP4, BMP7, BMPR1A, BRF1, C5AR1, CALCRL, CASR, CAV2, CAV3, CCL11, CCL2, CCN1, CCN2, CCNH, CD46, CDH11, CDH13, CDH19, …
GO:0007507	heart development	GO_BiologicalProcess-EBI-UniProt-GOA_22.03.2019_00h00	9.50051e-09	2.34853e-05	4.57967e-18	8.24341e-17	[4, 5, 6]	Group17	31.016	232	[ACAN, ACKR3, ACTN2, ACVR1, ADRA1D, AGT, AKAP13, AKAP6, ALPK3, ANGPTL1, ANK2, ANXA2, AP2B1, APC, APOBEC2, ARL13B, ASH1L, ASIP, ASPA, ASXL1, ATF2, ATF7IP, AXIN2, BASP1, BMP4, BMP7, BMPR1A, BRF1, BVES, CALCRL, CASR, CAV3, CBY1, CCL27, CCN1, CDH19, CDKN1A, CHD7, CLP1, COL11A1, COL3A1, COTL1, CPE, CPLANE1, CRIP2, CSPG4, CSRP1, CSRP3, CYB5R3, DAND5, DCHS1, DFFB, DLC1, DNM2, DRC1, DYNLL1, ECE1, EDNRA, …
GO:0051146	striated muscle cell differentiation	GO_BiologicalProcess-EBI-UniProt-GOA_22.03.2019_00h00	1.18865e-08	2.93596e-05	4.57967e-18	8.24341e-17	[5]	Group17	35.0543	129	[ACTN2, ACTN3, ACVR1, ADAM12, ADRA1D, AGT, AKAP13, AKAP6, AKT1, ALPK3, ASIP, ASPA, BCL9, BIN3, BMP4, BVES, CAPN2, CASQ1, CASQ2, CASR, CAV2, CAV3, CBY1, CD53, CD9, CDKN1A, CDON, CEACAM3, CEACAM5, CMPK1, COTL1, CSRP3, DMPK, EHD2, FER1L5, FHL2, FLNC, FRS2, GJA1, HAMP, HDAC4, HDAC5, HDAC7, HDAC9, IGF1, IGF2, IGFBP5, ITGB1, KANK2, KAT2A, KCNH1, KEL, KLHL41, KRT8, LDB3, LLGL2, LMNA, LMOD2, LMOD3, LOX, …
GO:0055001	muscle cell development	GO_BiologicalProcess-EBI-UniProt-GOA_22.03.2019_00h00	9.34593e-08	0.000228975	4.57967e-18	8.24341e-17	[4, 5]	Group17	37.6623	87	[ACTN2, ACTN3, ADRA1D, AGT, AKAP13, AKAP6, ALPK3, ANK2, ASIP, ASPA, ATF7IP, BIN3, BMP4, BVES, CASQ1, CASQ2, CASR, CAV2, CAV3, CDKN1A, COTL1, CSRP3, FHL2, FLNC, GATD3A, HAMP, HDAC4, HDAC7, HDAC9, IGF1, ITGB1, KEL, KLHL41, KRT8, LDB3, LIPC, LMNA, LMOD2, LMOD3, LOX, MAP2K4, MEGF10, MYBPC1, MYH10, MYH11, MYL2, MYL9, MYLK, MYLK2, MYLK3, MYO18B, MYOD1, MYOM1, MYOM3, MYOZ2, NEBL, NFATC2, NFATC4, NKX2-6,…
GO:0035051	cardiocyte differentiation	GO_BiologicalProcess-EBI-UniProt-GOA_22.03.2019_00h00	1.04842e-07	0.000256653	4.57967e-18	8.24341e-17	[4, 5, 6, 7]	Group17	38.2075	81	[ACTN2, ACVR1, ADRA1D, AGT, AKAP13, AKAP6, ALPK3, ANGPTL1, ANXA2, APOBEC2, ASIP, ASPA, BMP4, BMP7, BVES, CASR, CAV3, CBY1, CDKN1A, COTL1, CSRP3, EGFR, FHL2, FOLR1, FRS2, GATD3A, GPER1, HAMP, IGF1, ISL1, ITGB1, KANK2, KAT2A, LIPC, LLGL2, LMNA, MAP2K4, MAPK3, MYBPC1, MYH10, MYH11, MYL2, MYL9, MYLK, MYLK2, MYLK3, MYO18B, MYOCD, MYOM1, MYOM3, NEBL, NKX2-6, NOX4, NR2F2, NRG1, OBSL1, PAK1, PDCD4, PDGFR…
GO:0009887	animal organ morphogenesis	GO_BiologicalProcess-EBI-UniProt-GOA_22.03.2019_00h00	1.56151e-07	0.000381633	4.57967e-18	8.24341e-17	[3, 4, 5, 6]	Group17	28.1869	356	[ABL1, ABLIM1, ABR, ACAN, ACKR1, ACKR3, ACTA2, ACTG2, ACTN3, ACVR1, ADAMTS5, ADARB1, AGT, AGTPBP1, AKR1B1, ALPL, ALX4, ANGPTL1, ANKRD11, ANKRD6, ANXA2, AP2A1, AP2A2, AP2B1, AP2M1, AP2S1, APLP1, APOBEC2, AQP1, AQP5, ARHGEF19, ARL13B, ASH1L, ASXL1, ASXL2, ASXL3, ATF2, ATF7IP, ATP6V1B2, AXIN2, BASP1, BBS2, BCAR3, BCL2L11, BCR, BMP4, BMP7, BMPR1A, BMPR1B, BRAF, C1QTNF5, CAV2, CAV3, CCL11, CCL2, CCN1,…
GO:0009888	tissue development	GO_BiologicalProcess-EBI-UniProt-GOA_22.03.2019_00h00	1.67069e-07	0.000407983	4.57967e-18	8.24341e-17	[3]	Group17	26.2815	646	[ABL1, ACADVL, ACAN, ACKR1, ACKR3, ACTA2, ACTG2, ACTN2, ACTN3, ACVR1, ADAM12, ADAMTS12, ADAMTSL4, ADARB1, ADD1, ADIPOR1, ADRA1D, AGAP2, AGT, AIRE, AKAP13, AKAP6, AKIRIN1, AKR1B1, AKT1, AKT2, ALDOC, ALOX12, ALOX15, ALPK3, ALPL, ALX4, AMBRA1, AMER2, AMH, ANGPTL1, ANKRD6, ANO6, ANXA2, ANXA4, AP2A1, AP2A2, AP2B1, AP2M1, AP2S1, APC, APCDD1, APOA5, APOBEC2, AQP11, ARHGAP12, ARHGEF19, ARHGEF26, ARL13B, …
GO:0031032	actomyosin structure organization	GO_BiologicalProcess-EBI-UniProt-GOA_22.03.2019_00h00	4.08176e-07	0.000995133	4.57967e-18	8.24341e-17	[4, 6]	Group17	36.2903	90	[ABL1, ACTN2, AKAP13, ARHGEF10, ARHGEF10L, BRAF, CASQ1, CASQ2, CAV3, CCN2, CD47, CDC42BPB, CLASP2, CNN1, COTL1, CSRP3, DAB2IP, DLC1, DYNLL1, ELN, EPB41, EPB41L1, EPB41L2, EPB41L5, FRMD6, FSTL1, HEXIM1, INHBA, ITGB1, ITGB1BP1, KCTD13, KLHL41, KRT8, LDB3, LIMCH1, LMOD2, LMOD3, LURAP1, MAGI2, MYBPC1, MYH10, MYH11, MYH14, MYL2, MYL9, MYLK, MYLK2, MYLK3, MYO18A, MYOM1, MYOM3, MYOZ2, NEBL, NOX4, OBSCN,…
GO:0010927	cellular component assembly involved in morphogenesis	GO_BiologicalProcess-EBI-UniProt-GOA_22.03.2019_00h00	7.42953e-07	0.00180686	4.57967e-18	8.24341e-17	[3, 4, 5]	Group17	40.5594	58	[ACTN2, AKAP13, ANK2, ASXL1, CASQ1, CASQ2, CAV3, CD9, CLASP2, CNTNAP2, COTL1, CSRP3, DAG1, FABP9, FIG4, ITGB1, KLHL41, KRT8, LDB3, LMOD2, LMOD3, MPP5, MYBPC1, MYH10, MYH11, MYL2, MYL9, MYLK, MYLK2, MYLK3, MYOM1, MYOM3, MYOZ2, NCMAP, NEBL, OBSCN, OBSL1, PAFAH1B1, PDGFRA, PDGFRB, PHLDB1, PHLDB2, PLA2G3, PMP22, PRKAR1A, PRKAR1B, RFX2, RIPK1, SIX4, SYNPO2L, TBPL1, TCAP, TENM4, TET2, TMOD2, TNNT3, TPM…
GO:0055002	striated muscle cell development	GO_BiologicalProcess-EBI-UniProt-GOA_22.03.2019_00h00	7.6975e-07	0.00187049	4.57967e-18	8.24341e-17	[5, 6]	Group17	36.9159	79	[ACTN2, ACTN3, ADRA1D, AGT, AKAP13, AKAP6, ALPK3, ASIP, ASPA, BIN3, BMP4, BVES, CASQ1, CASQ2, CASR, CAV2, CAV3, CDKN1A, COTL1, CSRP3, FHL2, FLNC, HAMP, HDAC4, HDAC7, HDAC9, IGF1, ITGB1, KEL, KLHL41, KRT8, LDB3, LMNA, LMOD2, LMOD3, LOX, MAP2K4, MYBPC1, MYH10, MYH11, MYL2, MYL9, MYLK, MYLK2, MYLK3, MYO18B, MYOD1, MYOM1, MYOM3, MYOZ2, NEBL, NFATC2, NKX2-6, OBSCN, OBSL1, PAK1, PDGFRA, PDGFRB, PDLIM5,…
GO:0060537	muscle tissue development	GO_BiologicalProcess-EBI-UniProt-GOA_22.03.2019_00h00	9.89351e-07	0.00240115	4.57967e-18	8.24341e-17	[4]	Group17	31.1445	166	[ACKR3, ACTN2, ACTN3, ACVR1, ADRA1D, AGT, AKAP13, AKAP6, AKIRIN1, ALPK3, ANGPTL1, APOBEC2, ASB2, ASIP, ASPA, BCL9, BCL9L, BIN3, BMP4, BMP7, BMPR1A, BVES, CASQ1, CASR, CAV2, CAV3, CBY1, CDKN1A, CDON, CHD7, CHRND, COL11A1, COL3A1, CORO7, COTL1, CRP, CSRP3, CYB5R3, EEF2, EGLN1, ELN, ERBB3, FGF2, FGF3, FGFR1, FHL2, FOXP2, FRS2, GJC1, HAMP, HDAC4, HDAC7, HDAC9, HEXIM1, HEYL, HIVEP3, HOXD10, HOXD9, IFR…
GO:0014706	striated muscle tissue development	GO_BiologicalProcess-EBI-UniProt-GOA_22.03.2019_00h00	3.28703e-06	0.00791845	4.57967e-18	8.24341e-17	[5]	Group17	30.8738	159	[ACKR3, ACTN2, ACTN3, ACVR1, ADRA1D, AGT, AKAP13, AKAP6, AKIRIN1, ALPK3, ANGPTL1, APOBEC2, ASB2, ASIP, ASPA, BCL9, BCL9L, BIN3, BMP4, BMP7, BMPR1A, BVES, CASQ1, CASR, CAV2, CAV3, CBY1, CDKN1A, CDON, CHD7, CHRND, COL11A1, CORO7, COTL1, CRP, CSRP3, CYB5R3, EEF2, EGLN1, ELN, ERBB3, FGF2, FGF3, FGFR1, FHL2, FOXP2, FRS2, GJC1, HAMP, HDAC4, HDAC7, HDAC9, HEXIM1, HEYL, HIVEP3, HOXD10, HOXD9, IFRD1, IGF1…
GO:0045087	innate immune response	GO_BiologicalProcess-EBI-UniProt-GOA_22.03.2019_00h00	5.72278e-15	1.44214e-11	3.95726e-11	4.35299e-10	[3, 4, 5, 6]	Group18	13.7193	173	[A2M, ADAMTS13, ADAR, ADARB1, AGER, ALPK1, AMH, ANGPTL2, AP1G1, APLP2, APOB, APOBEC3F, APOE, ARHGEF7, ARL4C, ATP6V0A4, BPIFB3, BVES, C19orf66, C1R, C1S, C7, CALCOCO2, CALM1, CARD11, CASP4, CAV2, CCL11, CCL2, CCL21, CCL25, CD46, CD47, CD96, CDC42EP2, CDC42EP4, CDH11, CHAMP1, CHGA, CLEC4C, CLP1, CLSTN1, CLU, CRP, CSF1R, CSRP1, CTSK, CUL9, CX3CL1, CYLD, CYP27B1, DAB2IP, DAPK3, DEFB124, DEFB132, DLEU…
GO:0006955	immune response	GO_BiologicalProcess-EBI-UniProt-GOA_22.03.2019_00h00	3.58095e-13	8.99892e-10	3.95726e-11	4.35299e-10	[2]	Group18	17.0273	480	[A1BG, A2M, ABL1, ABR, ACKR3, ACLY, ADA2, ADAM10, ADAMTS13, ADAR, ADARB1, ADGRE1, AGER, AGL, AHCY, AIRE, ALAD, ALDH3B1, ALDOA, ALDOC, ALOX15, ALPK1, AMH, ANGPT1, ANGPTL2, ANO6, ANXA2, AP1G1, AP1M1, AP2A2, APC, APLP2, APOB, APOBEC3F, APOE, ARHGAP45, ARHGEF7, ARL4C, ARPC1A, ARPC4, ASAH1, ASIP, ASPA, ATP6V0A1, ATP6V0A2, ATP6V0A4, ATP6V0C, ATXN3, BAG6, BCAR1, BCL6, BCR, BLNK, BMPR1A, BPIFB3, BRAF, BR…
GO:0098542	defense response to other organism	GO_BiologicalProcess-EBI-UniProt-GOA_22.03.2019_00h00	7.17799e-13	1.80311e-09	3.95726e-11	4.35299e-10	[3, 4, 5]	Group18	14.9798	222	[A2M, ABCF3, ADAMTS13, ADAMTS5, ADAR, ADARB1, AGBL4, AGER, ALPK1, AMH, ANGPTL2, AP1G1, APLP2, APOB, APOBEC3F, APOE, ARHGEF7, ARL4C, ATL1, ATP6V0A4, BPIFB3, BVES, C19orf66, C1R, C1S, C5AR1, C7, CALCOCO2, CALM1, CARD11, CASP4, CAV2, CCL11, CCL2, CCL21, CCL25, CD4, CD46, CD47, CD96, CDC42EP2, CDC42EP4, CDH11, CHAMP1, CHGA, CLEC4C, CLP1, CLSTN1, CLU, CMPK1, COTL1, CRP, CSF1R, CSRP1, CSRP3, CTSK, CUL9…
GO:0002250	adaptive immune response	GO_BiologicalProcess-EBI-UniProt-GOA_22.03.2019_00h00	1.78385e-11	4.46319e-08	3.95726e-11	4.35299e-10	[3]	Group18	12.8827	101	[ADGRE1, AGER, AIRE, ALOX15, BCL6, BTF3, C17orf99, C1R, C1S, C7, CCR6, CD19, CD1B, CD4, CD46, CD79A, CLEC4C, CLEC4G, CLSTN1, CLU, CRACR2A, CRP, CSRP1, DBNL, EMP2, EPHB6, FADD, FAM49B, FCAMR, FERMT2, FYN, GCNT3, GINS2, GPR183, GTF2F2, HLA-E, HNRNPC, HPX, IL18BP, IL1RN, IL31RA, IL6ST, IRF4, JAK3, JCHAIN, KRT32, LIG4, LOXL1, LOXL3, LY9, MAD2L2, MAL, MAP3K20, MCOLN1, MRTFA, MYDGF, NCOR2, NEDD4, NFKBI…
GO:0009607	response to biotic stimulus	GO_BiologicalProcess-EBI-UniProt-GOA_22.03.2019_00h00	1.60064e-09	3.97759e-06	3.95726e-11	4.35299e-10	[2]	Group18	16.8818	327	[A2M, ABCA1, ABCF3, ABL1, ABR, ACTA2, ADAM12, ADAMTS13, ADAMTS5, ADAR, ADARB1, AGBL4, AGER, AKT1, ALAD, ALDH1L1, ALPK1, ALPL, AMH, ANGPTL2, AP1G1, APLP2, APOB, APOBEC3F, APOE, ARHGEF7, ARL4C, ASIP, ASPA, ATF7IP, ATL1, ATP6V0A4, BAD, BCL2L11, BCR, BDKRB1, BPIFB3, BTBD17, BVES, C19orf66, C1R, C1S, C5AR1, C7, CALCOCO2, CALM1, CAPN2, CARD11, CASP4, CAV2, CCDC80, CCL11, CCL2, CCL21, CCL25, CD4, CD46, …
GO:0050776	regulation of immune response	GO_BiologicalProcess-EBI-UniProt-GOA_22.03.2019_00h00	5.1038e-09	1.26523e-05	3.95726e-11	4.35299e-10	[3, 4]	Group18	16.156	232	[A2M, ABL1, ABR, AGER, ALOX15, ALPK1, AMH, ANGPT1, ANGPTL2, AP1G1, APLP2, APOB, APOE, ARHGEF7, ARL4C, ARPC1A, ARPC4, ASIP, ASPA, BAG6, BCAR1, BCL6, BCR, BRAF, BTF3, BTN2A3P, C17orf99, C1R, C1S, C5AR1, C7, CALM1, CARD11, CASR, CAV2, CD19, CD1B, CD276, CD300LD, CD4, CD46, CD47, CD59, CD79A, CD96, CDH11, CLEC4C, CLEC4G, CLP1, CLSTN1, CLU, COL3A1, CPNE2, CRP, CSRP1, CTNND1, CTSK, CYFIP1, CYLD, DAB2IP…
GO:0051707	response to other organism	GO_BiologicalProcess-EBI-UniProt-GOA_22.03.2019_00h00	5.14113e-09	1.27397e-05	3.95726e-11	4.35299e-10	[2, 4]	Group18	16.99	324	[A2M, ABCA1, ABCF3, ABL1, ABR, ACTA2, ADAM12, ADAMTS13, ADAMTS5, ADAR, ADARB1, AGBL4, AGER, AKT1, ALAD, ALDH1L1, ALPK1, ALPL, AMH, ANGPTL2, AP1G1, APLP2, APOB, APOBEC3F, APOE, ARHGEF7, ARL4C, ASIP, ASPA, ATF7IP, ATL1, ATP6V0A4, BAD, BCL2L11, BCR, BDKRB1, BPIFB3, BTBD17, BVES, C19orf66, C1R, C1S, C5AR1, C7, CALCOCO2, CALM1, CAPN2, CARD11, CASP4, CAV2, CCDC80, CCL11, CCL2, CCL21, CCL25, CD4, CD46, …
GO:0043207	response to external biotic stimulus	GO_BiologicalProcess-EBI-UniProt-GOA_22.03.2019_00h00	5.34554e-09	1.32409e-05	3.95726e-11	4.35299e-10	[3]	Group18	16.9979	325	[A2M, ABCA1, ABCF3, ABL1, ABR, ACTA2, ADAM12, ADAMTS13, ADAMTS5, ADAR, ADARB1, AGBL4, AGER, AKT1, ALAD, ALDH1L1, ALPK1, ALPL, AMH, ANGPTL2, AP1G1, APLP2, APOB, APOBEC3F, APOE, ARHGEF7, ARL4C, ASIP, ASPA, ATF7IP, ATL1, ATP6V0A4, BAD, BCL2L11, BCR, BDKRB1, BPIFB3, BTBD17, BVES, C19orf66, C1R, C1S, C5AR1, C7, CALCOCO2, CALM1, CAPN2, CARD11, CASP4, CAV2, CCDC80, CCL11, CCL2, CCL21, CCL25, CD4, CD46, …
GO:0050778	positive regulation of immune response	GO_BiologicalProcess-EBI-UniProt-GOA_22.03.2019_00h00	7.90039e-09	1.95535e-05	3.95726e-11	4.35299e-10	[3, 4, 5]	Group18	15.5689	182	[A2M, ABL1, ALPK1, AMH, ANGPTL2, AP1G1, APLP2, APOB, ARHGEF7, ARL4C, ARPC1A, ARPC4, BAG6, BCAR1, BRAF, BTF3, BTN2A3P, C17orf99, C1R, C1S, C5AR1, C7, CARD11, CAV2, CD19, CD1B, CD276, CD4, CD46, CD47, CD59, CD79A, CLEC4C, CLP1, CLSTN1, CLU, CPNE2, CRP, CSRP1, CTNND1, CTSK, CYFIP1, CYLD, DAB2IP, DOCK1, EHHADH, EIF2B3, ELANE, ELF1, ERBIN, ESR1, F2, FADD, FAM49B, FERMT2, FOXP1, FYN, GAB2, GPATCH3, GTF…
GO:0002764	immune response-regulating signaling pathway	GO_BiologicalProcess-EBI-UniProt-GOA_22.03.2019_00h00	4.36658e-08	0.000107331	3.95726e-11	4.35299e-10	[3, 4, 5]	Group18	14.9033	131	[ABL1, ALPK1, ANGPTL2, APLP2, APOB, ARHGEF7, ARL4C, ARPC1A, ARPC4, BAG6, BCAR1, BRAF, BTF3, BTN2A3P, C5AR1, CALM1, CARD11, CAV2, CD19, CD276, CD4, CD47, CD79A, CLEC4C, CLP1, CLSTN1, CTNND1, CTSK, CYFIP1, CYLD, DAB2IP, DOCK1, EHHADH, EIF2B3, ELF1, ERBIN, ESR1, FADD, FERMT2, FOXP1, FYN, GAB2, GPATCH3, GTF2F2, HEXIM1, ICAM3, IGF2BP2, IKBKE, IKZF1, IMMP2L, IRF4, ITCH, KRIT1, KRT32, LCK, LGALS3, LGMN,…
GO:0002757	immune response-activating signal transduction	GO_BiologicalProcess-EBI-UniProt-GOA_22.03.2019_00h00	4.6019e-08	0.000113069	3.95726e-11	4.35299e-10	[3, 4, 5, 6, 7]	Group18	14.7619	124	[ABL1, ALPK1, ANGPTL2, APLP2, APOB, ARHGEF7, ARL4C, ARPC1A, ARPC4, BAG6, BCAR1, BRAF, BTF3, BTN2A3P, C5AR1, CARD11, CAV2, CD19, CD276, CD4, CD47, CD79A, CLEC4C, CLP1, CLSTN1, CTNND1, CTSK, CYFIP1, CYLD, DAB2IP, DOCK1, EHHADH, EIF2B3, ELF1, ERBIN, ESR1, FADD, FERMT2, FOXP1, FYN, GPATCH3, GTF2F2, HEXIM1, ICAM3, IGF2BP2, IKBKE, IKZF1, IMMP2L, IRF4, ITCH, KRT32, LCK, LGALS3, LGMN, LGR4, MAGI2, MAL, M…
GO:0002429	immune response-activating cell surface receptor signaling pathway	GO_BiologicalProcess-EBI-UniProt-GOA_22.03.2019_00h00	8.105e-08	0.000198897	3.95726e-11	4.35299e-10	[4, 5, 6, 7, 8]	Group18	13.6808	84	[ABL1, ANGPTL2, APLP2, ARHGEF7, ARPC1A, ARPC4, BAG6, BCAR1, BRAF, BTF3, BTN2A3P, C5AR1, CARD11, CD19, CD276, CD4, CD47, CD79A, CLEC4C, CLSTN1, CTNND1, CYFIP1, CYLD, DOCK1, EIF2B3, ELF1, FERMT2, FOXP1, FYN, GTF2F2, ICAM3, IGF2BP2, IKZF1, IMMP2L, KRT32, LCK, LGALS3, MAP3K20, MAPK3, MED7, MOG, MUC4, MUC5B, MYOD1, NCOR2, NFATC2, NFKBIZ, NR2C2, OSCP1, PAG1, PAK1, PAWR, PCBP4, PDE4B, PDE4D, PHYH, PIK3C…
GO:0002768	immune response-regulating cell surface receptor signaling pathway	GO_BiologicalProcess-EBI-UniProt-GOA_22.03.2019_00h00	8.77412e-08	0.000215141	3.95726e-11	4.35299e-10	[4, 5, 6]	Group18	13.9144	91	[ABL1, ANGPTL2, APLP2, ARHGEF7, ARPC1A, ARPC4, BAG6, BCAR1, BRAF, BTF3, BTN2A3P, C5AR1, CALM1, CARD11, CD19, CD276, CD4, CD47, CD79A, CLEC4C, CLSTN1, CTNND1, CYFIP1, CYLD, DOCK1, EIF2B3, ELF1, FERMT2, FOXP1, FYN, GAB2, GTF2F2, ICAM3, IGF2BP2, IKZF1, IMMP2L, KRIT1, KRT32, LCK, LGALS3, MAP2K4, MAP3K20, MAPK10, MAPK3, MED7, MOG, MUC4, MUC5B, MYOD1, NCOR2, NFATC2, NFKBIZ, NR2C2, OSCP1, PAG1, PAK1, PA…
GO:0042742	defense response to bacterium	GO_BiologicalProcess-EBI-UniProt-GOA_22.03.2019_00h00	1.54295e-07	0.000377252	3.95726e-11	4.35299e-10	[4, 5, 6]	Group18	12.0773	50	[ADAMTS5, C5AR1, CD4, CHAMP1, CHGA, CRP, CSRP1, DEFB124, DEFB132, DLC1, DSE, EHHADH, ELANE, EPHA2, F2, FOXP1, GALP, HAMP, HEXIM1, HLA-E, IL22RA1, JCHAIN, KLK7, KLKB1, KRT6A, LEAP2, LYST, MAL, MAPKBP1, MAVS, MRTFA, NANOS2, NLRP1, NOD1, NR1I2, OPTN, P2RX7, PGLYRP1, PLA2G1B, PLA2G2A, PLA2G6, PLPPR3, PXDN, RAG2, RARRES2, REG3G, SELP, SHC1, STAB2, SYT12]
GO:0002253	activation of immune response	GO_BiologicalProcess-EBI-UniProt-GOA_22.03.2019_00h00	5.3833e-07	0.00131083	3.95726e-11	4.35299e-10	[2, 4, 5, 6]	Group18	15.762	151	[A2M, ABL1, ALPK1, ANGPTL2, APLP2, APOB, ARHGEF7, ARL4C, ARPC1A, ARPC4, BAG6, BCAR1, BRAF, BTF3, BTN2A3P, C1R, C1S, C5AR1, C7, CARD11, CAV2, CD19, CD276, CD4, CD46, CD47, CD59, CD79A, CLEC4C, CLP1, CLSTN1, CLU, CPNE2, CRP, CSRP1, CTNND1, CTSK, CYFIP1, CYLD, DAB2IP, DOCK1, EHHADH, EIF2B3, ELF1, ERBIN, ESR1, F2, FADD, FERMT2, FOXP1, FYN, GPATCH3, GTF2F2, HEXIM1, HMSD, HNRNPC, ICAM3, IGF2BP2, IKBKE,…
GO:0009653	anatomical structure morphogenesis	GO_BiologicalProcess-EBI-UniProt-GOA_22.03.2019_00h00	9.02717e-21	2.28026e-17	1.71762e-19	3.26348e-18	[2, 3]	Group19	28.5354	906	[ABL1, ABL2, ABLIM1, ABR, ACAN, ACKR1, ACKR3, ACTA2, ACTG2, ACTN2, ACTN3, ACVR1, ADAM10, ADAM12, ADAMTS12, ADAMTS5, ADARB1, ADD1, ADGRG1, ADNP, AFF3, AGO4, AGT, AGTPBP1, AGTR1, AIRE, AKAP13, AKR1B1, AKT1, ALDOA, ALOX12, ALPL, ALX4, AMH, AMOTL2, ANGPT1, ANGPT2, ANGPTL1, ANGPTL2, ANGPTL6, ANK2, ANKRD11, ANKRD6, ANTXR1, ANXA2, AP2A1, AP2A2, AP2B1, AP2M1, AP2S1, APBB2, APC, APLP1, APOB, APOBEC2, APOE…
GO:0048856	anatomical structure development	GO_BiologicalProcess-EBI-UniProt-GOA_22.03.2019_00h00	6.13479e-18	1.54781e-14	1.71762e-19	3.26348e-18	[2]	Group19	25.5937	1735	[ABAT, ABHD2, ABL1, ABL2, ABLIM1, ABR, ACADVL, ACAN, ACIN1, ACKR1, ACKR3, ACRV1, ACSL3, ACSL6, ACTA2, ACTG2, ACTN2, ACTN3, ACVR1, ADA2, ADAM10, ADAM12, ADAM19, ADAMTS12, ADAMTS18, ADAMTS4, ADAMTS5, ADAMTSL4, ADARB1, ADCY6, ADD1, ADD2, ADGRF1, ADGRG1, ADIPOR1, ADNP, ADNP2, ADRA1D, AFF3, AFF4, AGAP2, AGER, AGO4, AGT, AGTPBP1, AGTR1, AIRE, AKAP13, AKAP6, AKIRIN1, AKR1A1, AKR1B1, AKT1, AKT2, ALDOA, A…
GO:0048869	cellular developmental process	GO_BiologicalProcess-EBI-UniProt-GOA_22.03.2019_00h00	6.55966e-16	1.65369e-12	1.71762e-19	3.26348e-18	[2]	Group19	26.1463	1340	[A2M, AAMDC, ABCA1, ABCG1, ABHD2, ABL1, ABL2, ACADVL, ACAN, ACIN1, ACKR1, ACKR3, ACSL6, ACTA2, ACTN2, ACTN3, ACVR1, ADAM10, ADAM12, ADAMTS12, ADAMTSL4, ADARB1, ADCY6, ADD1, ADGRF1, ADGRG1, ADIPOR1, ADIRF, ADNP, ADNP2, ADRA1D, AFF4, AGER, AGO4, AGT, AGTPBP1, AGTR1, AIRE, AKAP13, AKAP6, AKIRIN1, AKR1A1, AKR1B1, AKT1, AKT2, ALDOA, ALDOC, ALPK3, ALPL, AMBRA1, AMH, ANGPT1, ANGPT2, ANGPTL1, ANGPTL2, AN…
GO:0007275	multicellular organism development	GO_BiologicalProcess-EBI-UniProt-GOA_22.03.2019_00h00	2.24728e-14	5.6564e-11	1.71762e-19	3.26348e-18	[2, 3]	Group19	25.4006	1585	[ABAT, ABL1, ABL2, ABLIM1, ABR, ACAN, ACIN1, ACKR1, ACKR3, ACRV1, ACSL3, ACSL6, ACTA2, ACTG2, ACTN2, ACTN3, ACVR1, ADA2, ADAM10, ADAM12, ADAM19, ADAMTS12, ADAMTS18, ADAMTS4, ADAMTS5, ADARB1, ADCY6, ADD1, ADD2, ADGRF1, ADGRG1, ADIPOR1, ADNP, ADNP2, ADRA1D, AFF3, AGAP2, AGER, AGO4, AGT, AGTPBP1, AGTR1, AIRE, AKAP13, AKAP6, AKIRIN1, AKR1A1, AKR1B1, AKT1, AKT2, ALOX12, ALOX15, ALPK3, ALPL, ALX4, AMBR…
GO:0048468	cell development	GO_BiologicalProcess-EBI-UniProt-GOA_22.03.2019_00h00	3.66646e-14	9.22481e-11	1.71762e-19	3.26348e-18	[3, 4]	Group19	27.9389	732	[ABHD2, ABL1, ABL2, ACAN, ACKR3, ACTA2, ACTN2, ACTN3, ACVR1, ADAM10, ADAMTSL4, ADARB1, ADCY6, ADD1, ADGRF1, ADGRG1, ADNP, ADRA1D, AFF4, AGER, AGT, AKAP13, AKAP6, AKR1A1, AKR1B1, AKT1, AKT2, ALPK3, AMH, ANGPT2, ANGPTL1, ANGPTL2, ANK2, ANTXR1, ANXA2, AP2A1, APBB2, APLP2, APOBEC2, APOE, ARFRP1, ARHGEF10, ARHGEF26, ARHGEF7, ARL13B, ART4, ASCL2, ASH1L, ASIP, ASPA, ASXL1, ATAT1, ATF5, ATF7IP, ATL1, ATP…
GO:0048731	system development	GO_BiologicalProcess-EBI-UniProt-GOA_22.03.2019_00h00	4.34395e-14	1.0925e-10	1.71762e-19	3.26348e-18	[3, 4]	Group19	25.6306	1443	[ABAT, ABL1, ABL2, ABLIM1, ABR, ACAN, ACIN1, ACKR1, ACKR3, ACSL3, ACSL6, ACTA2, ACTG2, ACTN2, ACTN3, ACVR1, ADAM10, ADAM12, ADAM19, ADAMTS12, ADAMTS18, ADAMTS4, ADAMTS5, ADARB1, ADCY6, ADD1, ADD2, ADGRF1, ADGRG1, ADIPOR1, ADNP, ADNP2, ADRA1D, AGAP2, AGER, AGO4, AGT, AGTPBP1, AGTR1, AIRE, AKAP13, AKAP6, AKIRIN1, AKR1A1, AKR1B1, AKT1, AKT2, ALOX12, ALOX15, ALPK3, ALPL, ALX4, AMBRA1, AMH, AMIGO3, AM…
GO:0030154	cell differentiation	GO_BiologicalProcess-EBI-UniProt-GOA_22.03.2019_00h00	5.54973e-14	1.3952e-10	1.71762e-19	3.26348e-18	[3]	Group19	25.9772	1276	[A2M, AAMDC, ABCA1, ABCG1, ABHD2, ABL1, ABL2, ACADVL, ACAN, ACIN1, ACKR1, ACKR3, ACSL6, ACTA2, ACTN2, ACTN3, ACVR1, ADAM10, ADAM12, ADAMTS12, ADAMTSL4, ADARB1, ADCY6, ADD1, ADGRF1, ADGRG1, ADIPOR1, ADIRF, ADNP, ADNP2, ADRA1D, AFF4, AGER, AGO4, AGT, AGTPBP1, AGTR1, AIRE, AKAP13, AKAP6, AKIRIN1, AKR1A1, AKR1B1, AKT1, AKT2, ALDOC, ALPK3, ALPL, AMBRA1, AMH, ANGPT1, ANGPT2, ANGPTL1, ANGPTL2, ANGPTL6, …
GO:0061061	muscle structure development	GO_BiologicalProcess-EBI-UniProt-GOA_22.03.2019_00h00	2.59e-12	6.49571e-09	1.71762e-19	3.26348e-18	[3]	Group19	32.4848	268	[ABL1, ACKR3, ACTN2, ACTN3, ACVR1, ADAM12, ADARB1, ADRA1D, AGT, AKAP13, AKAP6, AKIRIN1, AKT1, ALPK3, ALX4, ANGPTL1, ANK2, APOBEC2, ASB2, ASIP, ASPA, ATF7IP, BASP1, BCL9, BCL9L, BIN3, BMP4, BMPR1A, BRF1, BVES, CAMK1, CAPN2, CASQ1, CASQ2, CASR, CAV2, CAV3, CBY1, CD53, CD5L, CD9, CDH18, CDKN1A, CDON, CEACAM3, CEACAM5, CHD7, CHRND, CMPK1, CMTM5, CNTF, COL11A1, COL3A1, COL6A3, COPRS, CORO7, COTL1, CRP…
GO:0032989	cellular component morphogenesis	GO_BiologicalProcess-EBI-UniProt-GOA_22.03.2019_00h00	3.09795e-12	7.76655e-09	1.71762e-19	3.26348e-18	[3, 4]	Group19	29.7259	423	[ABL1, ABL2, ACKR3, ACTN2, ADAM10, ADARB1, ADD1, ADNP, AGO4, AKAP13, AKR1B1, ALDOA, ANGPTL2, ANK2, ANTXR1, APBB2, APOE, ARFRP1, ARHGAP18, ARHGEF18, ARHGEF26, ARHGEF7, ARL13B, ARPIN, ART4, ASXL1, ATL1, ATP10A, ATP6V0A4, BARHL2, BCL6, BCL9L, BIN3, BMP7, BMPR1B, BRAF, BRD4, BTBD3, BVES, CABYR, CALM1, CAP2, CASQ1, CASQ2, CAV3, CCK, CCKAR, CCL11, CCL2, CCNH, CD46, CD9, CDC42EP1, CDC42EP2, CDC42EP3, CD…
GO:0051239	regulation of multicellular organismal process	GO_BiologicalProcess-EBI-UniProt-GOA_22.03.2019_00h00	9.35712e-12	2.34396e-08	1.71762e-19	3.26348e-18	[2, 3]	Group19	26.2907	993	[ABAT, ABCA1, ABHD6, ABL1, ABL2, ABR, ACACA, ACADL, ACIN1, ACKR1, ACKR3, ACOT11, ACSL1, ACSL6, ACTN3, ACVR1, ADAM10, ADAM12, ADAMTS12, ADAMTS18, ADAMTS5, ADCY6, ADD1, ADGRG1, ADIPOR1, ADNP, ADORA3, ADRA1D, ADRB3, AGAP2, AGER, AGO4, AGPAT1, AGT, AGTR1, AKAP6, AKIRIN1, AKR1A1, AKR1B1, AKT1, ALDOC, ALOX12, AMH, AMIGO3, ANGPT1, ANGPT2, ANGPTL1, ANGPTL2, ANK2, ANKRD6, ANO6, ANXA2, ANXA4, AP2A1, AP2A2,…
GO:0006928	movement of cell or subcellular component	GO_BiologicalProcess-EBI-UniProt-GOA_22.03.2019_00h00	1.4933e-11	3.73772e-08	1.71762e-19	3.26348e-18	[2]	Group19	27.3251	711	[ABHD2, ABHD6, ABL1, ABL2, ABR, ACKR1, ACKR3, ACTN2, ACTN3, ACVR1, ADAM10, ADAM12, ADAMTS12, ADARB1, ADD2, ADGRG1, ADIPOR1, ADORA3, AGER, AGT, AGTR1, AIRE, AKIRIN1, AKT1, AKT2, ALOX12, ALPK3, AMH, AMOTL2, ANGPT1, ANGPT2, ANGPTL1, ANGPTL2, ANK2, ANO6, APBA1, APBB2, APC, APCDD1, APLP2, APOB, APOBEC2, APOE, ARFRP1, ARHGAP18, ARHGEF16, ARHGEF7, ARL13B, ARL8B, ARPIN, ART4, ASH1L, ASIP, ASPA, ASXL1, AT…
GO:0072359	circulatory system development	GO_BiologicalProcess-EBI-UniProt-GOA_22.03.2019_00h00	2.29157e-11	5.73123e-08	1.71762e-19	3.26348e-18	[4, 5]	Group19	29.6242	402	[ABL1, ACAN, ACKR3, ACTA2, ACTN2, ACVR1, ADAM12, ADGRG1, ADRA1D, AGT, AGTR1, AKAP13, AKAP6, AKT1, ALPK3, AMOTL2, ANGPT1, ANGPT2, ANGPTL1, ANGPTL6, ANK2, ANTXR1, ANXA2, AP2B1, APC, APOB, APOBEC2, APOE, AQP1, ARL13B, ASB4, ASH1L, ASIP, ASPA, ASXL1, ATF2, ATF7IP, ATN1, AXIN2, B9D1, BASP1, BMP4, BMP7, BMPR1A, BRF1, BVES, C5AR1, CALCA, CALCRL, CASR, CAV2, CAV3, CBY1, CCL11, CCL2, CCL27, CCN1, CCN2, CD…
GO:0007399	nervous system development	GO_BiologicalProcess-EBI-UniProt-GOA_22.03.2019_00h00	2.61157e-11	6.52892e-08	1.71762e-19	3.26348e-18	[4, 5]	Group19	26.9191	782	[ABAT, ABL1, ABL2, ABR, ACAN, ACKR1, ACKR3, ACSL3, ACSL6, ADAM10, ADARB1, ADCY6, ADD2, ADGRF1, ADGRG1, ADNP, ADNP2, AGER, AGT, AGTPBP1, AKT1, AKT2, AMBRA1, AMIGO3, ANGPTL1, ANGPTL2, ANK2, AP2A1, APBA1, APBA2, APBB2, APCDD1, APLP1, APLP2, APOB, APOBEC2, APOE, AQP1, ARFRP1, ARHGEF10, ARHGEF7, ARL13B, ART4, ASCL2, ASH1L, ASIC2, ASIP, ASPA, ASXL1, ATAT1, ATF2, ATF5, ATF7IP, ATL1, ATN1, ATOH7, ATP2B4,…
GO:0016477	cell migration	GO_BiologicalProcess-EBI-UniProt-GOA_22.03.2019_00h00	1.64281e-10	4.10044e-07	1.71762e-19	3.26348e-18	[3, 4]	Group19	28.0507	531	[ABHD2, ABHD6, ABL1, ABL2, ABR, ACKR1, ACKR3, ACVR1, ADAM10, ADAM12, ADAMTS12, ADARB1, ADD2, ADGRG1, ADIPOR1, ADORA3, AGER, AGT, AGTR1, AIRE, AKIRIN1, AKT1, AKT2, ALOX12, AMH, AMOTL2, ANGPT1, ANGPT2, ANGPTL1, ANO6, APBB2, APC, APCDD1, APLP2, APOB, APOBEC2, APOE, ARFRP1, ARHGEF16, ARHGEF7, ARL13B, ARPIN, ASH1L, ASXL1, ATP5F1A, ATP5MC2, ATP5PF, ATP6V0A4, BARHL2, BCAR1, BCR, BDKRB1, BIN3, BMERB1, BM…
GO:0051128	regulation of cellular component organization	GO_BiologicalProcess-EBI-UniProt-GOA_22.03.2019_00h00	2.43603e-10	6.07789e-07	1.71762e-19	3.26348e-18	[3, 4]	Group19	26.5781	800	[ABCA1, ABCB4, ABHD17C, ABL1, ABL2, ACACA, ACKR1, ACTN2, ACVR1, ADAM10, ADAM12, ADCY6, ADD1, ADD2, ADD3, ADIPOR1, ADNP, ADNP2, AFAP1, AGO4, AGT, AGTR1, AKAP13, AKAP6, AKIRIN1, AKR1B1, AKT1, AKT2, ALDOA, ALOX15, ALPK3, AMIGO3, ANGPT1, ANGPTL2, ANK1, ANKFY1, ANO6, ANTXR1, ANXA2, AP2A1, AP2B1, AP2M1, AP2S1, APBB2, APC, APLP2, APOA5, APOE, APOM, ARHGAP18, ARHGEF10, ARHGEF10L, ARHGEF18, ARHGEF19, ARHG…
GO:0050793	regulation of developmental process	GO_BiologicalProcess-EBI-UniProt-GOA_22.03.2019_00h00	2.87882e-10	7.17977e-07	1.71762e-19	3.26348e-18	[2, 3]	Group19	26.4324	835	[AAMDC, ABCA1, ABCG1, ABL1, ABL2, ABR, ACIN1, ACKR1, ACKR3, ACTN3, ACVR1, ADAM10, ADAM12, ADAMTS12, ADCY6, ADD1, ADGRG1, ADIPOR1, ADIRF, ADNP, AGAP2, AGER, AGO4, AGT, AGTR1, AKAP13, AKAP6, AKIRIN1, AKR1A1, AKR1B1, AKT1, ALDOA, ALOX12, AMH, AMIGO3, ANGPT2, ANGPTL1, ANGPTL2, ANKRD6, ANO6, ANXA2, AP2A1, AP2A2, AP2B1, AP2M1, AP2S1, APC, APLP2, APOB, APOE, AQP1, ARHGAP18, ARHGEF18, ARHGEF19, ARHGEF7, …
GO:0022008	neurogenesis	GO_BiologicalProcess-EBI-UniProt-GOA_22.03.2019_00h00	2.98808e-10	7.44929e-07	1.71762e-19	3.26348e-18	[4, 5, 6]	Group19	27.7917	555	[ABL1, ABL2, ACKR3, ACSL6, ADAM10, ADARB1, ADCY6, ADGRF1, ADGRG1, ADNP, ADNP2, AGER, AGT, AGTPBP1, AKT1, AKT2, ANGPTL1, ANGPTL2, AP2A1, APBB2, APCDD1, APLP2, APOBEC2, APOE, ARFRP1, ARHGEF10, ARHGEF7, ART4, ASCL2, ASH1L, ASIP, ASPA, ASXL1, ATAT1, ATF2, ATF5, ATF7IP, ATL1, ATP2B4, ATP6V0A4, ATXN10, AVIL, BACE2, BARHL2, BCL6, BLOC1S1, BLOC1S4, BMERB1, BMP4, BMP7, BMPR1A, BMPR1B, BOK, BRAF, BRINP1, B…
GO:0035295	tube development	GO_BiologicalProcess-EBI-UniProt-GOA_22.03.2019_00h00	5.61391e-10	1.39786e-06	1.71762e-19	3.26348e-18	[3, 4]	Group19	29.2969	375	[ABL1, ACKR1, ACKR3, ACVR1, ADAM12, ADAMTS12, ADGRG1, AGT, AGTR1, AKR1A1, AKR1B1, AKT1, ALOX12, ALX4, AMBRA1, AMOTL2, ANGPT1, ANGPT2, ANGPTL1, ANGPTL6, ANXA2, APC, APOB, APOBEC2, APOE, AQP1, AQP11, ARL13B, ASB4, ASH1L, ASXL1, ATF2, ATF7IP, ATN1, ATXN1, BACH1, BAG6, BASP1, BCL2L11, BMP4, BMP7, BMPR1A, BRF1, C5AR1, CALCRL, CASR, CAV2, CAV3, CCL11, CCL2, CCN1, CCN2, CCNH, CD46, CDH11, CDH13, CDH19, …
GO:0051674	localization of cell	GO_BiologicalProcess-EBI-UniProt-GOA_22.03.2019_00h00	8.93223e-10	2.22323e-06	1.71762e-19	3.26348e-18	[2]	Group19	27.4868	572	[ABHD2, ABHD6, ABL1, ABL2, ABR, ACKR1, ACKR3, ACVR1, ADAM10, ADAM12, ADAMTS12, ADARB1, ADD2, ADGRG1, ADIPOR1, ADORA3, AGER, AGT, AGTR1, AIRE, AKIRIN1, AKT1, AKT2, ALOX12, AMH, AMOTL2, ANGPT1, ANGPT2, ANGPTL1, ANO6, APBB2, APC, APCDD1, APLP2, APOB, APOBEC2, APOE, ARFRP1, ARHGAP18, ARHGEF16, ARHGEF7, ARL13B, ARPIN, ASH1L, ASIP, ASPA, ASXL1, ATP2B4, ATP5F1A, ATP5MC2, ATP5PF, ATP6V0A4, BARHL2, BBS2, …
GO:0048870	cell motility	GO_BiologicalProcess-EBI-UniProt-GOA_22.03.2019_00h00	8.93223e-10	2.22323e-06	1.71762e-19	3.26348e-18	[2, 3]	Group19	27.4868	572	[ABHD2, ABHD6, ABL1, ABL2, ABR, ACKR1, ACKR3, ACVR1, ADAM10, ADAM12, ADAMTS12, ADARB1, ADD2, ADGRG1, ADIPOR1, ADORA3, AGER, AGT, AGTR1, AIRE, AKIRIN1, AKT1, AKT2, ALOX12, AMH, AMOTL2, ANGPT1, ANGPT2, ANGPTL1, ANO6, APBB2, APC, APCDD1, APLP2, APOB, APOBEC2, APOE, ARFRP1, ARHGAP18, ARHGEF16, ARHGEF7, ARL13B, ARPIN, ASH1L, ASIP, ASPA, ASXL1, ATP2B4, ATP5F1A, ATP5MC2, ATP5PF, ATP6V0A4, BARHL2, BBS2, …
GO:0030334	regulation of cell migration	GO_BiologicalProcess-EBI-UniProt-GOA_22.03.2019_00h00	9.12501e-10	2.2703e-06	1.71762e-19	3.26348e-18	[4, 5, 6]	Group19	29.8713	325	[ABHD2, ABHD6, ABL1, ABR, ACKR1, ACKR3, ACVR1, ADAM10, ADAM12, ADARB1, ADGRG1, ADIPOR1, ADORA3, AGER, AGT, AIRE, AKIRIN1, AKT1, AKT2, ALOX12, AMH, AMOTL2, ANGPT1, ANGPT2, ANGPTL1, ANO6, APC, APLP2, APOBEC2, APOE, ARHGEF7, ARPIN, ATP5F1A, ATP5MC2, ATP5PF, ATP6V0A4, BCAR1, BCR, BDKRB1, BMERB1, BMP4, BMP7, BMPR1A, BRAF, C5AR1, C5orf30, CALM1, CAMK1D, CAV2, CCL11, CCL2, CCL21, CCL25, CCN1, CCR6, CD15…
GO:0048513	animal organ development	GO_BiologicalProcess-EBI-UniProt-GOA_22.03.2019_00h00	1.09814e-09	2.72999e-06	1.71762e-19	3.26348e-18	[3, 4, 5]	Group19	25.5781	1084	[ABAT, ABL1, ABL2, ABLIM1, ABR, ACAN, ACIN1, ACKR1, ACKR3, ACSL3, ACTA2, ACTG2, ACTN2, ACTN3, ACVR1, ADAM12, ADAM19, ADAMTS12, ADAMTS18, ADAMTS5, ADARB1, ADD1, ADD2, ADGRG1, ADIPOR1, ADRA1D, AGAP2, AGER, AGO4, AGT, AGTPBP1, AGTR1, AIRE, AKAP13, AKAP6, AKIRIN1, AKR1A1, AKR1B1, AKT1, AKT2, ALOX12, ALOX15, ALPK3, ALPL, ALX4, AMH, AMIGO3, ANGPT1, ANGPT2, ANGPTL1, ANK2, ANKRD11, ANKRD6, ANO6, ANXA2, A…
GO:0035239	tube morphogenesis	GO_BiologicalProcess-EBI-UniProt-GOA_22.03.2019_00h00	2.70587e-09	6.72139e-06	1.71762e-19	3.26348e-18	[3, 4, 5]	Group19	29.8364	310	[ABL1, ACKR1, ACKR3, ACVR1, ADAM12, ADAMTS12, ADGRG1, AGT, AGTR1, AKR1B1, AKT1, ALOX12, AMOTL2, ANGPT1, ANGPT2, ANGPTL1, ANGPTL6, ANXA2, APC, APOB, APOBEC2, APOE, AQP1, ARL13B, ASB4, ATF2, ATF7IP, ATN1, BCL2L11, BMP4, BMP7, BMPR1A, BRF1, C5AR1, CALCRL, CASR, CAV2, CAV3, CCL11, CCL2, CCN1, CCN2, CCNH, CD46, CDH11, CDH13, CDH19, CDH5, CHAMP1, CHD7, CNMD, CNTN1, COL15A1, COL18A1, COL23A1, COL3A1, CO…
GO:2000145	regulation of cell motility	GO_BiologicalProcess-EBI-UniProt-GOA_22.03.2019_00h00	3.49484e-09	8.67419e-06	1.71762e-19	3.26348e-18	[3, 4, 5]	Group19	29.3356	340	[ABHD2, ABHD6, ABL1, ABL2, ABR, ACKR1, ACKR3, ACVR1, ADAM10, ADAM12, ADARB1, ADGRG1, ADIPOR1, ADORA3, AGER, AGT, AIRE, AKIRIN1, AKT1, AKT2, ALOX12, AMH, AMOTL2, ANGPT1, ANGPT2, ANGPTL1, ANO6, APC, APLP2, APOBEC2, APOE, ARHGAP18, ARHGEF7, ARPIN, ATP5F1A, ATP5MC2, ATP5PF, ATP6V0A4, BBS2, BCAR1, BCR, BDKRB1, BMERB1, BMP4, BMP7, BMPR1A, BRAF, C1QTNF8, C5AR1, C5orf30, CALM1, CAMK1D, CAV2, CAVIN1, CCL1…
GO:0051270	regulation of cellular component movement	GO_BiologicalProcess-EBI-UniProt-GOA_22.03.2019_00h00	4.89732e-09	1.21453e-05	1.71762e-19	3.26348e-18	[3, 4]	Group19	28.9727	361	[ABHD2, ABHD6, ABL1, ABL2, ABR, ACKR1, ACKR3, ACVR1, ADAM10, ADAM12, ADARB1, ADGRG1, ADIPOR1, ADORA3, AGER, AGT, AIRE, AKIRIN1, AKT1, AKT2, ALOX12, AMH, AMOTL2, ANGPT1, ANGPT2, ANGPTL1, ANK2, ANO6, APC, APLP2, APOBEC2, APOE, ARHGAP18, ARHGEF7, ARPIN, ATP1A1, ATP1A2, ATP5F1A, ATP5MC2, ATP5PF, ATP6V0A4, BBS2, BCAR1, BCL6, BCR, BDKRB1, BMERB1, BMP4, BMP7, BMPR1A, BRAF, C1QTNF8, C5AR1, C5orf30, CALM1…
GO:0000902	cell morphogenesis	GO_BiologicalProcess-EBI-UniProt-GOA_22.03.2019_00h00	8.83593e-09	2.18512e-05	1.71762e-19	3.26348e-18	[4, 5]	Group19	28.7152	371	[ABL1, ABL2, ACKR3, ADAM10, ADARB1, ADD1, ADNP, AGO4, AKR1B1, ALDOA, ANGPTL2, ANTXR1, APBB2, APOE, ARFRP1, ARHGAP18, ARHGEF18, ARHGEF26, ARHGEF7, ARL13B, ARPIN, ART4, ASXL1, ATL1, ATP10A, ATP6V0A4, BARHL2, BCL6, BCL9L, BIN3, BMP7, BMPR1B, BRAF, BRD4, BTBD3, BVES, CABYR, CALM1, CAP2, CCK, CCKAR, CCL11, CCL2, CCNH, CD46, CDC42EP1, CDC42EP2, CDC42EP3, CDC42EP4, CDH10, CDH11, CDH13, CDH18, CDH19, CDH…
GO:0007507	heart development	GO_BiologicalProcess-EBI-UniProt-GOA_22.03.2019_00h00	9.50051e-09	2.34853e-05	1.71762e-19	3.26348e-18	[4, 5, 6]	Group19	31.016	232	[ACAN, ACKR3, ACTN2, ACVR1, ADRA1D, AGT, AKAP13, AKAP6, ALPK3, ANGPTL1, ANK2, ANXA2, AP2B1, APC, APOBEC2, ARL13B, ASH1L, ASIP, ASPA, ASXL1, ATF2, ATF7IP, AXIN2, BASP1, BMP4, BMP7, BMPR1A, BRF1, BVES, CALCRL, CASR, CAV3, CBY1, CCL27, CCN1, CDH19, CDKN1A, CHD7, CLP1, COL11A1, COL3A1, COTL1, CPE, CPLANE1, CRIP2, CSPG4, CSRP1, CSRP3, CYB5R3, DAND5, DCHS1, DFFB, DLC1, DNM2, DRC1, DYNLL1, ECE1, EDNRA, …
GO:0040012	regulation of locomotion	GO_BiologicalProcess-EBI-UniProt-GOA_22.03.2019_00h00	1.13842e-08	2.81302e-05	1.71762e-19	3.26348e-18	[2, 3]	Group19	28.8122	359	[ABHD2, ABHD6, ABL1, ABL2, ABR, ACKR1, ACKR3, ACVR1, ADAM10, ADAM12, ADARB1, ADGRG1, ADIPOR1, ADORA3, AGER, AGT, AIRE, AKIRIN1, AKT1, AKT2, ALOX12, AMH, AMOTL2, ANGPT1, ANGPT2, ANGPTL1, ANO6, APC, APLP2, APOBEC2, APOE, ARHGAP18, ARHGEF7, ARPIN, ATP5F1A, ATP5MC2, ATP5PF, ATP6V0A4, BBS2, BCAR1, BCL2L11, BCR, BDKRB1, BMERB1, BMP4, BMP7, BMPR1A, BRAF, BVES, C1QTNF8, C5AR1, C5orf30, CALM1, CAMK1D, CAS…
GO:0001667	ameboidal-type cell migration	GO_BiologicalProcess-EBI-UniProt-GOA_22.03.2019_00h00	1.32932e-08	3.28209e-05	1.71762e-19	3.26348e-18	[4, 5]	Group19	32.882	170	[ABL1, ACVR1, ADAM12, ADIPOR1, AGT, AKT1, ALOX12, AMOTL2, ANGPT1, ANGPT2, ANGPTL1, APC, APLP2, APOBEC2, APOE, ARHGEF7, ASXL1, ATP5F1A, ATP5MC2, ATP5PF, BCAR1, BMP4, BMP7, BRAF, BRD4, C5orf30, CALCA, CCR6, CD46, CDH13, CLASP2, CORO1B, CORO1C, CRB2, CRISP2, CTNND1, DAB2IP, DAND5, DDR2, DMTN, DOCK1, EDNRB, EMP2, EPB41L5, EPHA2, EPPK1, ETS1, FAP, FBXO44, FBXW7, FGF1, FGF2, FGFR1, FOLR1, FOXP1, GBX2, …
GO:0030030	cell projection organization	GO_BiologicalProcess-EBI-UniProt-GOA_22.03.2019_00h00	2.46592e-08	6.0785e-05	1.71762e-19	3.26348e-18	[3]	Group19	27.292	515	[ABL1, ABL2, ABLIM1, ACKR1, ACKR3, ACTN2, ACVR1, ADAM10, ADARB1, ADCY6, ADGRF1, ADNP, AGER, AGT, AKIRIN1, AKT1, ALPK3, ANGPTL2, ANO6, AP2A1, APBB2, APC, APOE, ARFIP2, ARFRP1, ARHGEF26, ARHGEF7, ARL13B, ARPIN, ART4, ASIP, ASPA, ASXL1, ATAT1, ATF7IP, ATL1, ATP6V0A4, ATP8B1, ATXN10, AVIL, B9D1, BARHL2, BBS1, BBS10, BBS2, BIN3, BLOC1S1, BLOC1S4, BMP7, BMPR1B, BRAF, BTBD3, C5orf30, CABYR, CALM1, CAMK1…
GO:0001944	vasculature development	GO_BiologicalProcess-EBI-UniProt-GOA_22.03.2019_00h00	2.65523e-08	6.54248e-05	1.71762e-19	3.26348e-18	[4, 5, 6, 7]	Group19	29.9886	263	[ABL1, ACKR3, ACTA2, ACVR1, ADAM12, ADGRG1, AGT, AGTR1, AKT1, AMOTL2, ANGPT1, ANGPT2, ANGPTL1, ANGPTL6, ANTXR1, ANXA2, AP2B1, APC, APOB, APOBEC2, APOE, AQP1, ASB4, ATF2, ATF7IP, ATN1, B9D1, BMP4, BMP7, BMPR1A, BRF1, C5AR1, CALCA, CALCRL, CAV2, CCL11, CCL2, CCN1, CCN2, CD46, CD5L, CDH11, CDH13, CDH5, CHAMP1, CHD7, CNMD, CNTN1, COL15A1, COL18A1, COL23A1, COL3A1, COL4A1, COL4A2, COL8A1, COL8A2, CORO…
GO:0048699	generation of neurons	GO_BiologicalProcess-EBI-UniProt-GOA_22.03.2019_00h00	3.62168e-08	8.90934e-05	1.71762e-19	3.26348e-18	[5, 6, 7]	Group19	27.2582	510	[ABL1, ABL2, ACKR3, ACSL6, ADAM10, ADARB1, ADCY6, ADGRF1, ADGRG1, ADNP, ADNP2, AGER, AGT, AGTPBP1, AKT1, ANGPTL1, ANGPTL2, AP2A1, APBB2, APLP2, APOBEC2, APOE, ARFRP1, ARHGEF7, ART4, ASCL2, ASH1L, ASIP, ASPA, ASXL1, ATAT1, ATF2, ATF5, ATF7IP, ATL1, ATP2B4, ATP6V0A4, ATXN10, AVIL, BARHL2, BCL6, BLOC1S1, BLOC1S4, BMERB1, BMP4, BMP7, BMPR1A, BMPR1B, BRAF, BRINP1, BTBD3, C1QTNF5, C5AR1, CABYR, CALM1, …
GO:0072358	cardiovascular system development	GO_BiologicalProcess-EBI-UniProt-GOA_22.03.2019_00h00	3.92645e-08	9.65513e-05	1.71762e-19	3.26348e-18	[4, 5, 6]	Group19	29.876	265	[ABL1, ACKR3, ACTA2, ACVR1, ADAM12, ADGRG1, AGT, AGTR1, AKT1, AMOTL2, ANGPT1, ANGPT2, ANGPTL1, ANGPTL6, ANTXR1, ANXA2, AP2B1, APC, APOB, APOBEC2, APOE, AQP1, ASB4, ATF2, ATF7IP, ATN1, B9D1, BMP4, BMP7, BMPR1A, BRF1, C5AR1, CALCA, CALCRL, CAV2, CCL11, CCL2, CCN1, CCN2, CD46, CD5L, CDH11, CDH13, CDH5, CHAMP1, CHD7, CNMD, CNTN1, COL15A1, COL18A1, COL23A1, COL3A1, COL4A1, COL4A2, COL8A1, COL8A2, CORO…
GO:0048646	anatomical structure formation involved in morphogenesis	GO_BiologicalProcess-EBI-UniProt-GOA_22.03.2019_00h00	5.98586e-08	0.000146953	1.71762e-19	3.26348e-18	[2, 3, 4]	Group19	28.1711	382	[ABL1, ACKR1, ACKR3, ACTN2, ACVR1, ADAM12, ADGRG1, AGT, AGTPBP1, AGTR1, AKAP13, AKR1B1, AKT1, AMOTL2, ANGPT1, ANGPT2, ANGPTL1, ANGPTL6, ANK2, ANXA2, APC, AQP1, ASXL1, ATF2, ATF7IP, ATN1, AXIN2, BCL2L11, BCL6, BMERB1, BMP4, BMP7, BMPR1A, C5AR1, CALCRL, CAMK1, CAPN2, CASQ1, CASQ2, CAV2, CAV3, CCL11, CCL2, CCN1, CCN2, CD109, CD46, CD53, CD9, CDC73, CDH11, CDH13, CDH19, CDH5, CDK5R1, CDON, CEND1, CHA…
GO:0120036	plasma membrane bounded cell projection organization	GO_BiologicalProcess-EBI-UniProt-GOA_22.03.2019_00h00	8.3574e-08	0.000205007	1.71762e-19	3.26348e-18	[4]	Group19	27.1498	502	[ABL1, ABL2, ABLIM1, ACKR1, ACKR3, ACTN2, ACVR1, ADAM10, ADARB1, ADCY6, ADGRF1, ADNP, AGER, AGT, AKIRIN1, AKT1, ALPK3, ANGPTL2, ANO6, AP2A1, APBB2, APC, APOE, ARFIP2, ARFRP1, ARHGEF26, ARHGEF7, ARL13B, ARPIN, ART4, ASIP, ASPA, ASXL1, ATAT1, ATF7IP, ATL1, ATP6V0A4, ATP8B1, ATXN10, AVIL, B9D1, BARHL2, BBS1, BBS10, BBS2, BIN3, BLOC1S1, BLOC1S4, BMP7, BMPR1B, BRAF, BTBD3, C5orf30, CABYR, CALM1, CAMK1…
GO:0030182	neuron differentiation	GO_BiologicalProcess-EBI-UniProt-GOA_22.03.2019_00h00	1.01725e-07	0.000249124	1.71762e-19	3.26348e-18	[4, 6, 7, 8]	Group19	27.3585	464	[ABL1, ABL2, ACKR3, ADAM10, ADARB1, ADCY6, ADGRF1, ADNP, ADNP2, AGER, AGT, AGTPBP1, AKT1, ANGPTL1, ANGPTL2, AP2A1, APBB2, APOBEC2, APOE, ARFRP1, ARHGEF7, ART4, ASCL2, ASH1L, ASXL1, ATAT1, ATF2, ATF5, ATF7IP, ATL1, ATP2B4, ATP6V0A4, ATXN10, AVIL, BARHL2, BCL6, BLOC1S1, BLOC1S4, BMP4, BMP7, BMPR1B, BRAF, BRINP1, BTBD3, C1QTNF5, CABYR, CALM1, CAMK1, CAMK1D, CCAR2, CCK, CCKAR, CCNH, CD46, CDH11, CDH2…
GO:0001568	blood vessel development	GO_BiologicalProcess-EBI-UniProt-GOA_22.03.2019_00h00	1.52569e-07	0.000373184	1.71762e-19	3.26348e-18	[3, 5, 6, 7, 8]	Group19	29.7265	250	[ABL1, ACKR3, ACTA2, ACVR1, ADAM12, ADGRG1, AGT, AGTR1, AKT1, AMOTL2, ANGPT1, ANGPT2, ANGPTL1, ANGPTL6, ANTXR1, ANXA2, AP2B1, APC, APOB, APOBEC2, APOE, AQP1, ASB4, ATF2, ATF7IP, ATN1, BMP4, BMP7, BMPR1A, BRF1, C5AR1, CALCRL, CAV2, CCL11, CCL2, CCN1, CCN2, CD46, CDH11, CDH13, CDH5, CHAMP1, CHD7, CNMD, CNTN1, COL15A1, COL18A1, COL23A1, COL3A1, COL4A1, COL4A2, COL8A1, COL8A2, CORO7, CPLANE1, CREB3L1…
GO:0009887	animal organ morphogenesis	GO_BiologicalProcess-EBI-UniProt-GOA_22.03.2019_00h00	1.56151e-07	0.000381633	1.71762e-19	3.26348e-18	[3, 4, 5, 6]	Group19	28.1869	356	[ABL1, ABLIM1, ABR, ACAN, ACKR1, ACKR3, ACTA2, ACTG2, ACTN3, ACVR1, ADAMTS5, ADARB1, AGT, AGTPBP1, AKR1B1, ALPL, ALX4, ANGPTL1, ANKRD11, ANKRD6, ANXA2, AP2A1, AP2A2, AP2B1, AP2M1, AP2S1, APLP1, APOBEC2, AQP1, AQP5, ARHGEF19, ARL13B, ASH1L, ASXL1, ASXL2, ASXL3, ATF2, ATF7IP, ATP6V1B2, AXIN2, BASP1, BBS2, BCAR3, BCL2L11, BCR, BMP4, BMP7, BMPR1A, BMPR1B, BRAF, C1QTNF5, CAV2, CAV3, CCL11, CCL2, CCN1,…
GO:0022603	regulation of anatomical structure morphogenesis	GO_BiologicalProcess-EBI-UniProt-GOA_22.03.2019_00h00	1.65814e-07	0.000405084	1.71762e-19	3.26348e-18	[3, 4]	Group19	28.0796	367	[ABL1, ABR, ACKR1, ACVR1, ADAM10, ADAM12, ADAMTS12, ADNP, AGO4, AGT, AGTR1, AKAP13, AKR1B1, ALDOA, ALOX12, ANGPT2, ANGPTL1, ANGPTL2, ANKRD6, AP2A1, AP2A2, AP2B1, AP2M1, AP2S1, APC, APOE, AQP1, ARHGAP18, ARHGEF18, ARHGEF19, ARHGEF7, ARPIN, ASB4, ASXL1, ATF2, ATF7IP, ATN1, ATP10A, BARHL2, BASP1, BCL6, BCL9L, BCR, BMP4, BMP7, BMPR1A, BRAF, BVES, C5AR1, CALM1, CAMK1, CAPN2, CAV3, CCL11, CCL2, CD46, C…
GO:0009888	tissue development	GO_BiologicalProcess-EBI-UniProt-GOA_22.03.2019_00h00	1.67069e-07	0.000407983	1.71762e-19	3.26348e-18	[3]	Group19	26.2815	646	[ABL1, ACADVL, ACAN, ACKR1, ACKR3, ACTA2, ACTG2, ACTN2, ACTN3, ACVR1, ADAM12, ADAMTS12, ADAMTSL4, ADARB1, ADD1, ADIPOR1, ADRA1D, AGAP2, AGT, AIRE, AKAP13, AKAP6, AKIRIN1, AKR1B1, AKT1, AKT2, ALDOC, ALOX12, ALOX15, ALPK3, ALPL, ALX4, AMBRA1, AMER2, AMH, ANGPTL1, ANKRD6, ANO6, ANXA2, ANXA4, AP2A1, AP2A2, AP2B1, AP2M1, AP2S1, APC, APCDD1, APOA5, APOBEC2, AQP11, ARHGAP12, ARHGEF19, ARHGEF26, ARL13B, …
GO:0045595	regulation of cell differentiation	GO_BiologicalProcess-EBI-UniProt-GOA_22.03.2019_00h00	5.52239e-07	0.00134415	1.71762e-19	3.26348e-18	[3, 4]	Group19	26.2787	596	[AAMDC, ABCA1, ABCG1, ABL1, ABL2, ACIN1, ACKR1, ACKR3, ACTN3, ACVR1, ADAM10, ADAMTS12, ADCY6, ADD1, ADGRG1, ADIPOR1, ADIRF, ADNP, AGER, AGO4, AGT, AGTR1, AKAP13, AKAP6, AKIRIN1, AKR1A1, AKR1B1, AKT1, ANGPTL2, ANXA2, AP2A1, APC, APLP2, APOB, APOE, ARHGEF7, ASB4, ASCL2, ASH1L, ASIP, ASPA, ASXL1, ASXL2, ATAT1, ATF7IP, ATP6V0A4, AVIL, AXIN2, BAD, BARHL2, BCL6, BCL9L, BMERB1, BMP4, BMP7, BMPR1A, BMPR1…
GO:0060537	muscle tissue development	GO_BiologicalProcess-EBI-UniProt-GOA_22.03.2019_00h00	9.89351e-07	0.00240115	1.71762e-19	3.26348e-18	[4]	Group19	31.1445	166	[ACKR3, ACTN2, ACTN3, ACVR1, ADRA1D, AGT, AKAP13, AKAP6, AKIRIN1, ALPK3, ANGPTL1, APOBEC2, ASB2, ASIP, ASPA, BCL9, BCL9L, BIN3, BMP4, BMP7, BMPR1A, BVES, CASQ1, CASR, CAV2, CAV3, CBY1, CDKN1A, CDON, CHD7, CHRND, COL11A1, COL3A1, CORO7, COTL1, CRP, CSRP3, CYB5R3, EEF2, EGLN1, ELN, ERBB3, FGF2, FGF3, FGFR1, FHL2, FOXP2, FRS2, GJC1, HAMP, HDAC4, HDAC7, HDAC9, HEXIM1, HEYL, HIVEP3, HOXD10, HOXD9, IFR…
GO:0032879	regulation of localization	GO_BiologicalProcess-EBI-UniProt-GOA_22.03.2019_00h00	1.1624e-06	0.00281881	1.71762e-19	3.26348e-18	[2, 3]	Group19	25.339	841	[ABAT, ABCA1, ABCA2, ABCB4, ABCG1, ABHD17C, ABHD2, ABHD6, ABL1, ABL2, ABR, ACKR1, ACKR3, ACSL3, ACTN2, ACVR1, ADAM10, ADAM12, ADARB1, ADCY5, ADGRG1, ADIPOR1, ADORA3, ADRA1D, AGER, AGT, AGTR1, AHNAK, AIRE, AKAP5, AKAP6, AKAP7, AKIRIN1, AKR1B1, AKT1, AKT2, ALOX12, ALOX15, AMH, AMOTL2, ANGPT1, ANGPT2, ANGPTL1, ANK2, ANKFY1, ANO6, ANXA13, ANXA2, ANXA4, AP1G1, AP2A1, AP2B1, AP2M1, AP2S1, APBA1, APBA2,…
GO:0000904	cell morphogenesis involved in differentiation	GO_BiologicalProcess-EBI-UniProt-GOA_22.03.2019_00h00	1.36526e-06	0.00330802	1.71762e-19	3.26348e-18	[4, 5, 6]	Group19	28.7895	264	[ABL1, ABL2, ACKR3, ADAM10, ADARB1, ADNP, AKR1B1, ANGPTL2, ANTXR1, APBB2, APOE, ARFRP1, ARHGEF26, ARHGEF7, ARL13B, ART4, ASXL1, ATL1, ATP6V0A4, BARHL2, BMP7, BMPR1B, BRAF, BTBD3, BVES, CABYR, CALM1, CCK, CCKAR, CD46, CDH11, CDH4, CDK5R1, CHL1, CLSTN1, CNMD, CNTN4, CNTN6, COL14A1, COL18A1, COL21A1, COL23A1, COL6A2, COL6A3, COL7A1, CORO1C, CRYGB, CSF1R, CTNNA2, CTTN, CUL7, CYFIP1, DAB1, DAG1, DAPK2…
GO:0051093	negative regulation of developmental process	GO_BiologicalProcess-EBI-UniProt-GOA_22.03.2019_00h00	2.00813e-06	0.00485566	1.71762e-19	3.26348e-18	[2, 3, 4]	Group19	27.675	344	[ABCA1, ABCG1, ABL1, ABR, ACKR1, ADAMTS12, ADCY6, ADGRG1, ADIPOR1, AGT, AKIRIN1, AMH, ANGPT2, ANGPTL1, ANXA2, APLP2, APOE, ARPIN, ASCL2, ASH1L, ASXL1, ATF2, ATN1, ATP6V0A4, AXIN2, BBS2, BCL6, BCR, BMERB1, BMP4, BMP7, BMPR1A, BRF1, BRINP1, CALCA, CARTPT, CASR, CAV2, CAV3, CCAR2, CD46, CD5L, CDC73, CDH11, CDK2, CDK5R1, CDKN1A, CEACAM3, CEACAM5, CEND1, CERS2, CETP, CGA, CHADL, CHGA, CHRD, CLASP2, CM…
GO:0010631	epithelial cell migration	GO_BiologicalProcess-EBI-UniProt-GOA_22.03.2019_00h00	2.34651e-06	0.00566917	1.71762e-19	3.26348e-18	[4, 5, 6]	Group19	32.5397	123	[ABL1, ADAM12, ADIPOR1, AGT, AKT1, ALOX12, ANGPT1, ANGPT2, ANGPTL1, APC, APOBEC2, APOE, ATP5F1A, ATP5MC2, ATP5PF, BCAR1, BMP4, CALCA, CCR6, CD46, CDH13, CLASP2, CORO1B, CORO1C, CRISP2, CTNND1, DAB2IP, DAND5, DOCK1, EMP2, EPB41L5, EPHA2, EPPK1, ETS1, FAP, FBXO44, FBXW7, FGF1, FGF2, FGFR1, FOXP1, GIPC1, GNPDA1, HAS2, HBEGF, HDAC5, HDAC7, HDAC9, HMOX1, HSPB1, HSPB2, HYAL1, ITGB1, ITGB1BP1, ITGB3, JC…
GO:0048666	neuron development	GO_BiologicalProcess-EBI-UniProt-GOA_22.03.2019_00h00	2.48036e-06	0.00599008	1.71762e-19	3.26348e-18	[4, 5, 7, 8, 9]	Group19	27.2793	380	[ABL1, ABL2, ACKR3, ADAM10, ADARB1, ADCY6, ADGRF1, ADNP, AGER, AGT, AKT1, ANGPTL2, AP2A1, APBB2, APOE, ARFRP1, ARHGEF7, ART4, ASH1L, ASXL1, ATAT1, ATF5, ATF7IP, ATL1, ATP6V0A4, ATXN10, AVIL, BARHL2, BLOC1S1, BLOC1S4, BMP7, BMPR1B, BRAF, BTBD3, C1QTNF5, CABYR, CALM1, CAMK1, CAMK1D, CCK, CCKAR, CCNH, CD46, CDH11, CDH23, CDH4, CDK5R1, CDKN1C, CERS2, CHL1, CLMN, CLSTN1, CNTF, CNTN1, CNTN4, CNTN6, CNT…
GO:0090130	tissue migration	GO_BiologicalProcess-EBI-UniProt-GOA_22.03.2019_00h00	3.05348e-06	0.00736195	1.71762e-19	3.26348e-18	[2]	Group19	32.2997	125	[ABL1, ACTA2, ACTG2, ADAM12, ADIPOR1, AGT, AKT1, ALOX12, ANGPT1, ANGPT2, ANGPTL1, APC, APOBEC2, APOE, ATP5F1A, ATP5MC2, ATP5PF, BCAR1, BMP4, CALCA, CCR6, CD46, CDH13, CLASP2, CORO1B, CORO1C, CRISP2, CTNND1, DAB2IP, DAND5, DOCK1, EMP2, EPB41L5, EPHA2, EPPK1, ETS1, FAP, FBXO44, FBXW7, FGF1, FGF2, FGFR1, FOXP1, GIPC1, GNPDA1, HAS2, HBEGF, HDAC5, HDAC7, HDAC9, HMOX1, HSPB1, HSPB2, HYAL1, ITGB1, ITGB1…
GO:2000026	regulation of multicellular organismal development	GO_BiologicalProcess-EBI-UniProt-GOA_22.03.2019_00h00	3.16537e-06	0.00762853	1.71762e-19	3.26348e-18	[3, 4]	Group19	25.7642	649	[ABL1, ABL2, ACIN1, ACKR1, ACKR3, ACTN3, ACVR1, ADAM10, ADAM12, ADAMTS12, ADCY6, ADD1, ADGRG1, ADIPOR1, ADNP, AGAP2, AGER, AGO4, AGT, AGTR1, AKAP6, AKIRIN1, AKR1A1, AKR1B1, AKT1, ALOX12, AMH, AMIGO3, ANGPT2, ANGPTL1, ANGPTL2, ANKRD6, ANO6, ANXA2, AP2A1, AP2A2, AP2B1, AP2M1, AP2S1, APC, APLP2, APOE, AQP1, ARHGEF19, ARHGEF7, ASB4, ASCL2, ASH1L, ASIC2, ASIP, ASPA, ASXL1, ATF2, ATF7IP, ATN1, ATP6V0A4…
GO:0014706	striated muscle tissue development	GO_BiologicalProcess-EBI-UniProt-GOA_22.03.2019_00h00	3.28703e-06	0.00791845	1.71762e-19	3.26348e-18	[5]	Group19	30.8738	159	[ACKR3, ACTN2, ACTN3, ACVR1, ADRA1D, AGT, AKAP13, AKAP6, AKIRIN1, ALPK3, ANGPTL1, APOBEC2, ASB2, ASIP, ASPA, BCL9, BCL9L, BIN3, BMP4, BMP7, BMPR1A, BVES, CASQ1, CASR, CAV2, CAV3, CBY1, CDKN1A, CDON, CHD7, CHRND, COL11A1, CORO7, COTL1, CRP, CSRP3, CYB5R3, EEF2, EGLN1, ELN, ERBB3, FGF2, FGF3, FGFR1, FHL2, FOXP2, FRS2, GJC1, HAMP, HDAC4, HDAC7, HDAC9, HEXIM1, HEYL, HIVEP3, HOXD10, HOXD9, IFRD1, IGF1…
GO:0090132	epithelium migration	GO_BiologicalProcess-EBI-UniProt-GOA_22.03.2019_00h00	3.55327e-06	0.00854918	1.71762e-19	3.26348e-18	[3]	Group19	32.2835	123	[ABL1, ADAM12, ADIPOR1, AGT, AKT1, ALOX12, ANGPT1, ANGPT2, ANGPTL1, APC, APOBEC2, APOE, ATP5F1A, ATP5MC2, ATP5PF, BCAR1, BMP4, CALCA, CCR6, CD46, CDH13, CLASP2, CORO1B, CORO1C, CRISP2, CTNND1, DAB2IP, DAND5, DOCK1, EMP2, EPB41L5, EPHA2, EPPK1, ETS1, FAP, FBXO44, FBXW7, FGF1, FGF2, FGFR1, FOXP1, GIPC1, GNPDA1, HAS2, HBEGF, HDAC5, HDAC7, HDAC9, HMOX1, HSPB1, HSPB2, HYAL1, ITGB1, ITGB1BP1, ITGB3, JC…
GO:0048667	cell morphogenesis involved in neuron differentiation	GO_BiologicalProcess-EBI-UniProt-GOA_22.03.2019_00h00	3.67247e-06	0.00882862	1.71762e-19	3.26348e-18	[5, 6, 7, 8, 9, 10]	Group19	29.2683	216	[ABL1, ABL2, ACKR3, ADAM10, ADARB1, ADNP, ANGPTL2, APBB2, APOE, ARFRP1, ARHGEF7, ART4, ASXL1, ATL1, ATP6V0A4, BARHL2, BMP7, BMPR1B, BRAF, BTBD3, CABYR, CALM1, CCK, CCKAR, CD46, CDH11, CDH4, CDK5R1, CHL1, CLSTN1, CNTN4, CNTN6, CSF1R, CTNNA2, CTTN, CUL7, CYFIP1, DAB1, DAG1, DAPK2, DBN1, DCLK1, DLG4, DNM2, DOK1, DPYSL5, DRAXIN, DSCAM, DSCAML1, EEF2K, EFNA3, EPHA2, EPHA3, EPHA5, EPHB6, ERBB2, ETV1, E…
GO:0048858	cell projection morphogenesis	GO_BiologicalProcess-EBI-UniProt-GOA_22.03.2019_00h00	3.83846e-06	0.00922381	1.71762e-19	3.26348e-18	[4, 5, 6]	Group19	28.7559	245	[ABL1, ABL2, ACKR3, ADAM10, ADARB1, ADNP, ANGPTL2, APBB2, APOE, ARFRP1, ARHGEF7, ARPIN, ART4, ASXL1, ATL1, ATP6V0A4, BARHL2, BMP7, BMPR1B, BRAF, BTBD3, CABYR, CALM1, CCK, CCKAR, CCNH, CD46, CDH11, CDH4, CDK5R1, CHL1, CLSTN1, CNTN4, CNTN6, CNTNAP2, CORO1B, CORO1C, CPNE6, CPNE9, CSF1R, CTNNA2, CTTN, CUL7, CYFIP1, DAB1, DAB2IP, DAG1, DAPK2, DBN1, DBNL, DCLK1, DDR1, DLG4, DNM2, DOK1, DPYSL5, DRAXIN, …
GO, gene ontology.
