# Supplementary material for: DNA methylome profiling reveals epigenetic regulation of lipoprotein-associated phospholipase A2 in human vulnerable atherosclerotic plaque
Source: Clin Epigenetics. 2021 Aug 21;13:161. doi: 10.1186/s13148-021-01152-z (PMC8379831; doi:10.1186/s13148-021-01152-z)
Supplement: Supplementary file 5 — Additional file 5. GO analysis of the genes differentially hypermethylated in SYM and ASYM plaques [file 13148_2021_1152_MOESM5_ESM.xlsx]

## Sheet: Additional file 5
Additional file 5. GO analysis of the genes differentially hypermethylated in vulnerable and non-vulnerable plaques
GO ID	GO term	Ontology source	Term p value	Term p value corrected with Bonferroni step down	Group p value	Group p value corrected with Bonferroni step down	GO levels	GO groups	Associated genes (% )	Nr. genes	Associated genes found
GO:0045321	leukocyte activation	GO_BiologicalProcess-EBI-UniProt-GOA_22.03.2019_00h00	8.23917e-24	2.59534e-21	7.43899e-17	1.41341e-15	[2, 3]	Group19	31.6384	112	[ACP5, AIF1, AZU1, BAG6, BANK1, BCL6, BGLAP, BMP4, BPI, CAMK4, CAPG, CARD11, CCL3, CCL5, CD160, CD1D, CD22, CD226, CD244, CD28, CD300A, CD300LF, CD38, CD4, CD44, CD6, CD74, CD84, CDH11, CEACAM1, CHD7, CLEC4A, CORO1A, CSF2, CTLA4, CXCR2, DUSP10, DYSF, FCRL1, FCRL3, FGF10, FOXP1, GPER1, GRN, HAVCR2, HHLA2, HLA-DMB, HLA-DPA1, HMGB1, ICAM1, IKZF1, IL10, IL12B, IL12RB1, IL18, IL1B, IL27, ITGAL, ITGAM,…
GO:0001775	cell activation	GO_BiologicalProcess-EBI-UniProt-GOA_22.03.2019_00h00	1.66088e-23	5.21516e-21	7.43899e-17	1.41341e-15	[2]	Group19	29.7362	124	[ACP5, AIF1, AZU1, BAG6, BANK1, BCL6, BGLAP, BMP4, BPI, CAMK4, CAPG, CARD11, CCL3, CCL5, CD160, CD1D, CD22, CD226, CD244, CD28, CD300A, CD300LF, CD38, CD4, CD44, CD6, CD74, CD84, CDH11, CEACAM1, CHD7, CLEC4A, CORO1A, CSF2, CTLA4, CXCL10, CXCR2, DUSP10, DYSF, F2R, FCRL1, FCRL3, FGF10, FOXP1, GPER1, GRN, HAVCR2, HHLA2, HLA-DMB, HLA-DPA1, HMGB1, HOXA9, ICAM1, IKZF1, IL10, IL12B, IL12RB1, IL18, IL1B,…
GO:0002376	immune system process	GO_BiologicalProcess-EBI-UniProt-GOA_22.03.2019_00h00	4.17068e-22	1.30542e-19	1.34869e-20	2.69739e-19	[1]	Group17	20.5793	270	[ABCC9, ACP5, ADTRP, AIF1, AIM2, APOBEC3A, APOBEC3H, APOL1, AQP4, AZU1, B2M, BAG6, BANK1, BCL6, BGLAP, BLK, BMP4, BPI, BST2, BTN3A3, C1QC, C3, C3AR1, C5AR2, CAMK4, CAMP, CAPG, CARD11, CASP8, CASR, CBFA2T3, CCL13, CCL24, CCL25, CCL26, CCL3, CCL5, CCR1, CCR2, CCR7, CD160, CD1D, CD22, CD226, CD244, CD28, CD300A, CD300LF, CD34, CD36, CD38, CD4, CD44, CD6, CD74, CD84, CDH11, CEACAM1, CEBPE, CHD7, CIIT…
GO:0002376	immune system process	GO_BiologicalProcess-EBI-UniProt-GOA_22.03.2019_00h00	4.17068e-22	1.30542e-19	7.43899e-17	1.41341e-15	[1]	Group19	20.5793	270	[ABCC9, ACP5, ADTRP, AIF1, AIM2, APOBEC3A, APOBEC3H, APOL1, AQP4, AZU1, B2M, BAG6, BANK1, BCL6, BGLAP, BLK, BMP4, BPI, BST2, BTN3A3, C1QC, C3, C3AR1, C5AR2, CAMK4, CAMP, CAPG, CARD11, CASP8, CASR, CBFA2T3, CCL13, CCL24, CCL25, CCL26, CCL3, CCL5, CCR1, CCR2, CCR7, CD160, CD1D, CD22, CD226, CD244, CD28, CD300A, CD300LF, CD34, CD36, CD38, CD4, CD44, CD6, CD74, CD84, CDH11, CEACAM1, CEBPE, CHD7, CIIT…
GO:0046649	lymphocyte activation	GO_BiologicalProcess-EBI-UniProt-GOA_22.03.2019_00h00	1.03254e-19	3.22153e-17	7.43899e-17	1.41341e-15	[3, 4]	Group19	32.4723	88	[ACP5, AIF1, BAG6, BANK1, BCL6, BGLAP, BMP4, CAPG, CARD11, CCL5, CD160, CD1D, CD22, CD244, CD28, CD300A, CD38, CD4, CD44, CD6, CD74, CDH11, CEACAM1, CHD7, CLEC4A, CORO1A, CTLA4, DUSP10, FCRL1, FCRL3, FGF10, HAVCR2, HHLA2, HLA-DMB, HLA-DPA1, HMGB1, ICAM1, IKZF1, IL10, IL12B, IL12RB1, IL18, IL1B, IL27, ITGAL, JAG2, LAT, LAT2, LCK, LCP1, LGALS3, LILRB1, LILRB2, LILRB4, MAD2L2, MNDA, MS4A1, NCK2, NCK…
GO:0050865	regulation of cell activation	GO_BiologicalProcess-EBI-UniProt-GOA_22.03.2019_00h00	3.46761e-16	1.07843e-13	7.43899e-17	1.41341e-15	[3, 4]	Group19	29.8561	83	[ACP5, AIF1, BCL6, BGLAP, BMP4, BPI, CAPG, CARD11, CCL5, CD160, CD1D, CD226, CD28, CD300A, CD300LF, CD38, CD4, CD6, CD74, CD84, CDH11, CEACAM1, CTLA4, DUSP10, FCRL3, FGF10, GPER1, GRN, HAVCR2, HHLA2, HLA-DMB, HLA-DPA1, HMGB1, IL10, IL12B, IL12RB1, IL18, IL1B, IL27, ITGAM, ITGB2, LAT, LBP, LCK, LGALS3, LILRA2, LILRB1, LILRB2, LILRB4, MAD2L2, MNDA, NCK2, NCKAP1L, NOD2, NR4A3, PAG1, PDGFA, PRKACA, P…
GO:0002694	regulation of leukocyte activation	GO_BiologicalProcess-EBI-UniProt-GOA_22.03.2019_00h00	1.2969e-15	4.02038e-13	7.43899e-17	1.41341e-15	[3, 4, 5]	Group19	30.2326	78	[ACP5, AIF1, BCL6, BGLAP, BMP4, BPI, CAPG, CARD11, CCL5, CD160, CD1D, CD226, CD28, CD300A, CD300LF, CD38, CD4, CD6, CD74, CD84, CDH11, CEACAM1, CTLA4, DUSP10, FCRL3, FGF10, GPER1, GRN, HAVCR2, HHLA2, HLA-DMB, HLA-DPA1, HMGB1, IL10, IL12B, IL12RB1, IL18, IL1B, IL27, ITGAM, ITGB2, LAT, LBP, LCK, LGALS3, LILRB1, LILRB2, LILRB4, MAD2L2, MNDA, NCK2, NCKAP1L, NOD2, PAG1, PRKAR1B, PTPN22, PTPRC, PYCARD,…
GO:0002682	regulation of immune system process	GO_BiologicalProcess-EBI-UniProt-GOA_22.03.2019_00h00	1.31534e-15	4.06439e-13	1.34869e-20	2.69739e-19	[2, 3]	Group17	21.1653	178	[ACP5, ADTRP, AIF1, AIM2, B2M, BAG6, BCL6, BGLAP, BLK, BMP4, BPI, BST2, C1QC, C3, C3AR1, C5AR2, CAPG, CARD11, CASP8, CCL25, CCL3, CCL5, CCR1, CCR2, CCR7, CD160, CD1D, CD22, CD226, CD244, CD28, CD300A, CD300LF, CD36, CD38, CD4, CD6, CD74, CD84, CDH11, CEACAM1, CNOT8, COLEC11, CTLA4, CTNNBIP1, CTSB, CXCL10, CXCL12, CYBA, DENND1B, DUSP10, FCER1G, FCGR2A, FCN1, FCRL3, FFAR2, FGF10, FKBP1A, FLI1, FOXP…
GO:0002682	regulation of immune system process	GO_BiologicalProcess-EBI-UniProt-GOA_22.03.2019_00h00	1.31534e-15	4.06439e-13	7.43899e-17	1.41341e-15	[2, 3]	Group19	21.1653	178	[ACP5, ADTRP, AIF1, AIM2, B2M, BAG6, BCL6, BGLAP, BLK, BMP4, BPI, BST2, C1QC, C3, C3AR1, C5AR2, CAPG, CARD11, CASP8, CCL25, CCL3, CCL5, CCR1, CCR2, CCR7, CD160, CD1D, CD22, CD226, CD244, CD28, CD300A, CD300LF, CD36, CD38, CD4, CD6, CD74, CD84, CDH11, CEACAM1, CNOT8, COLEC11, CTLA4, CTNNBIP1, CTSB, CXCL10, CXCL12, CYBA, DENND1B, DUSP10, FCER1G, FCGR2A, FCN1, FCRL3, FFAR2, FGF10, FKBP1A, FLI1, FOXP…
GO:0007159	leukocyte cell-cell adhesion	GO_BiologicalProcess-EBI-UniProt-GOA_22.03.2019_00h00	7.73175e-15	2.38138e-12	7.43899e-17	1.41341e-15	[4]	Group19	31.6279	68	[ACP5, ADTRP, AIF1, BCL6, BGLAP, BMP4, CAPG, CARD11, CCL25, CCL5, CD160, CD1D, CD28, CD300A, CD44, CD6, CDH11, CEACAM1, CTLA4, CXCL12, DUSP10, FERMT3, FLI1, GOLPH3, HAVCR2, HHLA2, HLA-DMB, HLA-DPA1, HMGB1, ICAM1, IL12B, IL12RB1, IL18, IL1B, ITGA4, ITGAL, ITGB2, ITGB7, LCK, LILRB1, LILRB2, LILRB4, NCK2, NFAT5, NR4A3, PRKAR1B, PTK2B, PTPN22, PYCARD, RASAL3, RHBDF2, RIPOR2, S100A8, S100A9, S1PR4, SE…
GO:0006955	immune response	GO_BiologicalProcess-EBI-UniProt-GOA_22.03.2019_00h00	5.69036e-14	1.74694e-11	3.4216e-13	6.15889e-12	[2]	Group14	21.3699	156	[AIF1, AIM2, APOBEC3A, APOL1, AQP4, AZU1, B2M, BAG6, BGLAP, BLK, BST2, BTN3A3, C3, C3AR1, CAMP, CAPG, CCL13, CCL3, CCL5, CCR1, CD160, CD22, CD226, CD244, CD300A, CD300LF, CD36, CD38, CD6, CD84, CDH11, CEACAM1, CEBPE, CIITA, CNOT8, COLEC11, CORO1A, CSRP1, CTLA4, CTSB, CTSG, CYBA, DENND1B, DYSF, ELANE, FCER1G, FCGR2A, FCN1, FCRL3, FFAR2, FKBP1A, FOXP1, FYN, GBP2, GBP4, GCSAM, GFI1, GLUL, GNLY, GRN,…
GO:0006955	immune response	GO_BiologicalProcess-EBI-UniProt-GOA_22.03.2019_00h00	5.69036e-14	1.74694e-11	1.34869e-20	2.69739e-19	[2]	Group17	21.3699	156	[AIF1, AIM2, APOBEC3A, APOL1, AQP4, AZU1, B2M, BAG6, BGLAP, BLK, BST2, BTN3A3, C3, C3AR1, CAMP, CAPG, CCL13, CCL3, CCL5, CCR1, CD160, CD22, CD226, CD244, CD300A, CD300LF, CD36, CD38, CD6, CD84, CDH11, CEACAM1, CEBPE, CIITA, CNOT8, COLEC11, CORO1A, CSRP1, CTLA4, CTSB, CTSG, CYBA, DENND1B, DYSF, ELANE, FCER1G, FCGR2A, FCN1, FCRL3, FFAR2, FKBP1A, FOXP1, FYN, GBP2, GBP4, GCSAM, GFI1, GLUL, GNLY, GRN,…
GO:0006955	immune response	GO_BiologicalProcess-EBI-UniProt-GOA_22.03.2019_00h00	5.69036e-14	1.74694e-11	7.43899e-17	1.41341e-15	[2]	Group19	21.3699	156	[AIF1, AIM2, APOBEC3A, APOL1, AQP4, AZU1, B2M, BAG6, BGLAP, BLK, BST2, BTN3A3, C3, C3AR1, CAMP, CAPG, CCL13, CCL3, CCL5, CCR1, CD160, CD22, CD226, CD244, CD300A, CD300LF, CD36, CD38, CD6, CD84, CDH11, CEACAM1, CEBPE, CIITA, CNOT8, COLEC11, CORO1A, CSRP1, CTLA4, CTSB, CTSG, CYBA, DENND1B, DYSF, ELANE, FCER1G, FCGR2A, FCN1, FCRL3, FFAR2, FKBP1A, FOXP1, FYN, GBP2, GBP4, GCSAM, GFI1, GLUL, GNLY, GRN,…
GO:0051249	regulation of lymphocyte activation	GO_BiologicalProcess-EBI-UniProt-GOA_22.03.2019_00h00	5.85304e-14	1.79103e-11	7.43899e-17	1.41341e-15	[4, 5, 6]	Group19	30.9859	66	[ACP5, AIF1, BCL6, BGLAP, BMP4, CAPG, CARD11, CCL5, CD160, CD1D, CD28, CD300A, CD38, CD4, CD6, CD74, CDH11, CEACAM1, CTLA4, DUSP10, FCRL3, FGF10, HAVCR2, HHLA2, HLA-DMB, HLA-DPA1, HMGB1, IL10, IL12B, IL12RB1, IL18, IL1B, IL27, LAT, LCK, LGALS3, LILRB1, LILRB2, LILRB4, MAD2L2, MNDA, NCK2, NCKAP1L, NOD2, PAG1, PRKAR1B, PTPN22, PTPRC, PYCARD, RASAL3, RIPOR2, S100A8, S100A9, S1PR4, SFRP1, SIRPB2, TFR…
GO:1903037	regulation of leukocyte cell-cell adhesion	GO_BiologicalProcess-EBI-UniProt-GOA_22.03.2019_00h00	3.98292e-13	1.21479e-10	7.43899e-17	1.41341e-15	[4, 5]	Group19	32.3864	57	[ACP5, ADTRP, AIF1, BCL6, BGLAP, BMP4, CAPG, CARD11, CCL25, CCL5, CD160, CD1D, CD28, CD300A, CD44, CD6, CDH11, CEACAM1, CTLA4, CXCL12, DUSP10, FLI1, HAVCR2, HHLA2, HLA-DMB, HLA-DPA1, HMGB1, IL12B, IL12RB1, IL18, IL1B, LCK, LILRB1, LILRB2, LILRB4, NCK2, NFAT5, NR4A3, PRKAR1B, PTK2B, PTPN22, PYCARD, RASAL3, RHBDF2, RIPOR2, S1PR4, SIRPB2, SKAP1, TFRC, TGFBR2, TMEM131L, TMIGD2, TNF, VCAM1, VSIR, XBP1…
GO:0042110	T cell activation	GO_BiologicalProcess-EBI-UniProt-GOA_22.03.2019_00h00	4.3231e-13	1.31422e-10	7.43899e-17	1.41341e-15	[4, 5]	Group19	31.1224	61	[ACP5, AIF1, BCL6, BGLAP, BMP4, CAPG, CARD11, CCL5, CD160, CD1D, CD28, CD300A, CD4, CD44, CD6, CDH11, CEACAM1, CHD7, CLEC4A, CTLA4, DUSP10, HAVCR2, HHLA2, HLA-DMB, HLA-DPA1, HMGB1, ICAM1, IL12B, IL12RB1, IL18, IL1B, IL27, ITGAL, JAG2, LAT, LCK, LCP1, LGALS3, LILRB1, LILRB2, LILRB4, NCK2, NLRC3, PAG1, PRKAR1B, PTPN22, PYCARD, RASAL3, RIPOR2, S1PR4, SIRPB2, SPN, TFRC, TGFBR2, TMEM131L, TMIGD2, TREM…
GO:0002684	positive regulation of immune system process	GO_BiologicalProcess-EBI-UniProt-GOA_22.03.2019_00h00	4.57752e-13	1.38699e-10	4.37804e-07	5.69146e-06	[2, 3, 4]	Group08	21.9512	135	[ACP5, AIF1, AIM2, B2M, BAG6, BCL6, BGLAP, BLK, C3, C3AR1, CAPG, CARD11, CASP8, CCL3, CCL5, CCR1, CCR2, CCR7, CD160, CD1D, CD22, CD226, CD244, CD28, CD300A, CD300LF, CD36, CD38, CD4, CD6, CD74, CD84, CDH11, CEACAM1, COLEC11, CTLA4, CTNNBIP1, CXCL10, CXCL12, CYBA, DENND1B, DUSP10, FCGR2A, FCN1, FCRL3, FFAR2, FGF10, FLI1, FOXP1, FYN, GCSAM, GFI1, HCLS1, HHLA2, HLA-DMB, HLA-DPA1, HMGB1, HNRNPC, HSP9…
GO:0002684	positive regulation of immune system process	GO_BiologicalProcess-EBI-UniProt-GOA_22.03.2019_00h00	4.57752e-13	1.38699e-10	1.34869e-20	2.69739e-19	[2, 3, 4]	Group17	21.9512	135	[ACP5, AIF1, AIM2, B2M, BAG6, BCL6, BGLAP, BLK, C3, C3AR1, CAPG, CARD11, CASP8, CCL3, CCL5, CCR1, CCR2, CCR7, CD160, CD1D, CD22, CD226, CD244, CD28, CD300A, CD300LF, CD36, CD38, CD4, CD6, CD74, CD84, CDH11, CEACAM1, COLEC11, CTLA4, CTNNBIP1, CXCL10, CXCL12, CYBA, DENND1B, DUSP10, FCGR2A, FCN1, FCRL3, FFAR2, FGF10, FLI1, FOXP1, FYN, GCSAM, GFI1, HCLS1, HHLA2, HLA-DMB, HLA-DPA1, HMGB1, HNRNPC, HSP9…
GO:0002684	positive regulation of immune system process	GO_BiologicalProcess-EBI-UniProt-GOA_22.03.2019_00h00	4.57752e-13	1.38699e-10	7.43899e-17	1.41341e-15	[2, 3, 4]	Group19	21.9512	135	[ACP5, AIF1, AIM2, B2M, BAG6, BCL6, BGLAP, BLK, C3, C3AR1, CAPG, CARD11, CASP8, CCL3, CCL5, CCR1, CCR2, CCR7, CD160, CD1D, CD22, CD226, CD244, CD28, CD300A, CD300LF, CD36, CD38, CD4, CD6, CD74, CD84, CDH11, CEACAM1, COLEC11, CTLA4, CTNNBIP1, CXCL10, CXCL12, CYBA, DENND1B, DUSP10, FCGR2A, FCN1, FCRL3, FFAR2, FGF10, FLI1, FOXP1, FYN, GCSAM, GFI1, HCLS1, HHLA2, HLA-DMB, HLA-DPA1, HMGB1, HNRNPC, HSP9…
GO:0098609	cell-cell adhesion	GO_BiologicalProcess-EBI-UniProt-GOA_22.03.2019_00h00	8.75114e-13	2.64284e-10	7.43899e-17	1.41341e-15	[3]	Group19	24.3309	100	[ACP5, ADTRP, AIF1, BCL6, BGLAP, BMP4, CAPG, CARD11, CASR, CCL25, CCL5, CD160, CD1D, CD2, CD28, CD300A, CD34, CD44, CD6, CD74, CDH11, CDHR2, CDSN, CEACAM1, CEACAM8, CSTA, CTLA4, CTNNB1, CXCL12, CYFIP2, DSC3, DUSP10, FERMT3, FLI1, FSTL3, GCNT2, GOLPH3, HAVCR2, HHLA2, HLA-DMB, HLA-DPA1, HMGB1, ICAM1, IL12B, IL12RB1, IL18, IL1B, IL1RN, ITGA4, ITGAL, ITGAX, ITGB2, ITGB7, JAML, JUP, KIFC3, LCK, LILRB1…
GO:0022407	regulation of cell-cell adhesion	GO_BiologicalProcess-EBI-UniProt-GOA_22.03.2019_00h00	1.10282e-12	3.31949e-10	7.43899e-17	1.41341e-15	[3, 4]	Group19	28.125	72	[ACP5, ADTRP, AIF1, BCL6, BGLAP, BMP4, CAPG, CARD11, CCL25, CCL5, CD160, CD1D, CD28, CD300A, CD44, CD6, CD74, CDH11, CDSN, CEACAM1, CTLA4, CXCL12, DUSP10, FERMT3, FLI1, FSTL3, GCNT2, HAVCR2, HHLA2, HLA-DMB, HLA-DPA1, HMGB1, IL12B, IL12RB1, IL18, IL1B, IL1RN, LCK, LILRB1, LILRB2, LILRB4, MAD2L2, MBP, MYADM, NCK2, NFAT5, NODAL, NR4A3, PRG2, PRKACA, PRKAR1B, PTK2B, PTPN22, PYCARD, RASAL3, RHBDF2, RI…
GO:0051239	regulation of multicellular organismal process	GO_BiologicalProcess-EBI-UniProt-GOA_22.03.2019_00h00	3.56501e-12	1.0695e-09	1.04536e-08	1.56804e-07	[2, 3]	Group18	17.4562	269	[ACP5, ACVRL1, ADD1, ADM, ADTRP, AGPAT1, AGPAT2, AGTR1, AGXT, AIF1, AIM2, ALX1, AMBP, APLNR, APOC2, ARHGDIB, ARNTL, ARSB, AXIN2, AZU1, B2M, BAMBI, BCL6, BMP4, BMPR1B, BPI, BRCA2, BST2, C1QC, C1QTNF4, C3, C5AR2, CALM2, CAPG, CARD11, CARD8, CASP8, CCL3, CCR1, CCR2, CD160, CD2, CD244, CD28, CD34, CD4, CD6, CD69, CD74, CD84, CDH11, CDH5, CDSN, CHI3L1, CHID1, CLEC4A, CNOT8, CNTN4, CPOX, CRHBP, CSF1R, …
GO:0051240	positive regulation of multicellular organismal process	GO_BiologicalProcess-EBI-UniProt-GOA_22.03.2019_00h00	1.47742e-11	4.41749e-09	1.04536e-08	1.56804e-07	[2, 3, 4]	Group18	19.2017	178	[ACP5, ADM, AGPAT1, AGPAT2, AGTR1, AGXT, AIF1, AIM2, ALX1, AMBP, APLNR, AXIN2, AZU1, B2M, BAMBI, BCL6, BMP4, BMPR1B, C1QTNF4, C3, CAPG, CARD11, CARD8, CASP8, CCR1, CCR2, CD160, CD2, CD244, CD28, CD34, CD4, CD6, CD74, CDH5, CHI3L1, CPOX, CSF1R, CSF2, CTNNB1, CTNNBIP1, CTTN, CYBA, DAB2, DOCK1, DRD2, DUSP10, ELANE, ENO1, EPHA3, EREG, F12, F2R, FCN1, FFAR2, FGF1, FGF10, FGFBP1, FLI1, FOXE3, FOXJ1, FO…
GO:0050867	positive regulation of cell activation	GO_BiologicalProcess-EBI-UniProt-GOA_22.03.2019_00h00	2.28378e-11	6.80565e-09	7.43899e-17	1.41341e-15	[3, 4, 5]	Group19	30.2198	55	[ACP5, AIF1, BCL6, CAPG, CARD11, CCL5, CD160, CD1D, CD226, CD28, CD38, CD6, CD74, CDH11, DUSP10, FCRL3, FGF10, HHLA2, HLA-DMB, HLA-DPA1, HMGB1, IL12B, IL12RB1, IL18, IL1B, ITGAM, ITGB2, LBP, LCK, LILRA2, LILRB1, LILRB2, LILRB4, MAD2L2, NCK2, NCKAP1L, NOD2, PTPRC, PYCARD, RASAL3, S100A8, S100A9, S1PR4, SIRPB2, TFRC, TGFBR2, THBS1, TLR9, TMIGD2, TTBK1, VAMP8, VCAM1, VSIR, XBP1, ZAP70]
GO:0002696	positive regulation of leukocyte activation	GO_BiologicalProcess-EBI-UniProt-GOA_22.03.2019_00h00	2.31523e-11	6.87624e-09	7.43899e-17	1.41341e-15	[3, 4, 5, 6]	Group19	30.5085	54	[ACP5, AIF1, BCL6, CAPG, CARD11, CCL5, CD160, CD1D, CD226, CD28, CD38, CD6, CD74, CDH11, DUSP10, FCRL3, FGF10, HHLA2, HLA-DMB, HLA-DPA1, HMGB1, IL12B, IL12RB1, IL18, IL1B, ITGAM, ITGB2, LBP, LCK, LILRB1, LILRB2, LILRB4, MAD2L2, NCK2, NCKAP1L, NOD2, PTPRC, PYCARD, RASAL3, S100A8, S100A9, S1PR4, SIRPB2, TFRC, TGFBR2, THBS1, TLR9, TMIGD2, TTBK1, VAMP8, VCAM1, VSIR, XBP1, ZAP70]
GO:0050896	response to stimulus	GO_BiologicalProcess-EBI-UniProt-GOA_22.03.2019_00h00	3.43524e-11	1.01683e-08	1.54048e-11	2.61882e-10	[1]	Group16	14.2488	661	[ABCA1, ABCA2, ABCC9, ABCG1, ACKR2, ACP5, ACVRL1, ADAR, ADD1, ADGRG1, ADGRG3, ADM, ADORA2A, ADTRP, AEN, AFF3, AGTR1, AGXT, AIF1, AIM2, AKAP13, AKR1C2, ALOX5AP, ALPL, ALX1, AMBP, ANGPTL6, ANKLE1, ANXA11, AOC1, AP1S1, APBB1, APLNR, APOBEC3A, APOBEC3H, APOL1, AQP4, AQP5, AQP9, ARHGAP25, ARHGDIB, ARHGEF16, ARL6IP5, ARNTL, ARSB, ATP2B1, ATP6V0D1, AVP, AXIN2, AZU1, B2M, BAG6, BAMBI, BCL6, BGLAP, BIN2, …
GO:0007165	signal transduction	GO_BiologicalProcess-EBI-UniProt-GOA_22.03.2019_00h00	2.25184e-10	6.64292e-08	1.54048e-11	2.61882e-10	[2, 3, 4]	Group16	15.1951	444	[ABCA1, ACKR2, ACP5, ACVRL1, ADGRG1, ADGRG3, ADM, ADORA2A, ADTRP, AEN, AGTR1, AGXT, AIM2, AKAP13, AKR1C2, ALX1, AMBP, APLNR, ARHGAP25, ARHGDIB, ARL6IP5, AVP, AXIN2, AZU1, BAG6, BAMBI, BGLAP, BLK, BLNK, BMP4, BMPR1B, BRSK2, BUD31, C1QTNF4, C3, C3AR1, CALM2, CAMKK2, CAP1, CAPG, CARD11, CARD8, CASP10, CASP8, CASR, CCDC88C, CCL13, CCL24, CCL25, CCL26, CCL3, CCL5, CCNY, CCR1, CCR2, CCR5, CCR6, CCR7, C…
GO:0023052	signaling	GO_BiologicalProcess-EBI-UniProt-GOA_22.03.2019_00h00	3.17815e-10	9.34375e-08	1.54048e-11	2.61882e-10	[1]	Group16	15.0555	461	[ABCA1, ACKR2, ACP5, ACVRL1, ADGRG1, ADGRG3, ADM, ADORA2A, ADTRP, AEN, AGTR1, AGXT, AIM2, AKAP13, AKR1C2, ALX1, AMBP, APLNR, ARHGAP25, ARHGDIB, ARL6IP5, AVP, AXIN2, AZU1, BAG6, BAMBI, BGLAP, BLK, BLNK, BMP4, BMPR1B, BRSK2, BUD31, C1QTNF4, C3, C3AR1, CALM2, CAMKK2, CAP1, CAPG, CARD11, CARD8, CASP10, CASP8, CASR, CCDC88C, CCL13, CCL24, CCL25, CCL26, CCL3, CCL5, CCL8, CCNY, CCR1, CCR2, CCR5, CCR6, C…
GO:0002521	leukocyte differentiation	GO_BiologicalProcess-EBI-UniProt-GOA_22.03.2019_00h00	8.09753e-10	2.37258e-07	4.83322e-05	0.000241661	[4, 5, 6, 7, 8]	Group13	28.9773	51	[BCL6, BMP4, C1QC, CAMK4, CAPG, CASP8, CBFA2T3, CCL3, CCR1, CD28, CD4, CD74, CEBPE, CHD7, CSF2, CTLA4, CTNNBIP1, DUSP10, FCRL3, FOXP1, FSTL3, GATA2, GPR55, HCLS1, HMGB1, IFI16, IKZF1, IL12B, IL27, JAG2, LCK, LIF, LILRB1, LILRB2, LILRB4, MS4A1, PRTN3, RALBP1, RUNX1, S1PR4, SFRP1, SPN, TAL1, TLR9, TMEM131L, TNF, TYROBP, VSIR, XBP1, ZAP70, ZBTB7C]
GO:0050776	regulation of immune response	GO_BiologicalProcess-EBI-UniProt-GOA_22.03.2019_00h00	8.24354e-10	2.40711e-07	1.34869e-20	2.69739e-19	[3, 4]	Group17	21.8341	100	[AIM2, B2M, BAG6, BGLAP, BLK, BST2, C3, C3AR1, CAPG, CD160, CD22, CD226, CD300A, CD300LF, CD36, CD38, CD84, CDH11, CEACAM1, CNOT8, COLEC11, CTLA4, CTSB, CYBA, DENND1B, FCER1G, FCGR2A, FCN1, FCRL3, FFAR2, FKBP1A, FOXP1, FYN, GCSAM, GFI1, GRN, HAVCR2, HLA-DMB, HMGB1, HNRNPC, HSP90AA1, IFI16, IGF2BP3, IKZF1, IL10, IL12B, IL12RB1, IL18, IL1B, IL1RN, IL27, IRF7, ITGAM, ITGB2, KIR2DL4, KRT1, LAT2, LBP,…
GO:0050776	regulation of immune response	GO_BiologicalProcess-EBI-UniProt-GOA_22.03.2019_00h00	8.24354e-10	2.40711e-07	7.43899e-17	1.41341e-15	[3, 4]	Group19	21.8341	100	[AIM2, B2M, BAG6, BGLAP, BLK, BST2, C3, C3AR1, CAPG, CD160, CD22, CD226, CD300A, CD300LF, CD36, CD38, CD84, CDH11, CEACAM1, CNOT8, COLEC11, CTLA4, CTSB, CYBA, DENND1B, FCER1G, FCGR2A, FCN1, FCRL3, FFAR2, FKBP1A, FOXP1, FYN, GCSAM, GFI1, GRN, HAVCR2, HLA-DMB, HMGB1, HNRNPC, HSP90AA1, IFI16, IGF2BP3, IKZF1, IL10, IL12B, IL12RB1, IL18, IL1B, IL1RN, IL27, IRF7, ITGAM, ITGB2, KIR2DL4, KRT1, LAT2, LBP,…
GO:0032501	multicellular organismal process	GO_BiologicalProcess-EBI-UniProt-GOA_22.03.2019_00h00	1.22049e-09	3.55163e-07	1.04536e-08	1.56804e-07	[1]	Group18	15.189	418	[ABCA1, ACP5, ACVRL1, ADAP2, ADD1, ADGRG1, ADM, ADTRP, AFF3, AGPAT1, AGPAT2, AGTR1, AGXT, AIF1, AIM2, AKR1C2, AKR1D1, ALX1, AMBP, ANKRD11, APLNR, APOC2, AQP4, AQP5, ARHGDIB, ARNTL, ARSB, AXIN2, AZU1, B2M, BAMBI, BCL6, BGLAP, BMP4, BMPR1B, BPI, BRCA2, BST2, BTG2, BTN3A3, C1QC, C1QTNF4, C2CD4B, C3, C5AR2, CACNA2D4, CALM2, CAMK4, CAPG, CARD11, CARD8, CASP8, CASR, CBFA2T3, CBX2, CCL3, CCR1, CCR2, CCR…
GO:0001819	positive regulation of cytokine production	GO_BiologicalProcess-EBI-UniProt-GOA_22.03.2019_00h00	1.32248e-09	3.8352e-07	1.04536e-08	1.56804e-07	[3, 4, 5]	Group18	23.4604	80	[ACP5, AGPAT1, AGPAT2, AIF1, AIM2, AZU1, B2M, C1QTNF4, C3, CAPG, CARD11, CARD8, CD160, CD2, CD244, CD28, CD34, CD6, CSF1R, CSF2, CYBA, DRD2, ELANE, EREG, F2R, FCN1, FFAR2, HAVCR2, HHLA2, HLA-DPA1, HMGB1, HMHB1, IFI16, IL10, IL12B, IL12RB1, IL12RB2, IL18, IL1B, IL1RN, IL27, IL6R, IL7, IRF1, IRF7, KIR2DL4, LBP, LCP1, LILRA2, LILRB1, MAPK13, MBP, NLRP3, NOD2, NODAL, NR2C2, OSM, PDE4B, PRG2, PTPN22, …
GO:0007155	cell adhesion	GO_BiologicalProcess-EBI-UniProt-GOA_22.03.2019_00h00	1.39868e-09	4.04219e-07	7.43899e-17	1.41341e-15	[2]	Group19	19.5965	136	[ACP5, ACVRL1, ADGRG1, ADTRP, AIF1, ANO9, AZU1, BCL6, BGLAP, BMP4, C2CD4B, CAPG, CARD11, CASR, CASS4, CCL25, CCL5, CD160, CD1D, CD2, CD28, CD300A, CD34, CD36, CD44, CD6, CD74, CDH11, CDHR2, CDSN, CEACAM1, CEACAM8, CORO1A, CSTA, CTLA4, CTNNB1, CXCL12, CYFIP2, CYTIP, DLEC1, DOCK1, DSC3, DUSP10, ELK3, EPHA3, FERMT1, FERMT3, FLI1, FSTL3, FYN, GCNT2, GOLPH3, GP1BA, GRHL2, HAVCR2, HHLA2, HLA-DMB, HLA-D…
GO:0007154	cell communication	GO_BiologicalProcess-EBI-UniProt-GOA_22.03.2019_00h00	1.95305e-09	5.6248e-07	1.54048e-11	2.61882e-10	[2]	Group16	14.8854	461	[ABCA1, ACKR2, ACP5, ACVRL1, ADGRG1, ADGRG3, ADM, ADORA2A, ADTRP, AEN, AGTR1, AGXT, AIM2, AKAP13, AKR1C2, ALX1, AMBP, AOC1, APLNR, ARHGAP25, ARHGDIB, ARL6IP5, AVP, AXIN2, AZU1, BAG6, BAMBI, BGLAP, BLK, BLNK, BMP4, BMPR1B, BRSK2, BUD31, C1QTNF4, C3, C3AR1, CALM2, CAMKK2, CAP1, CAPG, CARD11, CARD8, CASP10, CASP8, CASR, CCDC88C, CCL13, CCL24, CCL25, CCL26, CCL3, CCL5, CCL8, CCNY, CCR1, CCR2, CCR5, C…
GO:0022610	biological adhesion	GO_BiologicalProcess-EBI-UniProt-GOA_22.03.2019_00h00	2.48808e-09	7.14079e-07	7.43899e-17	1.41341e-15	[1]	Group19	19.4602	137	[ACP5, ACVRL1, ADGRG1, ADTRP, AIF1, ANO9, AZU1, BCL6, BGLAP, BMP4, C2CD4B, CAPG, CARD11, CASR, CASS4, CCL25, CCL5, CD160, CD1D, CD2, CD28, CD300A, CD34, CD36, CD44, CD6, CD74, CDH11, CDHR2, CDSN, CEACAM1, CEACAM8, CORO1A, CSTA, CTLA4, CTNNB1, CXCL12, CYFIP2, CYTIP, DLEC1, DOCK1, DSC3, DUSP10, ELK3, EPHA3, FERMT1, FERMT3, FLI1, FSTL3, FYN, GCNT2, GOLPH3, GP1BA, GRHL2, HAVCR2, HHLA2, HLA-DMB, HLA-D…
GO:0006996	organelle organization	GO_BiologicalProcess-EBI-UniProt-GOA_22.03.2019_00h00	6.77874e-09	1.93194e-06	6.77874e-09	1.0846e-07	[3]	Group02	8.56149	197	[ABCA1, ADD1, AGXT, AIF1, AIP, ALS2CL, ANKRD27, AP3B1, APOBEC3A, ARAP1, ARHGAP25, ARHGDIB, ARPC1B, AVP, AXIN2, BAG6, BIN2, BMP4, BRCA2, BRD2, BRSK2, CABYR, CALM2, CAMP, CAPG, CASR, CCL13, CCL24, CCL26, CCL3, CCNY, CCT6A, CD28, CD34, CD69, CDKN1A, CEP63, CEP85, CHD6, CHMP4B, CLN6, CLRN1, COA1, COG2, CORO1A, CORO1B, COX17, CSF2, CTNNB1, CTTN, DCN, DDHD1, DIS3L2, DLEC1, DMTN, DNAJB13, DNMT3B, DPEP2,…
GO:0001817	regulation of cytokine production	GO_BiologicalProcess-EBI-UniProt-GOA_22.03.2019_00h00	6.77441e-09	1.93748e-06	1.04536e-08	1.56804e-07	[3, 4]	Group18	20.9016	102	[ACP5, AGPAT1, AGPAT2, AIF1, AIM2, AZU1, B2M, BPI, BST2, C1QTNF4, C3, C5AR2, CAPG, CARD11, CARD8, CD160, CD2, CD244, CD28, CD34, CD6, CD84, CDH11, CHID1, CLEC4A, CNOT8, CSF1R, CSF2, CSRP1, CYBA, DRD2, ELANE, EREG, F2R, FCN1, FFAR2, FOXP1, GSTP1, HAVCR2, HHLA2, HLA-DPA1, HMGB1, HMHB1, IFI16, IL10, IL12B, IL12RB1, IL12RB2, IL18, IL1B, IL1RN, IL27, IL6R, IL7, IRF1, IRF7, KIR2DL4, LBP, LCP1, LILRA2, …
GO:0002764	immune response-regulating signaling pathway	GO_BiologicalProcess-EBI-UniProt-GOA_22.03.2019_00h00	7.11762e-09	2.0214e-06	1.34869e-20	2.69739e-19	[3, 4, 5]	Group17	25.5411	59	[BAG6, BGLAP, BLK, C3AR1, CD160, CD22, CD226, CD300A, CD300LF, CD36, CD38, CEACAM1, CTLA4, CTSB, CYBA, DENND1B, FCER1G, FCGR2A, FCN1, FCRL3, FFAR2, FOXP1, FYN, GCSAM, GFI1, HSP90AA1, IKZF1, LAT2, LBP, LCP2, LILRA2, LILRA4, LILRB1, LILRB2, LILRB4, MNDA, MS4A1, NCKAP1L, NCR3, NOD2, NR1H3, NR4A3, PDE4B, PGLYRP4, PIGR, PTPN22, PTPRC, RFTN1, RHBDF2, RNF125, SKAP1, STAP1, SYTL2, TLR1, TLR6, TLR9, TNIP3…
GO:0002764	immune response-regulating signaling pathway	GO_BiologicalProcess-EBI-UniProt-GOA_22.03.2019_00h00	7.11762e-09	2.0214e-06	7.43899e-17	1.41341e-15	[3, 4, 5]	Group19	25.5411	59	[BAG6, BGLAP, BLK, C3AR1, CD160, CD22, CD226, CD300A, CD300LF, CD36, CD38, CEACAM1, CTLA4, CTSB, CYBA, DENND1B, FCER1G, FCGR2A, FCN1, FCRL3, FFAR2, FOXP1, FYN, GCSAM, GFI1, HSP90AA1, IKZF1, LAT2, LBP, LCP2, LILRA2, LILRA4, LILRB1, LILRB2, LILRB4, MNDA, MS4A1, NCKAP1L, NCR3, NOD2, NR1H3, NR4A3, PDE4B, PGLYRP4, PIGR, PTPN22, PTPRC, RFTN1, RHBDF2, RNF125, SKAP1, STAP1, SYTL2, TLR1, TLR6, TLR9, TNIP3…
GO:0030155	regulation of cell adhesion	GO_BiologicalProcess-EBI-UniProt-GOA_22.03.2019_00h00	1.03629e-08	2.9327e-06	7.43899e-17	1.41341e-15	[2, 3]	Group19	21.0412	97	[ACP5, ACVRL1, ADGRG1, ADTRP, AIF1, AZU1, BCL6, BGLAP, BMP4, C2CD4B, CAPG, CARD11, CASS4, CCL25, CCL5, CD160, CD1D, CD28, CD300A, CD36, CD44, CD6, CD74, CDH11, CDSN, CEACAM1, CTLA4, CXCL12, CYTIP, DLEC1, DOCK1, DUSP10, EPHA3, FERMT3, FLI1, FSTL3, FYN, GCNT2, HAVCR2, HHLA2, HLA-DMB, HLA-DPA1, HMGB1, IL12B, IL12RB1, IL18, IL1B, IL1RN, JUP, LCK, LILRB1, LILRB2, LILRB4, LYN, MAD2L2, MBP, MUC1, MYADM,…
GO:0048534	hematopoietic or lymphoid organ development	GO_BiologicalProcess-EBI-UniProt-GOA_22.03.2019_00h00	1.35802e-08	3.82961e-06	4.83322e-05	0.000241661	[3, 4, 5, 6]	Group13	22.9814	74	[BCL6, BMP4, C1QC, CAMK4, CAPG, CASP8, CBFA2T3, CCL3, CCR1, CD28, CD34, CD4, CD74, CEBPE, CHD7, CSF1R, CSF2, CTLA4, CTNNBIP1, DUSP10, FCRL3, FGF10, FLI1, FOXP1, FSTL3, GATA2, GPR55, HCLS1, HIST1H4D, HIST1H4L, HIST4H4, HMGB1, IFI16, IKZF1, IL12B, IL27, JAG2, LCK, LIF, LILRB1, LILRB2, LILRB4, MKNK2, MPIG6B, MS4A1, NCKAP1L, NSFL1C, PRTN3, PTK2B, PTPRC, RALBP1, RUNX1, S1PR4, SFRP1, SH2B3, SH3BP4, SP7…
GO:0048534	hematopoietic or lymphoid organ development	GO_BiologicalProcess-EBI-UniProt-GOA_22.03.2019_00h00	1.35802e-08	3.82961e-06	1.04536e-08	1.56804e-07	[3, 4, 5, 6]	Group18	22.9814	74	[BCL6, BMP4, C1QC, CAMK4, CAPG, CASP8, CBFA2T3, CCL3, CCR1, CD28, CD34, CD4, CD74, CEBPE, CHD7, CSF1R, CSF2, CTLA4, CTNNBIP1, DUSP10, FCRL3, FGF10, FLI1, FOXP1, FSTL3, GATA2, GPR55, HCLS1, HIST1H4D, HIST1H4L, HIST4H4, HMGB1, IFI16, IKZF1, IL12B, IL27, JAG2, LCK, LIF, LILRB1, LILRB2, LILRB4, MKNK2, MPIG6B, MS4A1, NCKAP1L, NSFL1C, PRTN3, PTK2B, PTPRC, RALBP1, RUNX1, S1PR4, SFRP1, SH2B3, SH3BP4, SP7…
GO:0030097	hemopoiesis	GO_BiologicalProcess-EBI-UniProt-GOA_22.03.2019_00h00	1.41851e-08	3.98601e-06	4.83322e-05	0.000241661	[4, 5, 6, 7]	Group13	23.1746	73	[BCL6, BMP4, C1QC, CAMK4, CAPG, CASP8, CBFA2T3, CCL3, CCR1, CD28, CD34, CD4, CD74, CEBPE, CHD7, CSF1R, CSF2, CTLA4, CTNNBIP1, DUSP10, FCRL3, FLI1, FOXP1, FSTL3, GATA2, GPR55, HCLS1, HIST1H4D, HIST1H4L, HIST4H4, HMGB1, IFI16, IKZF1, IL12B, IL27, JAG2, LCK, LIF, LILRB1, LILRB2, LILRB4, MKNK2, MPIG6B, MS4A1, NCKAP1L, NSFL1C, PRTN3, PTK2B, PTPRC, RALBP1, RUNX1, S1PR4, SFRP1, SH2B3, SH3BP4, SP7, SPI1,…
GO:0030097	hemopoiesis	GO_BiologicalProcess-EBI-UniProt-GOA_22.03.2019_00h00	1.41851e-08	3.98601e-06	1.04536e-08	1.56804e-07	[4, 5, 6, 7]	Group18	23.1746	73	[BCL6, BMP4, C1QC, CAMK4, CAPG, CASP8, CBFA2T3, CCL3, CCR1, CD28, CD34, CD4, CD74, CEBPE, CHD7, CSF1R, CSF2, CTLA4, CTNNBIP1, DUSP10, FCRL3, FLI1, FOXP1, FSTL3, GATA2, GPR55, HCLS1, HIST1H4D, HIST1H4L, HIST4H4, HMGB1, IFI16, IKZF1, IL12B, IL27, JAG2, LCK, LIF, LILRB1, LILRB2, LILRB4, MKNK2, MPIG6B, MS4A1, NCKAP1L, NSFL1C, PRTN3, PTK2B, PTPRC, RALBP1, RUNX1, S1PR4, SFRP1, SH2B3, SH3BP4, SP7, SPI1,…
GO:0001816	cytokine production	GO_BiologicalProcess-EBI-UniProt-GOA_22.03.2019_00h00	1.47487e-08	4.12962e-06	1.04536e-08	1.56804e-07	[2]	Group18	20.381	107	[ABCA1, ACP5, ADGRG1, AGPAT1, AGPAT2, AIF1, AIM2, AZU1, B2M, BPI, BST2, BTN3A3, C1QTNF4, C3, C5AR2, CAPG, CARD11, CARD8, CD160, CD2, CD244, CD28, CD34, CD6, CD84, CDH11, CHID1, CLEC4A, CNOT8, CSF1R, CSF2, CSRP1, CYBA, DENND1B, DRD2, ELANE, EREG, F2R, FCN1, FFAR2, FOXP1, GSTP1, HAVCR2, HHLA2, HLA-DPA1, HMGB1, HMHB1, IFI16, IL10, IL12B, IL12RB1, IL12RB2, IL18, IL1B, IL1RN, IL27, IL6R, IL7, IRF1, IR…
GO:0002252	immune effector process	GO_BiologicalProcess-EBI-UniProt-GOA_22.03.2019_00h00	1.55961e-08	4.3513e-06	1.34869e-20	2.69739e-19	[2]	Group17	22.2222	82	[ABCC9, APOBEC3A, APOBEC3H, AZU1, B2M, BGLAP, BST2, BTN3A3, C3, CAPG, CCL3, CD160, CD226, CD244, CD300A, CD84, CDH11, CEACAM1, CNOT8, COLEC11, CORO1A, DENND1B, DYSF, ELANE, FCGR2A, FCRL3, GRN, GZMB, HAVCR2, HLA-DMB, HMGB1, HNRNPC, ICAM1, IFI16, IFI44L, IFIT5, IL10, IL12B, IL12RB1, IL18, IL1B, IL1RN, IL27, IRF1, IRF7, ITGAL, ITGAM, ITGB2, KIR2DL4, KRT1, LBP, LCP1, LILRA2, LILRB1, MAD2L2, MAP3K14, …
GO:0002520	immune system development	GO_BiologicalProcess-EBI-UniProt-GOA_22.03.2019_00h00	2.78306e-08	7.7369e-06	4.83322e-05	0.000241661	[2, 4, 5]	Group13	22.3496	78	[BCL6, BMP4, C1QC, CAMK4, CAPG, CASP8, CBFA2T3, CCL3, CCR1, CD28, CD34, CD4, CD74, CEBPE, CHD7, CSF1R, CSF2, CTLA4, CTNNBIP1, DUSP10, FCRL3, FGF10, FLI1, FOXP1, FSTL3, GATA2, GPR55, HAVCR2, HCLS1, HIST1H4D, HIST1H4L, HIST4H4, HMGB1, IFI16, IKZF1, IL12B, IL27, IL2RA, JAG2, LCK, LIF, LILRB1, LILRB2, LILRB4, MAD2L2, MKNK2, MPIG6B, MS4A1, NCKAP1L, NSFL1C, PRTN3, PTK2B, PTPRC, RALBP1, RUNX1, S1PR4, SF…
GO:0002520	immune system development	GO_BiologicalProcess-EBI-UniProt-GOA_22.03.2019_00h00	2.78306e-08	7.7369e-06	1.04536e-08	1.56804e-07	[2, 4, 5]	Group18	22.3496	78	[BCL6, BMP4, C1QC, CAMK4, CAPG, CASP8, CBFA2T3, CCL3, CCR1, CD28, CD34, CD4, CD74, CEBPE, CHD7, CSF1R, CSF2, CTLA4, CTNNBIP1, DUSP10, FCRL3, FGF10, FLI1, FOXP1, FSTL3, GATA2, GPR55, HAVCR2, HCLS1, HIST1H4D, HIST1H4L, HIST4H4, HMGB1, IFI16, IKZF1, IL12B, IL27, IL2RA, JAG2, LCK, LIF, LILRB1, LILRB2, LILRB4, MAD2L2, MKNK2, MPIG6B, MS4A1, NCKAP1L, NSFL1C, PRTN3, PTK2B, PTPRC, RALBP1, RUNX1, S1PR4, SF…
GO:0050778	positive regulation of immune response	GO_BiologicalProcess-EBI-UniProt-GOA_22.03.2019_00h00	3.32989e-08	9.22379e-06	1.34869e-20	2.69739e-19	[3, 4, 5]	Group17	21.8667	82	[AIM2, B2M, BAG6, BGLAP, BLK, C3, C3AR1, CAPG, CD160, CD22, CD226, CD300A, CD300LF, CD36, CD38, CEACAM1, COLEC11, CTLA4, CYBA, DENND1B, FCGR2A, FCN1, FCRL3, FFAR2, FOXP1, FYN, GCSAM, GFI1, HLA-DMB, HMGB1, HNRNPC, HSP90AA1, IFI16, IKZF1, IL12B, IL12RB1, IL18, IL1B, IL1RN, ITGAM, ITGB2, KIR2DL4, KRT1, LAT2, LBP, LCP2, LILRA2, LILRA4, LILRB1, LILRB4, MAD2L2, MATR3, MNDA, MS4A1, NCKAP1L, NCR3, NOD2, …
GO:0050778	positive regulation of immune response	GO_BiologicalProcess-EBI-UniProt-GOA_22.03.2019_00h00	3.32989e-08	9.22379e-06	7.43899e-17	1.41341e-15	[3, 4, 5]	Group19	21.8667	82	[AIM2, B2M, BAG6, BGLAP, BLK, C3, C3AR1, CAPG, CD160, CD22, CD226, CD300A, CD300LF, CD36, CD38, CEACAM1, COLEC11, CTLA4, CYBA, DENND1B, FCGR2A, FCN1, FCRL3, FFAR2, FOXP1, FYN, GCSAM, GFI1, HLA-DMB, HMGB1, HNRNPC, HSP90AA1, IFI16, IKZF1, IL12B, IL12RB1, IL18, IL1B, IL1RN, ITGAM, ITGB2, KIR2DL4, KRT1, LAT2, LBP, LCP2, LILRA2, LILRA4, LILRB1, LILRB4, MAD2L2, MATR3, MNDA, MS4A1, NCKAP1L, NCR3, NOD2, …
GO:0030154	cell differentiation	GO_BiologicalProcess-EBI-UniProt-GOA_22.03.2019_00h00	8.00422e-08	2.20916e-05	1.04536e-08	1.56804e-07	[3]	Group18	16.6667	214	[ACTL8, ACVRL1, ADD1, ADM, AKR1C2, ALX1, AMBP, ANXA7, AXIN2, AZU1, BAMBI, BCL6, BGLAP, BMP4, BMPR1B, BTG2, C1QC, CAMK4, CAPG, CASP8, CASS4, CBFA2T3, CCL3, CCR1, CCR2, CCR6, CD28, CD34, CD36, CD4, CD69, CD74, CDH5, CDHR2, CDK5, CDKN1A, CDSN, CEBPE, CHD6, CHD7, CNTN4, COL12A1, COL8A1, CPOX, CPT1A, CSF2, CSRP1, CSTA, CTLA4, CTNNB1, CTNNBIP1, CTSB, DAB2, DKK1, DOCK1, DUSP10, EPHA3, ERCC3, EREG, EVPL,…
GO:0007166	cell surface receptor signaling pathway	GO_BiologicalProcess-EBI-UniProt-GOA_22.03.2019_00h00	1.13866e-07	3.13131e-05	1.54048e-11	2.61882e-10	[3, 4, 5]	Group16	16.2551	237	[ABCA1, ACKR2, ACVRL1, ADORA2A, AGTR1, AGXT, AIM2, AXIN2, BAG6, BAMBI, BGLAP, BLK, BMP4, BMPR1B, C1QTNF4, C3AR1, CAP1, CAPG, CARD8, CASP8, CCL26, CCL3, CCL5, CCNY, CCR1, CCR2, CCR5, CCR6, CCR7, CD160, CD22, CD226, CD27, CD300A, CD38, CD4, CD44, CD6, CD74, CDH11, CDH17, CDH5, CEACAM1, CFLAR, CHRNA1, CHRNE, CNOT8, CNTFR, CRTC1, CSF1R, CSF2, CTLA4, CTNNB1, CXCL10, CXCL12, CXCR1, CXCR2, DAB2, DCN, DC…
GO:0009605	response to external stimulus	GO_BiologicalProcess-EBI-UniProt-GOA_22.03.2019_00h00	1.16635e-07	3.1958e-05	3.4216e-13	6.15889e-12	[2]	Group14	16.5507	214	[ABCC9, ADAR, ADTRP, AGTR1, AIF1, AIM2, ALPL, AOC1, AP1S1, APOBEC3A, APOBEC3H, APOL1, AQP4, ARHGEF16, AZU1, BGLAP, BIN2, BMP4, BST2, BUD31, C2CD4B, C5AR2, CACNA2D4, CAMP, CARD8, CASP5, CASP8, CASR, CCL13, CCL24, CCL25, CCL26, CCL3, CCL5, CCR1, CCR2, CCR5, CCR6, CCR7, CD160, CD226, CD300A, CD300LF, CD34, CD36, CD6, CDH11, CDH5, CDKN1A, CEACAM1, CHI3L1, CHID1, CHRM2, CIITA, CKLF, CNOT8, COLEC11, CO…
GO:0002757	immune response-activating signal transduction	GO_BiologicalProcess-EBI-UniProt-GOA_22.03.2019_00h00	1.39343e-07	3.80406e-05	1.34869e-20	2.69739e-19	[3, 4, 5, 6, 7]	Group17	24.5455	54	[BAG6, BGLAP, BLK, C3AR1, CD160, CD22, CD226, CD300A, CD300LF, CD36, CD38, CEACAM1, CTLA4, CYBA, DENND1B, FCGR2A, FCN1, FCRL3, FFAR2, FOXP1, FYN, GCSAM, GFI1, HSP90AA1, IKZF1, LAT2, LBP, LCP2, LILRA2, LILRA4, LILRB4, MNDA, MS4A1, NCKAP1L, NCR3, NOD2, NR1H3, NR4A3, PDE4B, PGLYRP4, PTPN22, PTPRC, RFTN1, RHBDF2, RNF125, SKAP1, STAP1, SYTL2, TLR1, TLR6, TLR9, TNIP3, TRIM15, WDFY1]
GO:0002757	immune response-activating signal transduction	GO_BiologicalProcess-EBI-UniProt-GOA_22.03.2019_00h00	1.39343e-07	3.80406e-05	7.43899e-17	1.41341e-15	[3, 4, 5, 6, 7]	Group19	24.5455	54	[BAG6, BGLAP, BLK, C3AR1, CD160, CD22, CD226, CD300A, CD300LF, CD36, CD38, CEACAM1, CTLA4, CYBA, DENND1B, FCGR2A, FCN1, FCRL3, FFAR2, FOXP1, FYN, GCSAM, GFI1, HSP90AA1, IKZF1, LAT2, LBP, LCP2, LILRA2, LILRA4, LILRB4, MNDA, MS4A1, NCKAP1L, NCR3, NOD2, NR1H3, NR4A3, PDE4B, PGLYRP4, PTPN22, PTPRC, RFTN1, RHBDF2, RNF125, SKAP1, STAP1, SYTL2, TLR1, TLR6, TLR9, TNIP3, TRIM15, WDFY1]
GO:0045785	positive regulation of cell adhesion	GO_BiologicalProcess-EBI-UniProt-GOA_22.03.2019_00h00	1.88846e-07	5.13662e-05	7.43899e-17	1.41341e-15	[2, 3, 4]	Group19	23.0769	63	[ACP5, ADGRG1, AIF1, AZU1, BCL6, CAPG, CARD11, CASS4, CCL25, CCL5, CD160, CD1D, CD28, CD36, CD44, CD6, CD74, CDH11, CXCL12, DOCK1, DUSP10, FLI1, FSTL3, GCNT2, HHLA2, HLA-DMB, HLA-DPA1, HMGB1, IL12B, IL12RB1, IL18, IL1B, JUP, LCK, LILRB1, LILRB2, LILRB4, MYADM, NCK2, NEDD9, NFAT5, NODAL, NR4A3, OLFM4, PLEKHA2, PRKACA, PTK2B, PYCARD, RASAL3, RHBDF2, RREB1, S1PR4, SIRPB2, SKAP1, SPP1, TFRC, TGFBR2, …
GO:0048869	cellular developmental process	GO_BiologicalProcess-EBI-UniProt-GOA_22.03.2019_00h00	2.82246e-07	7.64886e-05	1.04536e-08	1.56804e-07	[2]	Group18	16.1157	234	[ACTL8, ACVRL1, ADD1, ADM, AKR1C2, ALX1, AMBP, ANXA7, ARAP1, ARHGAP15, AXIN2, AZU1, BAMBI, BCL6, BGLAP, BMP4, BMPR1B, BTG2, C1QC, CAMK4, CAPG, CASP8, CASS4, CBFA2T3, CCL13, CCL24, CCL3, CCR1, CCR2, CCR6, CD28, CD34, CD36, CD4, CD44, CD69, CD74, CDH5, CDHR2, CDK5, CDKN1A, CDSN, CEBPE, CHD6, CHD7, CNTN4, COCH, COL12A1, COL8A1, CORO1B, CPOX, CPT1A, CSF1R, CSF2, CSRP1, CSTA, CTLA4, CTNNB1, CTNNBIP1, …
GO:0034097	response to cytokine	GO_BiologicalProcess-EBI-UniProt-GOA_22.03.2019_00h00	4.23907e-07	0.000114455	4.23907e-07	5.9347e-06	[4]	Group06	19.8312	94	[ACKR2, ADAR, AFF3, AIF1, AIM2, AQP4, C1QTNF4, CAP1, CARD8, CASP8, CCL26, CCL3, CCL5, CCR1, CCR2, CCR5, CCR6, CCR7, CD4, CD44, CD74, CHI3L1, CIITA, CNOT8, CNTFR, CRHBP, CSF1R, CSF2, CXCL10, CXCL12, CXCR1, CXCR2, DCSTAMP, EIF2AK2, EREG, FER, GBP2, GBP4, GFI1, GLUL, GPER1, HCLS1, HDAC4, HLA-DPA1, HMHB1, HSP90AA1, IFITM1, IL12RB1, IL18, IL18RAP, IL1B, IL1RN, IL21R, IL2RA, IL2RB, IL6R, IL7, IRF1, IRF…
GO:0051094	positive regulation of developmental process	GO_BiologicalProcess-EBI-UniProt-GOA_22.03.2019_00h00	4.34736e-07	0.000116944	1.04536e-08	1.56804e-07	[2, 3, 4]	Group18	18.429	122	[ADD1, AGTR1, AGXT, ALX1, APLNR, AXIN2, BAMBI, BCL6, BMP4, BMPR1B, CAPG, CASP8, CASS4, CCR1, CCR2, CD34, CD36, CD4, CD74, CDH11, CDH5, CHI3L1, CORO1B, CSF2, CTNNB1, CTNNBIP1, DAB2, DCN, DDHD1, DOCK1, DUSP10, EPHA3, FGF1, FGFBP1, FLI1, FOXE3, FOXJ1, GATA2, GCNT2, GDF6, GDNF, GHR, GPER1, H2AFY, HCLS1, HK2, HMGA1, HMGB1, HPN, IFITM1, IL12B, IL1B, IL6R, ITSN2, JCAD, JUP, KIR2DL4, KL, LCP1, LIF, LILRB…
GO:0002253	activation of immune response	GO_BiologicalProcess-EBI-UniProt-GOA_22.03.2019_00h00	5.36877e-07	0.000143883	1.34869e-20	2.69739e-19	[2, 4, 5, 6]	Group17	22.3404	63	[AIM2, BAG6, BGLAP, BLK, C3, C3AR1, CD160, CD22, CD226, CD300A, CD300LF, CD36, CD38, CEACAM1, COLEC11, CTLA4, CYBA, DENND1B, FCGR2A, FCN1, FCRL3, FFAR2, FOXP1, FYN, GCSAM, GFI1, HMGB1, HNRNPC, HSP90AA1, IFI16, IKZF1, KRT1, LAT2, LBP, LCP2, LILRA2, LILRA4, LILRB4, MATR3, MNDA, MS4A1, NCKAP1L, NCR3, NOD2, NR1H3, NR4A3, PDE4B, PGLYRP4, PTPN22, PTPRC, PYCARD, RFTN1, RHBDF2, RNF125, SKAP1, STAP1, SYTL…
GO:0002253	activation of immune response	GO_BiologicalProcess-EBI-UniProt-GOA_22.03.2019_00h00	5.36877e-07	0.000143883	7.43899e-17	1.41341e-15	[2, 4, 5, 6]	Group19	22.3404	63	[AIM2, BAG6, BGLAP, BLK, C3, C3AR1, CD160, CD22, CD226, CD300A, CD300LF, CD36, CD38, CEACAM1, COLEC11, CTLA4, CYBA, DENND1B, FCGR2A, FCN1, FCRL3, FFAR2, FOXP1, FYN, GCSAM, GFI1, HMGB1, HNRNPC, HSP90AA1, IFI16, IKZF1, KRT1, LAT2, LBP, LCP2, LILRA2, LILRA4, LILRB4, MATR3, MNDA, MS4A1, NCKAP1L, NCR3, NOD2, NR1H3, NR4A3, PDE4B, PGLYRP4, PTPN22, PTPRC, PYCARD, RFTN1, RHBDF2, RNF125, SKAP1, STAP1, SYTL…
GO:0002683	negative regulation of immune system process	GO_BiologicalProcess-EBI-UniProt-GOA_22.03.2019_00h00	6.0161e-07	0.00016063	6.0161e-07	7.21932e-06	[2, 3, 4]	Group00	22.5455	62	[ADTRP, BGLAP, BMP4, BPI, BST2, C1QC, C5AR2, CCL25, CCL3, CD160, CD22, CD300A, CD300LF, CD84, CEACAM1, CNOT8, CTLA4, CXCL12, FCGR2A, FCRL3, FSTL3, GCSAM, GPER1, GPR55, GRN, HAVCR2, HIST1H4D, HIST1H4L, HIST4H4, HLA-DOB, HMGB1, HSP90AA1, IFI16, IL10, KIR2DL4, LILRA2, LILRA4, LILRB1, LILRB2, LILRB4, MNDA, PADI2, PRKAR1B, PTGER2, PTK2B, PTPN22, RIPOR2, RNF125, S100A8, S100A9, S1PR4, SERPINB9, SFRP1, …
GO:0050793	regulation of developmental process	GO_BiologicalProcess-EBI-UniProt-GOA_22.03.2019_00h00	6.37623e-07	0.000169608	1.04536e-08	1.56804e-07	[2, 3]	Group18	16.4463	199	[ADD1, AGTR1, AGXT, ALX1, APLNR, ARAP1, ARHGAP15, ARHGDIB, AXIN2, BAMBI, BCL6, BMP4, BMPR1B, BRCA2, C1QC, CAPG, CASP8, CASS4, CCL13, CCL24, CCL3, CCR1, CCR2, CD160, CD34, CD36, CD4, CD44, CD69, CD74, CDH11, CDH5, CDSN, CHI3L1, CNTN4, COCH, CORO1B, CSF1R, CSF2, CSRP1, CTLA4, CTNNB1, CTNNBIP1, CXCL10, DAB2, DCN, DDHD1, DKK1, DLEC1, DMTN, DNMBP, DOCK1, DUSP10, EMILIN3, EPHA3, EREG, FCRL3, FGF1, FGFB…
GO:0008284	positive regulation of cell population proliferation	GO_BiologicalProcess-EBI-UniProt-GOA_22.03.2019_00h00	1.0109e-06	0.000267889	4.88016e-05	0.000195206	[2, 3, 4, 5]	Group11	18.7719	107	[ACP5, AGTR1, AIF1, AKR1C2, AMBP, BAMBI, BMP4, CAPG, CCL24, CCL26, CCL5, CD1D, CD28, CD38, CD6, CD69, CD74, CDH11, CDKN1A, CNOT8, COPS9, COX17, CPOX, CSF1R, CSF2, CXCR2, DYNAP, EGFL7, ELANE, EREG, FCRL3, FER, FGF1, FGF10, FGF19, FGFBP1, FGFR2, FOXE3, FOXP1, GAMT, GAREM1, GATA2, GDNF, GNAI2, GPER1, GRN, HDAC4, HHLA2, HLA-DMB, HLA-DPA1, HMGB1, HPN, IL12B, IL12RB1, IL18, IL1B, IL6R, ITGA4, JCAD, LAM…
GO:0016477	cell migration	GO_BiologicalProcess-EBI-UniProt-GOA_22.03.2019_00h00	1.21106e-06	0.00031972	8.25616e-05	0.000247685	[3, 4]	Group15	17.0968	159	[ABI3, ACVRL1, ADGRG1, ADGRG3, ADTRP, AGTR1, AGXT, AIF1, ARHGDIB, ARHGEF16, ARSB, AZU1, BAMBI, BGLAP, BIN2, BMP4, BST2, BUD31, C5AR2, CASR, CASS4, CCL13, CCL24, CCL25, CCL26, CCL3, CCL5, CCR1, CCR2, CCR6, CCR7, CD300A, CD44, CD74, CEACAM1, CKLF, CORO1B, CTSB, CXCL10, CXCL12, CXCR2, DAB2, DCN, DCPS, DLEC1, DOCK1, ELK3, EMILIN3, EVL, F2R, FER, FERMT1, FERMT3, FGF1, FGF10, FGFBP1, FLI1, FOXP1, FYCO1…
GO:2000026	regulation of multicellular organismal development	GO_BiologicalProcess-EBI-UniProt-GOA_22.03.2019_00h00	1.28865e-06	0.000338914	1.04536e-08	1.56804e-07	[3, 4]	Group18	17.191	153	[ADD1, AGTR1, AGXT, ALX1, APLNR, ARHGDIB, AXIN2, BAMBI, BCL6, BMP4, BMPR1B, BRCA2, C1QC, CAPG, CASP8, CCL3, CCR1, CCR2, CD160, CD34, CD4, CD69, CD74, CDH11, CDH5, CDSN, CHI3L1, CNTN4, CTLA4, CTNNB1, CTNNBIP1, CXCL10, DAB2, DCN, DKK1, DUSP10, EMILIN3, EPHA3, FCRL3, FGF1, FGFBP1, FLI1, FOXE3, FOXJ1, FOXP1, FSTL3, GAMT, GATA2, GCNT2, GDF6, GDNF, GFI1, GLUL, GPER1, GPR55, GRHL2, GTF2I, H2AFY, HCLS1, …
GO:0051716	cellular response to stimulus	GO_BiologicalProcess-EBI-UniProt-GOA_22.03.2019_00h00	1.72038e-06	0.00045074	1.54048e-11	2.61882e-10	[2]	Group16	13.8727	547	[ABCA1, ACKR2, ACP5, ACVRL1, ADD1, ADGRG1, ADGRG3, ADM, ADORA2A, ADTRP, AEN, AGTR1, AGXT, AIF1, AIM2, AKAP13, AKR1C2, ALOX5AP, ALPL, ALX1, AMBP, ANGPTL6, ANKLE1, AOC1, APBB1, APLNR, APOBEC3A, AQP4, AQP9, ARHGAP25, ARHGDIB, ARHGEF16, ARL6IP5, ATP2B1, ATP6V0D1, AVP, AXIN2, AZU1, B2M, BAG6, BAMBI, BCL6, BGLAP, BIN2, BLK, BLNK, BMF, BMP4, BMPR1B, BRCA2, BRSK2, BTG2, BUD31, C1QTNF4, C3, C3AR1, C5AR2, …
GO:0048584	positive regulation of response to stimulus	GO_BiologicalProcess-EBI-UniProt-GOA_22.03.2019_00h00	2.34573e-06	0.000612236	4.37804e-07	5.69146e-06	[2, 3, 4]	Group08	15.6981	235	[ACP5, ACVRL1, AGXT, AIF1, AIM2, AKAP13, AKR1C2, ALX1, AMBP, ANKLE1, ARL6IP5, B2M, BAG6, BAMBI, BGLAP, BLK, BLNK, BMP4, BUD31, C1QTNF4, C2CD4B, C3, C3AR1, CALM2, CAPG, CASP10, CASP8, CCL26, CCL3, CCL5, CCR1, CCR2, CCR7, CD160, CD22, CD226, CD28, CD300A, CD300LF, CD36, CD38, CD4, CD44, CD6, CD74, CDH11, CEACAM1, CEBPG, CFLAR, CHI3L1, COLEC11, CPOX, CSF2, CTLA4, CXCL10, CXCL12, CYBA, DAB2, DCN, DEN…
GO:0048584	positive regulation of response to stimulus	GO_BiologicalProcess-EBI-UniProt-GOA_22.03.2019_00h00	2.34573e-06	0.000612236	1.54048e-11	2.61882e-10	[2, 3, 4]	Group16	15.6981	235	[ACP5, ACVRL1, AGXT, AIF1, AIM2, AKAP13, AKR1C2, ALX1, AMBP, ANKLE1, ARL6IP5, B2M, BAG6, BAMBI, BGLAP, BLK, BLNK, BMP4, BUD31, C1QTNF4, C2CD4B, C3, C3AR1, CALM2, CAPG, CASP10, CASP8, CCL26, CCL3, CCL5, CCR1, CCR2, CCR7, CD160, CD22, CD226, CD28, CD300A, CD300LF, CD36, CD38, CD4, CD44, CD6, CD74, CDH11, CEACAM1, CEBPG, CFLAR, CHI3L1, COLEC11, CPOX, CSF2, CTLA4, CXCL10, CXCL12, CYBA, DAB2, DCN, DEN…
GO:0048584	positive regulation of response to stimulus	GO_BiologicalProcess-EBI-UniProt-GOA_22.03.2019_00h00	2.34573e-06	0.000612236	7.43899e-17	1.41341e-15	[2, 3, 4]	Group19	15.6981	235	[ACP5, ACVRL1, AGXT, AIF1, AIM2, AKAP13, AKR1C2, ALX1, AMBP, ANKLE1, ARL6IP5, B2M, BAG6, BAMBI, BGLAP, BLK, BLNK, BMP4, BUD31, C1QTNF4, C2CD4B, C3, C3AR1, CALM2, CAPG, CASP10, CASP8, CCL26, CCL3, CCL5, CCR1, CCR2, CCR7, CD160, CD22, CD226, CD28, CD300A, CD300LF, CD36, CD38, CD4, CD44, CD6, CD74, CDH11, CEACAM1, CEBPG, CFLAR, CHI3L1, COLEC11, CPOX, CSF2, CTLA4, CXCL10, CXCL12, CYBA, DAB2, DCN, DEN…
GO:0051674	localization of cell	GO_BiologicalProcess-EBI-UniProt-GOA_22.03.2019_00h00	2.49754e-06	0.00064936	8.25616e-05	0.000247685	[2]	Group15	16.717	166	[ABI3, ACVRL1, ADGRG1, ADGRG3, ADTRP, AGTR1, AGXT, AIF1, ARHGDIB, ARHGEF16, ARSB, AZU1, BAMBI, BGLAP, BIN2, BMP4, BST2, BUD31, C5AR2, CASR, CASS4, CCL13, CCL24, CCL25, CCL26, CCL3, CCL5, CCR1, CCR2, CCR6, CCR7, CD300A, CD34, CD44, CD74, CEACAM1, CKLF, CLRN1, CORO1B, CSF1R, CTSB, CXCL10, CXCL12, CXCR2, DAB2, DCN, DCPS, DLEC1, DOCK1, ELK3, ELMO1, EMILIN3, EVL, F2R, FER, FERMT1, FERMT3, FGF1, FGF10,…
GO:0048870	cell motility	GO_BiologicalProcess-EBI-UniProt-GOA_22.03.2019_00h00	2.49754e-06	0.00064936	8.25616e-05	0.000247685	[2, 3]	Group15	16.717	166	[ABI3, ACVRL1, ADGRG1, ADGRG3, ADTRP, AGTR1, AGXT, AIF1, ARHGDIB, ARHGEF16, ARSB, AZU1, BAMBI, BGLAP, BIN2, BMP4, BST2, BUD31, C5AR2, CASR, CASS4, CCL13, CCL24, CCL25, CCL26, CCL3, CCL5, CCR1, CCR2, CCR6, CCR7, CD300A, CD34, CD44, CD74, CEACAM1, CKLF, CLRN1, CORO1B, CSF1R, CTSB, CXCL10, CXCL12, CXCR2, DAB2, DCN, DCPS, DLEC1, DOCK1, ELK3, ELMO1, EMILIN3, EVL, F2R, FER, FERMT1, FERMT3, FGF1, FGF10,…
GO:0019221	cytokine-mediated signaling pathway	GO_BiologicalProcess-EBI-UniProt-GOA_22.03.2019_00h00	3.56901e-06	0.000924374	4.23907e-07	5.9347e-06	[4, 5, 6]	Group06	22.4576	53	[ACKR2, AIM2, C1QTNF4, CAP1, CARD8, CCL26, CCL5, CCR1, CCR2, CCR5, CCR6, CCR7, CD4, CD44, CD74, CNOT8, CNTFR, CSF1R, CXCL10, CXCL12, CXCR1, CXCR2, EREG, FER, GFI1, IL12RB1, IL18, IL18RAP, IL1B, IL1RN, IL21R, IL2RA, IL2RB, IL6R, IL7, JAK3, LIFR, LRRFIP1, MECOM, OSM, PADI2, PLVAP, PTK2B, PYCARD, RFFL, ROBO1, SH2B3, SPI1, TANK, THPO, TNF, TRAF3, ZBTB7C]
GO:0045595	regulation of cell differentiation	GO_BiologicalProcess-EBI-UniProt-GOA_22.03.2019_00h00	4.08142e-06	0.00105301	1.04536e-08	1.56804e-07	[3, 4]	Group18	17.4731	130	[ADD1, ALX1, AXIN2, BAMBI, BCL6, BMP4, BMPR1B, C1QC, CAPG, CASP8, CASS4, CCL3, CCR1, CCR2, CD34, CD36, CD4, CD69, CD74, CDH5, CDSN, CNTN4, CSF2, CSRP1, CTLA4, CTNNB1, CTNNBIP1, DAB2, DKK1, DOCK1, DUSP10, EPHA3, EREG, FCRL3, FLI1, FOXJ1, FOXP1, FSTL3, GAMT, GATA2, GCNT2, GDF6, GDNF, GFI1, GPER1, GPR55, GRHL2, GRN, H2AFY, HCLS1, HDAC4, HIST1H4D, HIST1H4L, HIST4H4, HMGB1, HOPX, HPN, IFITM1, IL12B, I…
GO:0006952	defense response	GO_BiologicalProcess-EBI-UniProt-GOA_22.03.2019_00h00	4.31039e-06	0.00110777	3.4216e-13	6.15889e-12	[3]	Group14	17.7326	122	[ABCC9, ACP5, AIF1, AIM2, APOBEC3A, APOBEC3H, APOL1, AQP4, AZU1, BGLAP, BST2, C2CD4B, CAMP, CCL3, CCL5, CD160, CD226, CD300A, CD300LF, CD36, CD6, CDH11, CDH5, CEACAM1, CHI3L1, CHID1, CIITA, CNOT8, COLEC11, CORO1A, CRHBP, CTNNBIP1, CTSG, CXCR2, CYBA, ELANE, F12, F2R, FCN1, FCRL3, FFAR2, FLI1, FOXP1, GBP2, GBP4, GFI1, GLUL, GNLY, GPER1, GRN, GZMB, HLA-DPA1, HMGB1, HSP90AA1, IFI16, IFI44L, IFIT5, IF…
GO:0006952	defense response	GO_BiologicalProcess-EBI-UniProt-GOA_22.03.2019_00h00	4.31039e-06	0.00110777	1.34869e-20	2.69739e-19	[3]	Group17	17.7326	122	[ABCC9, ACP5, AIF1, AIM2, APOBEC3A, APOBEC3H, APOL1, AQP4, AZU1, BGLAP, BST2, C2CD4B, CAMP, CCL3, CCL5, CD160, CD226, CD300A, CD300LF, CD36, CD6, CDH11, CDH5, CEACAM1, CHI3L1, CHID1, CIITA, CNOT8, COLEC11, CORO1A, CRHBP, CTNNBIP1, CTSG, CXCR2, CYBA, ELANE, F12, F2R, FCN1, FCRL3, FFAR2, FLI1, FOXP1, GBP2, GBP4, GFI1, GLUL, GNLY, GPER1, GRN, GZMB, HLA-DPA1, HMGB1, HSP90AA1, IFI16, IFI44L, IFIT5, IF…
GO:0040011	locomotion	GO_BiologicalProcess-EBI-UniProt-GOA_22.03.2019_00h00	4.78897e-06	0.00122598	8.25616e-05	0.000247685	[1]	Group15	16.4151	174	[ABI3, ACVRL1, ADGRG1, ADGRG3, ADTRP, AGTR1, AGXT, AIF1, ARHGDIB, ARHGEF16, ARSB, AZU1, BAMBI, BGLAP, BIN2, BMP4, BST2, BUD31, C5AR2, CASR, CASS4, CCL13, CCL24, CCL25, CCL26, CCL3, CCL5, CCR1, CCR2, CCR6, CCR7, CD300A, CD34, CD44, CD74, CEACAM1, CHMP4B, CKLF, CLRN1, CORO1A, CORO1B, CSF1R, CTSB, CXCL10, CXCL12, CXCR2, DAB2, DCN, DCPS, DLEC1, DOCK1, ELK3, ELMO1, EMILIN3, EVL, F2R, FER, FERMT1, FERM…
GO:0046907	intracellular transport	GO_BiologicalProcess-EBI-UniProt-GOA_22.03.2019_00h00	5.00073e-06	0.00127519	2.12563e-05	0.00017005	[3, 4]	Group05	6.98287	53	[ABCA1, ABCA2, ABCG1, AIP, ANK1, ANKLE1, ANKRD27, ATXN1, BMP4, CABYR, CALM2, CD300A, CD84, CHMP4B, CRYAA, CTTN, DAB2, EHD4, EVI5, FYCO1, HCLS1, HERPUD1, HPS4, HSP90AA1, ICE1, IPO5, JUP, LCP1, MAPKAP1, MLC1, MRGPRX2, MX2, MYO1C, NCOA4, NXF1, PEX10, PRR5L, PTK2B, RAB7A, RINT1, SRC, STBD1, STX6, SYTL2, TBC1D10C, TGFBRAP1, THEMIS, TLK1, TMCC1, VAMP8, VPS52, WDR81, ZBTB7C]
GO:0048583	regulation of response to stimulus	GO_BiologicalProcess-EBI-UniProt-GOA_22.03.2019_00h00	6.74108e-06	0.00171223	4.37804e-07	5.69146e-06	[2, 3]	Group08	14.483	367	[ABCA1, ACP5, ACVRL1, ADM, ADTRP, AGXT, AIF1, AIM2, AKAP13, AKR1C2, ALX1, AMBP, ANKLE1, APLNR, ARHGAP25, ARHGDIB, ARL6IP5, ATP2B1, AVP, AXIN2, B2M, BAG6, BAMBI, BGLAP, BLK, BLNK, BMP4, BRSK2, BST2, BUD31, C1QTNF4, C2CD4B, C3, C3AR1, C5AR2, CALM2, CAPG, CARD8, CASP10, CASP8, CCL13, CCL24, CCL25, CCL26, CCL3, CCL5, CCNY, CCR1, CCR2, CCR7, CD160, CD22, CD226, CD28, CD300A, CD300LF, CD34, CD36, CD38,…
GO:0048583	regulation of response to stimulus	GO_BiologicalProcess-EBI-UniProt-GOA_22.03.2019_00h00	6.74108e-06	0.00171223	1.54048e-11	2.61882e-10	[2, 3]	Group16	14.483	367	[ABCA1, ACP5, ACVRL1, ADM, ADTRP, AGXT, AIF1, AIM2, AKAP13, AKR1C2, ALX1, AMBP, ANKLE1, APLNR, ARHGAP25, ARHGDIB, ARL6IP5, ATP2B1, AVP, AXIN2, B2M, BAG6, BAMBI, BGLAP, BLK, BLNK, BMP4, BRSK2, BST2, BUD31, C1QTNF4, C2CD4B, C3, C3AR1, C5AR2, CALM2, CAPG, CARD8, CASP10, CASP8, CCL13, CCL24, CCL25, CCL26, CCL3, CCL5, CCNY, CCR1, CCR2, CCR7, CD160, CD22, CD226, CD28, CD300A, CD300LF, CD34, CD36, CD38,…
GO:0042127	regulation of cell population proliferation	GO_BiologicalProcess-EBI-UniProt-GOA_22.03.2019_00h00	7.53899e-06	0.00190736	4.88016e-05	0.000195206	[2, 3, 4]	Group11	16.5792	158	[ACP5, ACVRL1, ADGRG1, AGTR1, AIF1, AKR1C2, AMBP, AXIN2, B4GALT7, BAMBI, BIRC7, BMP4, BRCA2, BTG2, CAPG, CBFA2T3, CCL24, CCL26, CCL5, CD1D, CD28, CD300A, CD38, CD6, CD69, CD74, CDH11, CDKN1A, CNOT8, COPS9, COX17, CPOX, CSF1R, CSF2, CTLA4, CTNNB1, CTNNBIP1, CXCL10, CXCR2, DCPS, DIS3L2, DLEC1, DNAJB2, DYNAP, EGFL7, EIF2AK2, ELANE, EREG, F2R, FCRL3, FER, FGF1, FGF10, FGF19, FGFBP1, FGFR2, FOXE3, FOX…
GO:0048856	anatomical structure development	GO_BiologicalProcess-EBI-UniProt-GOA_22.03.2019_00h00	8.38399e-06	0.00211277	1.04536e-08	1.56804e-07	[2]	Group18	14.8238	307	[ACTL8, ACVRL1, ADAP2, ADD1, ADGRG1, ADM, ADTRP, AFF3, AGTR1, AGXT, AKR1C2, ALX1, ANKRD11, ANXA7, APLNR, AQP5, ARAP1, ARHGAP15, ARHGDIB, AXIN2, AZU1, BAMBI, BCL6, BGLAP, BMP4, BMPR1B, BRCA2, BTG2, C1QC, CAMK4, CAPG, CASP8, CASS4, CBFA2T3, CBX2, CCL13, CCL24, CCL3, CCR1, CCR2, CCR6, CD160, CD28, CD34, CD4, CD44, CD5, CD69, CD74, CDH11, CDH5, CDHR2, CDK5, CDKN1A, CDSN, CEACAM1, CEBPE, CHD7, CHI3L1,…
GO:0043207	response to external biotic stimulus	GO_BiologicalProcess-EBI-UniProt-GOA_22.03.2019_00h00	8.64653e-06	0.00217028	3.4216e-13	6.15889e-12	[3]	Group14	17.3669	124	[ABCC9, ADAR, AIF1, AIM2, AP1S1, APOBEC3A, APOBEC3H, APOL1, AQP4, AZU1, BGLAP, BST2, CAMP, CARD8, CCL13, CCL3, CCL5, CCR5, CD160, CD226, CD300A, CD300LF, CD36, CD6, CDH11, CEACAM1, CHRM2, CIITA, CNOT8, COLEC11, CORO1A, CTSG, CXCL10, CYBA, DCLK1, EIF2AK2, ELANE, ENO1, FCN1, FCRL3, FFAR2, FOXP1, GBP2, GBP4, GFI1, GLUL, GNLY, GRN, GZMB, HLA-DPA1, HMGA1, HMGB1, HSP90AA1, IFI16, IFI44L, IFIT5, IFITM1,…
GO:0051707	response to other organism	GO_BiologicalProcess-EBI-UniProt-GOA_22.03.2019_00h00	8.64653e-06	0.00217028	3.4216e-13	6.15889e-12	[2, 4]	Group14	17.3669	124	[ABCC9, ADAR, AIF1, AIM2, AP1S1, APOBEC3A, APOBEC3H, APOL1, AQP4, AZU1, BGLAP, BST2, CAMP, CARD8, CCL13, CCL3, CCL5, CCR5, CD160, CD226, CD300A, CD300LF, CD36, CD6, CDH11, CEACAM1, CHRM2, CIITA, CNOT8, COLEC11, CORO1A, CTSG, CXCL10, CYBA, DCLK1, EIF2AK2, ELANE, ENO1, FCN1, FCRL3, FFAR2, FOXP1, GBP2, GBP4, GFI1, GLUL, GNLY, GRN, GZMB, HLA-DPA1, HMGA1, HMGB1, HSP90AA1, IFI16, IFI44L, IFIT5, IFITM1,…
GO:0043207	response to external biotic stimulus	GO_BiologicalProcess-EBI-UniProt-GOA_22.03.2019_00h00	8.64653e-06	0.00217028	1.34869e-20	2.69739e-19	[3]	Group17	17.3669	124	[ABCC9, ADAR, AIF1, AIM2, AP1S1, APOBEC3A, APOBEC3H, APOL1, AQP4, AZU1, BGLAP, BST2, CAMP, CARD8, CCL13, CCL3, CCL5, CCR5, CD160, CD226, CD300A, CD300LF, CD36, CD6, CDH11, CEACAM1, CHRM2, CIITA, CNOT8, COLEC11, CORO1A, CTSG, CXCL10, CYBA, DCLK1, EIF2AK2, ELANE, ENO1, FCN1, FCRL3, FFAR2, FOXP1, GBP2, GBP4, GFI1, GLUL, GNLY, GRN, GZMB, HLA-DPA1, HMGA1, HMGB1, HSP90AA1, IFI16, IFI44L, IFIT5, IFITM1,…
GO:0051707	response to other organism	GO_BiologicalProcess-EBI-UniProt-GOA_22.03.2019_00h00	8.64653e-06	0.00217028	1.34869e-20	2.69739e-19	[2, 4]	Group17	17.3669	124	[ABCC9, ADAR, AIF1, AIM2, AP1S1, APOBEC3A, APOBEC3H, APOL1, AQP4, AZU1, BGLAP, BST2, CAMP, CARD8, CCL13, CCL3, CCL5, CCR5, CD160, CD226, CD300A, CD300LF, CD36, CD6, CDH11, CEACAM1, CHRM2, CIITA, CNOT8, COLEC11, CORO1A, CTSG, CXCL10, CYBA, DCLK1, EIF2AK2, ELANE, ENO1, FCN1, FCRL3, FFAR2, FOXP1, GBP2, GBP4, GFI1, GLUL, GNLY, GRN, GZMB, HLA-DPA1, HMGA1, HMGB1, HSP90AA1, IFI16, IFI44L, IFIT5, IFITM1,…
GO:0048518	positive regulation of biological process	GO_BiologicalProcess-EBI-UniProt-GOA_22.03.2019_00h00	8.73011e-06	0.00218253	8.73011e-06	8.73011e-05	[1, 2, 3]	Group04	13.6224	578	[ABCA1, ACP5, ACVRL1, ADAR, ADD1, ADGRG1, ADM, ADTRP, AGPAT1, AGPAT2, AGTR1, AGXT, AIF1, AIM2, AIP, AKAP13, AKR1C2, ALPK3, ALX1, AMBP, ANKLE1, APBB1, APLNR, APOBEC3A, APOC2, ARAP1, ARHGEF16, ARL6IP5, ARNTL, ARNTL2, ARPC1B, AVP, AXIN2, AZU1, B2M, BAG6, BAMBI, BANK1, BCL6, BGLAP, BLK, BLNK, BMF, BMP4, BMPR1B, BRCA2, BTG2, BUD31, C1QTNF4, C2CD4B, C3, C3AR1, CABYR, CALM2, CAMK4, CAMKK2, CAPG, CARD11,…
GO:0065007	biological regulation	GO_BiologicalProcess-EBI-UniProt-GOA_22.03.2019_00h00	9.42315e-06	0.00234636	9.42315e-06	8.48083e-05	[1]	Group09	12.8349	915	[A1CF, ABCA1, ABCA2, ABCC1, ABCC9, ABCG1, ABI3, ACKR2, ACP5, ACVRL1, ADAR, ADD1, ADGRG1, ADGRG3, ADM, ADORA2A, ADTRP, AEN, AGAP2, AGPAT1, AGPAT2, AGTR1, AGXT, AIF1, AIM2, AIP, AKAP13, AKR1C2, AKR1D1, ALAD, ALDH1A3, ALDH4A1, ALPK3, ALX1, AMBP, ANKLE1, ANKRD13D, ANKRD27, ANO9, ANPEP, ANXA7, AP3B1, APBB1, APLNR, APOBEC3A, APOBEC3H, APOC2, AQP4, AQP5, ARAP1, ARHGAP15, ARHGAP25, ARHGAP9, ARHGDIB, ARHG…
GO:0035556	intracellular signal transduction	GO_BiologicalProcess-EBI-UniProt-GOA_22.03.2019_00h00	9.9025e-06	0.00245582	3.25234e-06	3.57757e-05	[3, 4, 5]	Group12	15.2934	245	[ABCA1, ACP5, ADGRG1, ADM, ADORA2A, ADTRP, AEN, AGTR1, AGXT, AKAP13, AKR1C2, ALX1, AMBP, APLNR, ARHGAP25, ARHGDIB, ARL6IP5, AVP, AZU1, BAG6, BLNK, BMP4, BRSK2, BUD31, C1QTNF4, CALM2, CAMKK2, CARD11, CARD8, CASP10, CASP8, CCDC88C, CCL3, CCL5, CCR1, CCR5, CCR6, CD160, CD300A, CD36, CD4, CD44, CD69, CD74, CDH11, CDKN1A, CEBPE, CFLAR, CHI3L1, CLNK, CNOT8, CPOX, CSRP1, CSTA, CTSB, CXCL10, CXCL12, CYB5…
GO:0035556	intracellular signal transduction	GO_BiologicalProcess-EBI-UniProt-GOA_22.03.2019_00h00	9.9025e-06	0.00245582	1.54048e-11	2.61882e-10	[3, 4, 5]	Group16	15.2934	245	[ABCA1, ACP5, ADGRG1, ADM, ADORA2A, ADTRP, AEN, AGTR1, AGXT, AKAP13, AKR1C2, ALX1, AMBP, APLNR, ARHGAP25, ARHGDIB, ARL6IP5, AVP, AZU1, BAG6, BLNK, BMP4, BRSK2, BUD31, C1QTNF4, CALM2, CAMKK2, CARD11, CARD8, CASP10, CASP8, CCDC88C, CCL3, CCL5, CCR1, CCR5, CCR6, CD160, CD300A, CD36, CD4, CD44, CD69, CD74, CDH11, CDKN1A, CEBPE, CFLAR, CHI3L1, CLNK, CNOT8, CPOX, CSRP1, CSTA, CTSB, CXCL10, CXCL12, CYB5…
GO:0010033	response to organic substance	GO_BiologicalProcess-EBI-UniProt-GOA_22.03.2019_00h00	1.1661e-05	0.00288028	2.58345e-05	0.000180841	[3]	Group10	15.2786	244	[ABCA1, ABCA2, ABCG1, ACKR2, ACVRL1, ADAR, ADTRP, AFF3, AGTR1, AGXT, AIF1, AIM2, AKR1C2, ALPL, AOC1, AQP4, AQP9, ATP2B1, BAG6, BAMBI, BGLAP, BMP4, BMPR1B, BRSK2, C1QTNF4, CAP1, CARD8, CASP7, CASP8, CCL26, CCL3, CCL5, CCND1, CCR1, CCR2, CCR5, CCR6, CCR7, CD36, CD4, CD44, CD6, CD74, CDH11, CDH5, CEBPE, CHI3L1, CHRM2, CIITA, CNOT8, CNTFR, CORO1B, CPEB3, CRHBP, CSF1R, CSF2, CSRP1, CTNNB1, CTSB, CTSG,…
GO:0045597	positive regulation of cell differentiation	GO_BiologicalProcess-EBI-UniProt-GOA_22.03.2019_00h00	1.21064e-05	0.00297818	1.04536e-08	1.56804e-07	[3, 4, 5]	Group18	19.1142	82	[ADD1, ALX1, AXIN2, BAMBI, BCL6, BMP4, BMPR1B, CAPG, CASP8, CASS4, CCR1, CCR2, CD34, CD36, CD4, CD74, CDH5, CSF2, CTNNB1, CTNNBIP1, DAB2, DOCK1, DUSP10, EPHA3, FLI1, FOXJ1, GCNT2, GDF6, GDNF, GPER1, H2AFY, HCLS1, HMGB1, IFITM1, IL12B, IL1B, ITSN2, LCP1, LIF, LILRB2, LILRB4, LMO3, LYN, MYADM, NDNF, NEDD4L, NEDD9, NLGN1, OLFM4, PCP4, PRKD1, PROM1, PTK2B, PTK6, RALBP1, RAPGEF1, RERE, RIPOR2, ROBO1, …
GO:0050789	regulation of biological process	GO_BiologicalProcess-EBI-UniProt-GOA_22.03.2019_00h00	1.2669e-05	0.00310391	9.42315e-06	8.48083e-05	[1, 2]	Group09	12.925	863	[A1CF, ABCA1, ABCA2, ABCC9, ABI3, ACKR2, ACP5, ACVRL1, ADAR, ADD1, ADGRG1, ADGRG3, ADM, ADORA2A, ADTRP, AEN, AGAP2, AGPAT1, AGPAT2, AGTR1, AGXT, AIF1, AIM2, AIP, AKAP13, AKR1C2, ALAD, ALPK3, ALX1, AMBP, ANKLE1, ANKRD13D, ANKRD27, ANO9, ANXA7, APBB1, APLNR, APOBEC3A, APOBEC3H, APOC2, ARAP1, ARHGAP15, ARHGAP25, ARHGDIB, ARHGEF16, ARL6IP5, ARNTL, ARNTL2, ARPC1B, ARSB, ATP2B1, ATP6V0A1, ATP6V1H, ATXN…
GO:0032502	developmental process	GO_BiologicalProcess-EBI-UniProt-GOA_22.03.2019_00h00	1.53953e-05	0.00375646	1.04536e-08	1.56804e-07	[1]	Group18	14.5907	328	[ACTL8, ACVRL1, ADAP2, ADD1, ADGRG1, ADM, ADTRP, AFF3, AGTR1, AGXT, AKR1C2, ALX1, AMBP, ANKRD11, ANXA7, APLNR, AQP5, ARAP1, ARHGAP15, ARHGDIB, AXIN2, AZU1, BAMBI, BCL6, BGLAP, BMP4, BMPR1B, BRCA2, BTG2, C1QC, CAMK4, CAPG, CASP8, CASS4, CBFA2T3, CBX2, CCL13, CCL24, CCL3, CCR1, CCR2, CCR6, CD160, CD28, CD34, CD36, CD4, CD44, CD5, CD69, CD74, CDH11, CDH5, CDHR2, CDK5, CDKN1A, CDSN, CEACAM1, CEBPE, C…
GO:0051649	establishment of localization in cell	GO_BiologicalProcess-EBI-UniProt-GOA_22.03.2019_00h00	2.12563e-05	0.00516528	2.12563e-05	0.00017005	[3]	Group05	7.90274	78	[ABCA1, ABCA2, ABCG1, AIP, AMBP, ANK1, ANKLE1, ANKRD27, APLNR, ATXN1, BMP4, BRSK2, CABYR, CALM2, CAMP, CCL3, CCR5, CD300A, CD84, CHMP4B, CPOX, CRYAA, CTTN, CXCL10, DAB2, EHD4, EVI5, F2R, F2RL3, FKBP1A, FYCO1, GDNF, GPER1, HCLS1, HERPUD1, HPS4, HSP90AA1, HTR2A, ICE1, IPO5, JUP, LCP1, MAPKAP1, MLC1, MR1, MRGPRX2, MS4A1, MX2, MYO1C, NCOA4, NSFL1C, NUP62, NXF1, OPRL1, PEX10, PLD1, PRR5L, PTK2B, PTPN6…
GO:0042221	response to chemical	GO_BiologicalProcess-EBI-UniProt-GOA_22.03.2019_00h00	2.58345e-05	0.00625195	2.58345e-05	0.000180841	[2]	Group10	14.5075	327	[ABCA1, ABCA2, ABCG1, ACKR2, ACVRL1, ADAR, ADD1, ADTRP, AFF3, AGTR1, AGXT, AIF1, AIM2, AKR1C2, ALOX5AP, ALPL, ANXA11, AOC1, APOBEC3A, AQP4, AQP5, AQP9, ARHGEF16, ARL6IP5, ATP2B1, ATP6V0D1, AZU1, B2M, BAG6, BAMBI, BGLAP, BIN2, BMP4, BMPR1B, BRSK2, BUD31, C1QTNF4, C5AR2, CALM2, CAP1, CARD8, CASP7, CASP8, CASR, CCL13, CCL24, CCL25, CCL26, CCL3, CCL5, CCND1, CCR1, CCR2, CCR5, CCR6, CCR7, CD34, CD36, …
GO:0032940	secretion by cell	GO_BiologicalProcess-EBI-UniProt-GOA_22.03.2019_00h00	2.88769e-05	0.00695934	0.000149316	0.000149316	[2, 5]	Group07	18.3761	86	[ABCA1, ADTRP, AIF1, AIM2, BGLAP, BLK, BRSK2, BTN3A3, C1QTNF4, C5AR2, CARD8, CCL3, CCL5, CCL8, CCR1, CD2, CD244, CD300A, CD34, CD84, CDH11, CEACAM1, CHD7, CKLF, CNOT8, CORO1A, CRHBP, CSF1R, CSRP1, CSTA, CYP19A1, DRD2, F2R, FCN1, FFAR2, FGF10, FOXP1, GOLPH3, HAVCR2, HMGB1, HMHB1, IL10, IL1B, ITGAM, ITGB2, LCP1, LIF, LILRA2, LILRB1, MBP, MR1, MRGPRX2, NLGN2, NLRP12, NLRP3, NOD2, NSFL1C, OPRM1, OSM,…
GO:0009607	response to biotic stimulus	GO_BiologicalProcess-EBI-UniProt-GOA_22.03.2019_00h00	3.25191e-05	0.0078046	3.4216e-13	6.15889e-12	[2]	Group14	16.9168	124	[ABCC9, ADAR, AIF1, AIM2, AP1S1, APOBEC3A, APOBEC3H, APOL1, AQP4, AZU1, BGLAP, BST2, CAMP, CARD8, CCL13, CCL3, CCL5, CCR5, CD160, CD226, CD300A, CD300LF, CD36, CD6, CDH11, CEACAM1, CHRM2, CIITA, CNOT8, COLEC11, CORO1A, CTSG, CXCL10, CYBA, DCLK1, EIF2AK2, ELANE, ENO1, FCN1, FCRL3, FFAR2, FOXP1, GBP2, GBP4, GFI1, GLUL, GNLY, GRN, GZMB, HLA-DPA1, HMGA1, HMGB1, HSP90AA1, IFI16, IFI44L, IFIT5, IFITM1,…
GO:0009607	response to biotic stimulus	GO_BiologicalProcess-EBI-UniProt-GOA_22.03.2019_00h00	3.25191e-05	0.0078046	1.34869e-20	2.69739e-19	[2]	Group17	16.9168	124	[ABCC9, ADAR, AIF1, AIM2, AP1S1, APOBEC3A, APOBEC3H, APOL1, AQP4, AZU1, BGLAP, BST2, CAMP, CARD8, CCL13, CCL3, CCL5, CCR5, CD160, CD226, CD300A, CD300LF, CD36, CD6, CDH11, CEACAM1, CHRM2, CIITA, CNOT8, COLEC11, CORO1A, CTSG, CXCL10, CYBA, DCLK1, EIF2AK2, ELANE, ENO1, FCN1, FCRL3, FFAR2, FOXP1, GBP2, GBP4, GFI1, GLUL, GNLY, GRN, GZMB, HLA-DPA1, HMGA1, HMGB1, HSP90AA1, IFI16, IFI44L, IFIT5, IFITM1,…
GO:0051241	negative regulation of multicellular organismal process	GO_BiologicalProcess-EBI-UniProt-GOA_22.03.2019_00h00	3.78107e-05	0.00903675	3.78107e-05	0.000226864	[2, 3, 4]	Group01	17.6471	102	[ACVRL1, ADM, ADTRP, APOC2, ARHGDIB, BMP4, BPI, BRCA2, BST2, C1QC, C5AR2, CARD8, CCL3, CCR1, CD160, CD34, CD69, CD84, CDSN, CHID1, CLEC4A, CNOT8, CNTN4, CRHBP, CTLA4, CXCL10, DCN, DKK1, ELANE, EMILIN3, EVL, F11, F12, FSTL3, GAMT, GDNF, GFI1, GP1BA, GPR55, GRHL2, GRN, GSTP1, GTF2I, HAVCR2, HIST1H4D, HIST1H4L, HIST4H4, HMGB1, HPN, HS3ST5, IL10, IL12B, JUP, KCNE3, LBP, LILRA4, LILRB1, LILRB4, MAD2L2…
GO:0048513	animal organ development	GO_BiologicalProcess-EBI-UniProt-GOA_22.03.2019_00h00	4.01132e-05	0.00954695	4.83322e-05	0.000241661	[3, 4, 5]	Group13	15.9923	166	[ADAP2, ADGRG1, AGTR1, AGXT, ALX1, ANKRD11, AQP5, AXIN2, BAMBI, BCL6, BMP4, BMPR1B, BRCA2, C1QC, CAMK4, CAPG, CASP8, CBFA2T3, CCL3, CCR1, CD28, CD34, CD4, CD44, CD5, CD74, CDH11, CDSN, CEBPE, CHD7, CHI3L1, CHRNA1, CLDN1, COL2A1, CSF1R, CSF2, CSRP1, CSTA, CTLA4, CTNNB1, CTNNBIP1, CYB5R3, DAB2, DKK1, DUSP10, ECE1, EVPL, FAM20A, FCRL3, FGF1, FGF10, FGFR2, FLI1, FOXE3, FOXJ1, FOXL2, FOXP1, FSTL3, GAM…
GO:0048513	animal organ development	GO_BiologicalProcess-EBI-UniProt-GOA_22.03.2019_00h00	4.01132e-05	0.00954695	1.04536e-08	1.56804e-07	[3, 4, 5]	Group18	15.9923	166	[ADAP2, ADGRG1, AGTR1, AGXT, ALX1, ANKRD11, AQP5, AXIN2, BAMBI, BCL6, BMP4, BMPR1B, BRCA2, C1QC, CAMK4, CAPG, CASP8, CBFA2T3, CCL3, CCR1, CD28, CD34, CD4, CD44, CD5, CD74, CDH11, CDSN, CEBPE, CHD7, CHI3L1, CHRNA1, CLDN1, COL2A1, CSF1R, CSF2, CSRP1, CSTA, CTLA4, CTNNB1, CTNNBIP1, CYB5R3, DAB2, DKK1, DUSP10, ECE1, EVPL, FAM20A, FCRL3, FGF1, FGF10, FGFR2, FLI1, FOXE3, FOXJ1, FOXL2, FOXP1, FSTL3, GAM…
GO:0048522	positive regulation of cellular process	GO_BiologicalProcess-EBI-UniProt-GOA_22.03.2019_00h00	4.29593e-05	0.0101814	8.73011e-06	8.73011e-05	[2, 3, 4]	Group04	13.6436	516	[ACP5, ACVRL1, ADD1, ADTRP, AGTR1, AGXT, AIF1, AIM2, AIP, AKAP13, AKR1C2, ALPK3, ALX1, AMBP, ANKLE1, APBB1, APLNR, APOBEC3A, APOC2, ARAP1, ARL6IP5, ARNTL, ARNTL2, ARPC1B, AVP, AXIN2, AZU1, B2M, BAG6, BAMBI, BANK1, BCL6, BLK, BLNK, BMF, BMP4, BMPR1B, BRCA2, BTG2, BUD31, C1QTNF4, C3, CABYR, CALM2, CAMK4, CAMKK2, CAPG, CARD11, CARD8, CASP10, CASP8, CASR, CASS4, CASZ1, CBFA2T3, CCL24, CCL26, CCL3, CC…
GO:0008283	cell population proliferation	GO_BiologicalProcess-EBI-UniProt-GOA_22.03.2019_00h00	4.88016e-05	0.0114684	4.88016e-05	0.000195206	[1]	Group11	15.8835	169	[ACP5, ACVRL1, ADGRG1, AGTR1, AIF1, AKR1C2, AMBP, AXIN2, B4GALT7, BAMBI, BIRC7, BMP4, BRCA2, BTG2, CAPG, CBFA2T3, CCL24, CCL26, CCL5, CD1D, CD28, CD300A, CD34, CD38, CD6, CD69, CD74, CDH11, CDKN1A, CKLF, CNOT8, COPS9, COX17, CPOX, CSF1R, CSF2, CTLA4, CTNNB1, CTNNBIP1, CXCL10, CXCR2, CYB5R3, DCPS, DCTN2, DIS3L2, DLEC1, DLX5, DNAJB2, DYNAP, EGFL7, EIF2AK2, ELANE, EREG, F2R, FCRL3, FER, FERMT1, FGF1…
GO:0030334	regulation of cell migration	GO_BiologicalProcess-EBI-UniProt-GOA_22.03.2019_00h00	4.8697e-05	0.0114925	8.25616e-05	0.000247685	[4, 5, 6]	Group15	17.0588	116	[ABI3, ACVRL1, ADGRG3, ADTRP, AGXT, AIF1, ARHGDIB, ARSB, BGLAP, BMP4, BST2, C5AR2, CASS4, CCL24, CCL25, CCL26, CCL3, CCL5, CCR1, CCR2, CCR7, CD300A, CD74, CEACAM1, CORO1B, CTSB, CXCL10, CXCL12, DAB2, DCN, DCPS, DLEC1, DOCK1, EMILIN3, EVL, F2R, FER, FERMT3, FGF1, FGF10, FGFBP1, FLI1, FOXP1, FYCO1, FYN, GATA2, GCNT2, GCSAM, GLUL, GPER1, GRN, HMGB1, ICAM1, IFITM1, IL1B, ITGA6, JCAD, JUP, KRT16, LAMC…
GO:2000145	regulation of cell motility	GO_BiologicalProcess-EBI-UniProt-GOA_22.03.2019_00h00	5.64312e-05	0.0132049	8.25616e-05	0.000247685	[3, 4, 5]	Group15	16.8303	120	[ABI3, ACVRL1, ADGRG3, ADTRP, AGXT, AIF1, ARHGDIB, ARSB, BGLAP, BMP4, BST2, C5AR2, CASS4, CCL24, CCL25, CCL26, CCL3, CCL5, CCR1, CCR2, CCR6, CCR7, CD300A, CD74, CEACAM1, CORO1B, CSF1R, CTSB, CXCL10, CXCL12, DAB2, DCN, DCPS, DLEC1, DOCK1, EMILIN3, EVL, F2R, FER, FERMT3, FGF1, FGF10, FGFBP1, FLI1, FOXP1, FYCO1, FYN, GATA2, GCNT2, GCSAM, GLUL, GPER1, GRN, HMGB1, ICAM1, IFITM1, IL1B, ITGA6, JCAD, JUP…
GO:0007275	multicellular organism development	GO_BiologicalProcess-EBI-UniProt-GOA_22.03.2019_00h00	6.67515e-05	0.0155531	1.04536e-08	1.56804e-07	[2, 3]	Group18	14.8106	258	[ACVRL1, ADAP2, ADD1, ADGRG1, ADM, ADTRP, AFF3, AGTR1, AGXT, ALX1, ANKRD11, APLNR, AQP5, ARHGDIB, AXIN2, AZU1, BAMBI, BCL6, BMP4, BMPR1B, BRCA2, BTG2, C1QC, CAMK4, CAPG, CASP8, CBFA2T3, CBX2, CCL3, CCR1, CCR2, CD160, CD28, CD34, CD4, CD44, CD5, CD69, CD74, CDH11, CDH5, CDK5, CDSN, CEBPE, CHD7, CHI3L1, CHRNA1, CLDN1, CLMP, CLN8, CNTN4, COL12A1, COL2A1, COL8A1, CSF1R, CSF2, CSRP1, CSTA, CTLA4, CTNN…
GO:0006928	movement of cell or subcellular component	GO_BiologicalProcess-EBI-UniProt-GOA_22.03.2019_00h00	6.96015e-05	0.0161476	8.25616e-05	0.000247685	[2]	Group15	15.6951	175	[ABI3, ACVRL1, ADGRG1, ADGRG3, ADTRP, AGTR1, AGXT, AIF1, ARAP1, ARHGDIB, ARHGEF16, ARSB, AZU1, BAMBI, BGLAP, BIN2, BMP4, BST2, BUD31, C5AR2, CASR, CASS4, CCL13, CCL24, CCL25, CCL26, CCL3, CCL5, CCR1, CCR2, CCR6, CCR7, CD300A, CD34, CD44, CD74, CEACAM1, CKLF, CLRN1, CORO1B, CSF1R, CTSB, CXCL10, CXCL12, CXCR2, DAB2, DCN, DCPS, DLEC1, DOCK1, DSC3, ELANE, ELK3, ELMO1, EMILIN3, EVL, F2R, FER, FERMT1, …
GO:0071310	cellular response to organic substance	GO_BiologicalProcess-EBI-UniProt-GOA_22.03.2019_00h00	8.72798e-05	0.0201616	2.58345e-05	0.000180841	[4]	Group10	15.2914	202	[ACKR2, ACVRL1, ADTRP, AGTR1, AGXT, AIF1, AIM2, AKR1C2, AOC1, AQP4, AQP9, ATP2B1, BAG6, BAMBI, BMP4, BMPR1B, BRSK2, C1QTNF4, CAP1, CARD8, CASP7, CCL26, CCL3, CCL5, CCR1, CCR2, CCR5, CCR6, CCR7, CD36, CD4, CD44, CD6, CD74, CDH11, CDH5, CHRM2, CNOT8, CNTFR, CORO1B, CPEB3, CRHBP, CSF1R, CSF2, CTNNB1, CTSB, CTSG, CXCL10, CXCL12, CXCR1, CXCR2, CYP1B1, DAB2, DCN, DCPS, DCSTAMP, DLX1, DMTN, DSTYK, DYNAP…
GO:0007186	G protein-coupled receptor signaling pathway	GO_BiologicalProcess-EBI-UniProt-GOA_22.03.2019_00h00	9.45631e-05	0.0217495	9.45631e-05	0.000189126	[3, 4, 5]	Group03	19.0202	66	[ABCA1, ACKR2, ADGRG3, ADM, ADORA2A, AGTR1, AGXT, AKAP13, AKR1C2, APLNR, BUD31, C3, C3AR1, CASR, CCL25, CCL5, CCR1, CCR5, CCR6, CCR7, CD200R1, CHRM2, CXCL10, CXCR1, CXCR2, DRD2, F2R, FCN1, FFAR2, FFAR3, FPR1, GABBR1, GLP1R, GNA15, GNB5, GPER1, GPHB5, GPR37L1, GPR55, GPR62, GPR65, HCRTR1, HPGD, HTR1E, HTR2A, LPAR1, MECOM, MRGPRX2, NMU, NPW, NSFL1C, OPRL1, OPRM1, OXER1, P2RY12, P2RY6, PDE2A, PIK3CG…
GO:0010562	positive regulation of phosphorus metabolic process	GO_BiologicalProcess-EBI-UniProt-GOA_22.03.2019_00h00	0.000136944	0.0313602	3.25234e-06	3.57757e-05	[4, 5, 6]	Group12	16.1836	134	[ACP5, ACVRL1, ADTRP, AGXT, AKAP13, ALX1, APLNR, APOC2, ARL6IP5, AVP, AXIN2, AZU1, BANK1, BMP4, C3, CALM2, CAMKK2, CASS4, CCL3, CCL5, CCND1, CCND3, CCNY, CCR1, CD244, CD300A, CD4, CD44, CD74, CDH11, CDKN1A, CHI3L1, CSF1R, CSF2, DAB2, DGKZ, DKK1, DLEC1, DSTYK, DYNAP, EIF2AK2, ENO1, EREG, F2R, FAM20A, FCRL3, FGF1, FGF10, FGF19, FGFR2, FGR, GAREM1, GCNT2, GDF6, GPER1, GPR37L1, GPR55, HCLS1, HMGB1, H…
GO:0040012	regulation of locomotion	GO_BiologicalProcess-EBI-UniProt-GOA_22.03.2019_00h00	0.000149641	0.0339684	8.25616e-05	0.000247685	[2, 3]	Group15	16.4042	125	[ABI3, ACVRL1, ADGRG3, ADTRP, AGXT, AIF1, ARHGDIB, ARSB, BGLAP, BMP4, BST2, C5AR2, CASS4, CCL24, CCL25, CCL26, CCL3, CCL5, CCR1, CCR2, CCR6, CCR7, CD300A, CD74, CEACAM1, CHMP4B, CORO1B, CSF1R, CTSB, CXCL10, CXCL12, DAB2, DCN, DCPS, DLEC1, DOCK1, EMILIN3, EVL, F2R, FER, FERMT3, FGF1, FGF10, FGFBP1, FLI1, FOXP1, FYCO1, FYN, GATA2, GCNT2, GCSAM, GLUL, GPER1, GRN, HMGB1, ICAM1, IFITM1, IL1B, ITGA6, J…
GO:0043085	positive regulation of catalytic activity	GO_BiologicalProcess-EBI-UniProt-GOA_22.03.2019_00h00	0.000150442	0.0339998	3.25234e-06	3.57757e-05	[4]	Group12	15.8447	151	[ACP5, AGTR1, AGXT, AIM2, ALX1, ANPEP, APOC2, ARAP1, ARHGAP15, ARHGAP9, ARHGEF16, ARL6IP5, AZU1, BMP4, BRCA2, BUD31, CALM2, CARD8, CASP8, CASS4, CCL24, CCL26, CCL3, CCL5, CCL8, CCND1, CCND3, CCNY, CD300A, CD4, CD44, CD68, CD74, CDH11, CDKN1A, CFLAR, COX17, CSF1R, CTSB, CYFIP2, DAOA, DAP, DGKZ, DKK1, DLEC1, DNAJB2, DSTYK, DYNAP, EIF2AK2, EREG, EVI5, F2R, FAM20A, FCRL3, FGF1, FGF10, FGFR2, FGR, FOX…
GO:0046903	secretion	GO_BiologicalProcess-EBI-UniProt-GOA_22.03.2019_00h00	0.000149316	0.0340441	0.000149316	0.000149316	[4]	Group07	17.5097	90	[ABCA1, ADTRP, AIF1, AIM2, AQP5, BGLAP, BLK, BRSK2, BTN3A3, C1QTNF4, C5AR2, CARD8, CCL3, CCL5, CCL8, CCR1, CD2, CD244, CD300A, CD34, CD74, CD84, CDH11, CEACAM1, CHD7, CKLF, CNOT8, CORO1A, CRHBP, CSF1R, CSRP1, CSTA, CYP19A1, DRD2, F2R, FCN1, FFAR2, FGF10, FOXP1, GOLPH3, HAVCR2, HMGB1, HMHB1, IL10, IL1B, ITGAM, ITGB2, LCP1, LIF, LILRA2, LILRB1, MBP, MR1, MRGPRX2, NLGN2, NLRP12, NLRP3, NOD2, NSFL1C,…
GO:0051270	regulation of cellular component movement	GO_BiologicalProcess-EBI-UniProt-GOA_22.03.2019_00h00	0.000169574	0.0381541	8.25616e-05	0.000247685	[3, 4]	Group15	16.4	123	[ABI3, ACVRL1, ADGRG3, ADTRP, AGXT, AIF1, ARAP1, ARHGDIB, ARSB, BGLAP, BMP4, BST2, C5AR2, CASS4, CCL24, CCL25, CCL26, CCL3, CCL5, CCR1, CCR2, CCR6, CCR7, CD300A, CD74, CEACAM1, CORO1B, CSF1R, CTSB, CXCL10, CXCL12, DAB2, DCN, DCPS, DLEC1, DOCK1, DSC3, EMILIN3, EVL, F2R, FER, FERMT3, FGF1, FGF10, FGFBP1, FLI1, FOXP1, FYCO1, FYN, GATA2, GCNT2, GCSAM, GLUL, GPER1, GRN, HMGB1, ICAM1, IFITM1, IL1B, ITG…
GO:0000165	MAPK cascade	GO_BiologicalProcess-EBI-UniProt-GOA_22.03.2019_00h00	0.000177683	0.0398011	3.25234e-06	3.57757e-05	[4, 5, 6, 8, 9]	Group12	17.1076	97	[ACP5, AKAP13, ALX1, AMBP, ARL6IP5, AVP, BMP4, CCL3, CCL5, CCR1, CCR5, CD300A, CD4, CD44, CD74, CDH11, CHI3L1, CPOX, CTSB, DKK1, DSTYK, DUSP10, EIF2AK2, ELK3, F2R, FCRL3, FGF1, FGF10, FGF19, FGFR2, FOXO1, GAREM1, GCNT2, GPER1, GPR37L1, GPR55, GSTP1, HMGB1, HTR2A, ICAM1, IL18, IL1B, JCAD, LIF, LMO3, MAP3K14, MAPK1, MAPK13, MBP, MECOM, MST1R, NLRP3, NOD2, NODAL, NR2C2, OC90, OSM, P2RY6, PAK1, PDGFA…
GO:0000165	MAPK cascade	GO_BiologicalProcess-EBI-UniProt-GOA_22.03.2019_00h00	0.000177683	0.0398011	1.54048e-11	2.61882e-10	[4, 5, 6, 8, 9]	Group16	17.1076	97	[ACP5, AKAP13, ALX1, AMBP, ARL6IP5, AVP, BMP4, CCL3, CCL5, CCR1, CCR5, CD300A, CD4, CD44, CD74, CDH11, CHI3L1, CPOX, CTSB, DKK1, DSTYK, DUSP10, EIF2AK2, ELK3, F2R, FCRL3, FGF1, FGF10, FGF19, FGFR2, FOXO1, GAREM1, GCNT2, GPER1, GPR37L1, GPR55, GSTP1, HMGB1, HTR2A, ICAM1, IL18, IL1B, JCAD, LIF, LMO3, MAP3K14, MAPK1, MAPK13, MBP, MECOM, MST1R, NLRP3, NOD2, NODAL, NR2C2, OC90, OSM, P2RY6, PAK1, PDGFA…
GO:0050794	regulation of cellular process	GO_BiologicalProcess-EBI-UniProt-GOA_22.03.2019_00h00	0.000197877	0.0441267	9.42315e-06	8.48083e-05	[2, 3]	Group09	12.8594	805	[A1CF, ABCA1, ABCA2, ABCC9, ABI3, ACKR2, ACP5, ACVRL1, ADAR, ADD1, ADGRG1, ADGRG3, ADM, ADORA2A, ADTRP, AEN, AGAP2, AGTR1, AGXT, AIF1, AIM2, AIP, AKAP13, AKR1C2, ALAD, ALPK3, ALX1, AMBP, ANKLE1, ANKRD13D, ANKRD27, ANO9, APBB1, APLNR, APOBEC3A, APOBEC3H, APOC2, ARAP1, ARHGAP15, ARHGAP25, ARHGDIB, ARL6IP5, ARNTL, ARNTL2, ARPC1B, ARSB, ATP2B1, ATP6V0A1, ATP6V1H, ATXN1, AVP, AXIN2, AZU1, B2M, B4GALT7…
GO, gene ontology.
