# Supplementary material for: DNA methylome profiling reveals epigenetic regulation of lipoprotein-associated phospholipase A2 in human vulnerable atherosclerotic plaque
Source: Clin Epigenetics. 2021 Aug 21;13:161. doi: 10.1186/s13148-021-01152-z (PMC8379831; doi:10.1186/s13148-021-01152-z)
Supplement: Supplementary file 7 — Additional file 7. Genes list of hypomethylated in SYM vs. ASYM plaques and upregulated in rupture vs. stable (GSE41571) and early vs. advanced (GSE28829) plaques [file 13148_2021_1152_MOESM7_ESM.xlsx]

## Sheet: Additional file 7
Additional file 7. Genes list of hypomethylated in vulnerable vs. non-vulnerable plaques and upregulated in rupture vs. stable (GSE41571) and early vs. advanced (GSE28829) plaques
Hypomethylatied gene in vulnerable vs. non-vulnerable plaques	Upregulated gene in ruptured vs. stable coronary plaques	Upregulated gene in advanced vs. early carotid plaques	Genes hypomethylated in symptomatic vs. asymptomatic plaques and up-regulated in ruptured vs. stable and advanced vs. early plaques
A2BP1	A1BG	AARS2	AP2S1
A2LD1	A2BP1	ABCA1	PLA2G7
A2M	A2LD1	ABCA9	ADPGK
A4GALT	AAAS	ABCB5	GBA
AADACL3	AACSL	ABCC4	SECTM1
AADACL4	AAMP	ABCC5	RILP
AANAT	AATK	ABCD4	GMIP
AASS	ABCA13	ABCG1	ARF3
ABAT	ABCA5	ABHD6	IQGAP3
ABCA1	ABCB4	ABI3	MYO7A
ABCA8	ABCB5	ACAP1	MTSS1
ABCA9	ABCC1	ACE	MVP
ABCB4	ABCC10	ACOT4	LEP
ABCB9	ABCD1	ACP2	ADPGK
ABCC10	ABCG2	ACP5	CSF1R
ABCC2	ABHD1	ACSF2	GALE
ABCC5	ABHD12	ACSL5	PLD1
ABCF3	ABHD12B	ACVR1B	PAFAH1B3
ABCG1	ABHD3	ACVRL1	CCL2
ABHD10	ABHD4	ADA	CFB
ABHD2	ABHD6	ADAM10	BLOC1S1
ABHD6	ABI3BP	ADAM17	NUP62
ABI3BP	ABR	ADAM28	SLC6A6
ABL1	ABT1	ADAM3B	GPR137B
ABL2	ACAA1	ADAM8	MITF
ABLIM1	ACAA2	ADAMDEC1	C5AR1
ABO	ACACA	ADAP2	FES
ABR	ACACB	ADCY3	PVT1
ABRA	ACAD8	ADCY4	GGT1
ACACA	ACAD9	ADD2	LGMN
ACADL	ACADM	ADM	B3GNT7
ACADS	ACADVL	ADORA2B	CCL15
ACAN	ACAP1	ADORA3	MYO1F
ACBD7	ACE	ADPGK	HSD3B7
ACCN1	ACE2	ADRA2A	OPN3
ACCN3	ACO2	ADRBK2	KCNAB2
ACCS	ACOT13	AFAP1L1	TET3
ACCSL	ACOT6	AFF1	SLC43A3
ACIN1	ACOT8	AGAP3	RBM47
ACLY	ACP2	AGRN	RBM47
ACMSD	ACRBP	AGTRAP	TMCC1
ACOT11	ACSF3	AGXT2L2	SLC38A7
ACOX2	ACSL1	AHNAK2	TNFSF13
ACPL2	ACSL5	AIF1	GNPDA1
ACRV1	ACSL6	AIFM3	ETHE1
ACSL1	ACTL6B	AIM1	LYST
ACSL3	ACTR1A	AKNA	AGTRAP
ACSL6	ACTR1B	AKR1A1	CD53
ACSM5	ACVR1	AKR1B1	AKR1B1
ACTA2	ACVR1B	ALDH1A2	TIMP2
ACTG2	ACY1	ALDH3B1	RPH3AL
ACTL9	ADA	ALOX15B	FCGRT
ACTN2	ADAM17	ALOX5	ZNF710
ACTN3	ADAM20	ALOX5AP	PRR5L
ACVR1	ADAM22	ALPL	RNF13
ACYP1	ADAM29	AMICA1	RNF135
ADAM10	ADAM30	AMPD3	CYP27A1
ADAM12	ADAM3A	AMPH	TMBIM6
ADAM19	ADAM3B	ANGPT2	PLTP
ADAM30	ADAM5P	ANGPTL4	SIGLEC1
ADAM5P	ADAM7	ANK3	NEK6
ADAMTS10	ADAM9	ANKRD12	LHFPL2
ADAMTS12	ADAMTS20	ANKRD22	NR1H3
ADAMTS13	ADAMTS8	ANKRD28	SQSTM1
ADAMTS18	ADAP1	ANKRD29	CTNND1
ADAMTS5	ADAP2	ANKRD36B	FAM13A
ADAMTS8	ADAT2	ANKRD55	CTSD
ADAMTSL3	ADAT3	ANLN	CD59
ADAMTSL4	ADCK1	ANO2	ARHGAP27
ADAP1	ADCY3	ANP32A	LRRC8C
ADAR	ADCY9	ANPEP	KCNQ1
ADARB1	ADH4	AOAH	PLEKHO2
ADC	ADI1	AP1B1	H2AFY
ADCY5	ADIPOR1	AP1G2	BCL2L11
ADCY6	ADK	AP2S1	COTL1
ADCY9	ADM	APBB1IP	ABHD6
ADD1	ADPGK	APCDD1L	HMHA1
ADD2	ADRA1A	APOBEC3B	SLCO2B1
ADD3	ADRA2C	APOBEC3C	QPRT
ADIG	ADRBK1	APOBEC3G	SYT15
ADIPOR1	ADRBK2	APOC1	KCND3
ADNP	ADRM1	APOC2	HN1
ADNP2	ADSS	APOE	CTSA
ADORA3	AFAP1L1	APOL1	AKR1A1
ADPGK	AFF1	APOL6	PLAUR
ADPRH	AFF2	AQP9	ALDH3B1
ADPRHL1	AFF4	ARAP1	SNX9
ADRA1D	AGAP4	ARAP2	SLC31A2
ADRA2C	AGAP6	ARAP3	PLD3
ADRB1	AGBL3	ARF3	TPRG1
ADRB3	AGFG1	ARHGAP15	RUFY1
ADSSL1	AGK	ARHGAP18	IKZF1
AEN	AGPAT2	ARHGAP22	HLA-DOA
AFAP1	AGPAT3	ARHGAP25	REEP4
AFF3	AGPS	ARHGAP27	HMOX1
AFF4	AGTRAP	ARHGAP30	ATP6V1B2
AGAP11	AHCY	ARHGAP31	CASP4
AGAP2	AHRR	ARHGAP4	IFNAR2
AGAP3	AIFM1	ARHGAP8	SIGLEC7
AGBL4	AIM1L	ARHGAP9	CNDP2
AGER	AK2	ARHGDIB	PTPRE
AGK	AKAP1	ARHGEF15	LRP1
AGL	AKAP10	ARHGEF3	S100A11
AGT	AKAP13	ARID1B	SH3BP2
AGTPBP1	AKAP5	ARID5B	ARL4C
AGTR1	AKNA	ARL11	PIWIL2
AGTRAP	AKR1A1	ARL15	MAN1C1
AHCTF1	AKR1B1	ARL4A
AHCY	AKR1E2	ARL4C
AHDC1	AKT3	ARPC1B
AHNAK	ALB	ARRB1
AHSA2	ALDH16A1	ARRB2
AIFM3	ALDH3A1	ASAP1
AIPL1	ALDH3A2	ASAP1IT1
AIRE	ALDH3B1	ASPM
AK1	ALDH4A1	ASTE1
AKAP1	ALDOA	ASXL2
AKAP12	ALDOAP2	ATF6B
AKAP13	ALDOB	ATG16L2
AKAP5	ALG9	ATOX1
AKAP6	ALKBH1	ATP5E
AKAP7	ALKBH5	ATP5EP2
AKD1	ALKBH7	ATP5J2
AKIRIN1	ALOX5	ATP6V0B
AKR1A1	ALOXE3	ATP6V1B2
AKR1B1	ALPPL2	ATP6V1F
AKR7A2	ALS2CR8	ATP8B1
AKT1	AMAC1	ATXN7L1
AKT1S1	AMAC1L1	AURKA
AKT2	AMAC1L2	AURKAPS1
ALAD	AMAC1L3	AURKB
ALAS1	AMBRA1	B3GNT7
ALDH18A1	AMDHD2	B4GALT1
ALDH1L1	AMELX	BAK1
ALDH1L2	AMMECR1	BAK1P1
ALDH3A1	AMN1	BATF
ALDH3B1	ANG	BATF3
ALDH3B2	ANGPT1	BCAT1
ALDH8A1	ANGPTL1	BCL11A
ALDOA	ANGPTL3	BCL2A1
ALDOB	ANKFY1	BCL2L11
ALDOC	ANKH	BCL3
ALG9	ANKHD1	BCOR
ALOX12	ANKHD1-EIF4EBP3	BHLHE22
ALOX15	ANKLE1	BID
ALPK1	ANKMY1	BIN2
ALPK2	ANKRD1	BIRC5
ALPK3	ANKRD10	BLNK
ALPL	ANKRD11	BLOC1S1
ALS2CR11	ANKRD13B	BLOC1S3
ALS2CR12	ANKRD18A	BMP2K
ALS2CR4	ANKRD20A1	BMP4
ALX4	ANKRD20A2	BMP6
AMAC1L3	ANKRD20A3	BMX
AMBP	ANKRD29	BNIP3L
AMBRA1	ANKRD30A	BOLA2
AMH	ANKRD30B	BOLA2B
AMIGO3	ANKRD33	BST2
AMMECR1L	ANKRD40	BTG1
AMOTL2	ANKRD43	BTK
AMPD1	ANKRD5	BTN3A1
ANGPT1	ANKRD9	BTN3A3
ANGPT2	ANKS1B	BUB1
ANGPTL1	ANO10	BUB1B
ANGPTL2	ANP32D	C10ORF128
ANGPTL5	ANXA11	C11ORF17
ANGPTL6	ANXA4	C11ORF31
ANK1	ANXA6	C11ORF82
ANK2	ANXA9	C12ORF35
ANKDD1A	AP1B1	C12ORF49
ANKFN1	AP1S3	C13ORF18
ANKFY1	AP2A2	C13ORF34
ANKIB1	AP2B1	C14ORF106
ANKK1	AP2S1	C14ORF139
ANKMY1	AP3B1	C14ORF143
ANKRD1	AP3D1	C14ORF159
ANKRD11	APAF1	C14ORF2
ANKRD28	APBA3	C15ORF48
ANKRD30B	APEH	C17ORF67
ANKRD31	APEX2	C19ORF10
ANKRD39	APH1B	C19ORF54
ANKRD46	APITD1	C19ORF60
ANKRD50	APLP2	C19ORF76
ANKRD53	APOA1BP	C1GALT1
ANKRD55	APOA4	C1ORF104
ANKRD6	APOBEC3F	C1ORF113
ANKRD9	APOBEC3G	C1ORF162
ANKS1B	APOC1	C1ORF186
ANKS3	APOC2	C1ORF31
ANO4	APOF	C1ORF38
ANO6	APRT	C1ORF85
ANO7	APTX	C1ORF93
ANO8	AQP9	C1QA
ANTXR1	AQR	C1QB
ANUBL1	ARAF	C1QC
ANXA11	ARAP1	C1R
ANXA13	ARAP2	C1S
ANXA2	AREG	C2
ANXA4	AREGB	C20orf112
AOC3	ARF1	C20orf160
AOX1	ARF3	C20orf24
AOX2P	ARFIP1	C20orf94
AP1G1	ARFIP2	C21orf34
AP1M1	ARFRP1	C21orf96
AP1M2	ARG2	C2orf18
AP2A1	ARHGAP22	C2orf79
AP2A2	ARHGAP25	C3
AP2B1	ARHGAP27	C3AR1
AP2M1	ARHGAP29	C3orf1
AP2S1	ARHGAP30	C3orf62
APBA1	ARHGAP36	C4A
APBA2	ARHGAP9	C4orf48
APBB2	ARHGDIA	C5AR1
APC	ARHGDIB	C5orf39
APCDD1	ARHGEF11	C6orf105
APCDD1L	ARHGEF18	C6orf108
API5	ARHGEF2	C6orf115
APLP1	ARID1A	C6orf141
APLP2	ARID3A	C6orf173
APOA1	ARID4A	C6orf192
APOA5	ARID5A	C7
APOB	ARID5B	C7orf68
APOBEC2	ARL17A	C9orf23
APOBEC3F	ARL17B	CA12
APOD	ARL4C	CABLES2
APOE	ARL8B	CADM1
APOL2	ARMC3	CALCRL
APOM	ARMC5	CAMK2D
AQP1	ARMC7	CAMKK2
AQP11	ARMC9	CAPG
AQP5	ARMCX5	CAPZA1
ARAP3	ARPC3	CAPZB
ARF3	ARPC4	CARD10
ARFIP2	ARPC5L	CARD14
ARFRP1	ARRB1	CARD16
ARHGAP1	ARRB2	CARD6
ARHGAP12	ARSB	CARD8
ARHGAP18	ARSD	CARD9
ARHGAP23	ASAH1	CARHSP1
ARHGAP27	ASB14	CASC5
ARHGEF10	ASB4	CASP1
ARHGEF10L	ASB5	CASP10
ARHGEF16	ASCC2	CASP2
ARHGEF17	ASIP	CASP4
ARHGEF18	ASL	CBL
ARHGEF19	ASMT	CCDC109B
ARHGEF3	ASNA1	CCDC151
ARHGEF7	ASPH	CCDC80
ARL13B	ASTN1	CCDC88C
ARL4C	ASZ1	CCL13
ARL6IP4	ATAD3C	CCL14
ARL8B	ATF2	CCL15
ARL9	ATF5	CCL16
ARPC1A	ATF6	CCL18
ARPC4	ATF7	CCL19
ARSG	ATF7IP	CCL2
ARSI	ATG2A	CCL20
ARSJ	ATG3	CCL21
ART4	ATG4B	CCL23
AS3MT	ATG5	CCL3L1
ASAH1	ATG7	CCL3L3
ASB10	ATL2	CCL4
ASB14	ATM	CCL5
ASB16	ATOX1	CCL7
ASB18	ATP13A4	CCL8
ASB2	ATP1A1	CCNA2
ASB4	ATP1A4	CCNB1
ASCC1	ATP2A1	CCNB2
ASCL2	ATP2B1	CCR1
ASCL4	ATP2B3	CCR2
ASGR1	ATP2C2	CCR5
ASGR2	ATP5B	CCR7
ASIP	ATP5J2	CCRL2
ASNA1	ATP5SL	CD14
ASPA	ATP6AP1	CD163
ASPDH	ATP6V0A1	CD163L1
ASPG	ATP6V0B	CD180
ASPH	ATP6V0C	CD2
ASXL1	ATP6V0D1	CD209
ASXL2	ATP6V0D2	CD22
ASXL3	ATP6V0E1	CD247
ATF2	ATP6V1B2	CD28
ATF6B	ATP6V1C1	CD300A
ATF7	ATP6V1E1	CD300C
ATF7IP	ATP6V1F	CD300LF
ATF7IP2	ATP8A1	CD33
ATL1	ATP9B	CD36
ATN1	ATPAF2	CD37
ATOH7	ATPBD4	CD3D
ATP10A	ATRN	CD3E
ATP10B	ATXN1L	CD4
ATP10D	ATXN2L	CD48
ATP13A3	ATXN3L	CD52
ATP13A4	AUP1	CD53
ATP13A5	AURKAIP1	CD59
ATP1A1	AVL9	CD6
ATP1A2	AVPI1	CD72
ATP2A1	AVPR2	CD74
ATP2B4	B2M	CD79A
ATP5A1	B3GALNT2	CD80
ATP5EP2	B3GALT4	CD83
ATP5G2	B3GNT1	CD84
ATP5H	B3GNT2	CD86
ATP5J	B3GNT5	CD93
ATP6V0A1	B3GNT7	CDC20
ATP6V0A2	B3GNT8	CDC25B
ATP6V0A4	B4GALNT3	CDC7
ATP6V0C	B4GALT1	CDCA4
ATP6V0E2	B4GALT3	CDCA7
ATP6V1B2	B4GALT7	CDH5
ATP6V1G3	B9D1	CDK1
ATP8B1	BACH1	CDK17
ATP8B2	BAI1	CDKN3
ATPBD4	BAIAP2	CEBPA
ATPGD1	BAIAP2L2	CELF2
ATXN1	BANF2	CELSR1
ATXN10	BAP1	CENPA
ATXN3	BASP1	CENPF
ATXN7L1	BAT3	CENPK
AURKB	BAT5	CENPM
AVIL	BAZ1A	CEP350
AVPR1A	BBOX1	CEP55
AXIN1	BCAP31	CFB
AXIN2	BCAT2	CFH
AXL	BCKDHA	CFHR2
B3GALT1	BCKDK	CFI
B3GALT2	BCL2	CFLAR
B3GNT7	BCL2L11	CGREF1
B3GNT9	BCL7B	CHD9
B4GALNT2	BCL8	CHEK2
B4GALNT3	BCL9	CHI3L1
B4GALNT4	BEND4	CHI3L2
B4GALT2	BEST3	CHIT1
B4GALT3	BEX4	CHKA
BAAT	BGLAP	CHST11
BACE2	BHLHB9	CHST15
BACH1	BID	CHST2
BACH2	BIN1	CIDEB
BAHD1	BIN2	CIITA
BAIAP2L2	BIVM	CISD1
BANF2	BLCAP	CIT
BARHL2	BLOC1S1	CKLF
BASE	BLOC1S3	CKS2
BASP1	BLVRB	CLCN5
BAT2L2	BMP2K	CLDN20
BAT3	BMPR2	CLDN23
BAZ2B	BOLA2	CLEC11A
BBC3	BOLA2B	CLEC14A
BBOX1	BOP1	CLEC1A
BBS1	BPTF	CLEC2B
BBS10	BPY2	CLEC4A
BBS2	BPY2B	CLEC5A
BBX	BPY2C	CLEC7A
BCAR1	BRD7P3	CLIC5
BCAR3	BRE	CLIC6
BCAS1	BRF1	CLN3
BCHE	BRI3	CLN8
BCL2L11	BRI3P1	CLSTN2
BCL6	BRS3	CLTA
BCL7C	BSCL2	CMAH
BCL9	BSDC1	CMC1
BCL9L	BSG	CMIP
BCMO1	BTBD8	CMTM3
BCR	BTC	CMTM7
BDKRB1	BTD	CNDP2
BEND3	BTF3	CNPY2
BEND4	BTF3L1	CNPY3
BEST1	BTG2	COL1A1
BFSP1	BYSL	COL3A1
BHMT	C10orf108	COL5A1
BIK	C10orf125	COL6A3
BIN3	C10orf126	COLEC12
BLCAP	c10orf140	COMMD9
BLNK	C10orf28	CORO1A
BLOC1S1	C10orf40	CORO2A
BMP4	C10orf46	CORO7
BMP7	C10orf53	COTL1
BMP8B	C10orf57	COX4I1
BMPR1A	C10orf58	CP
BMPR1B	C10orf79	CPLX1
BNIPL	C10orf90	CPM
BOK	C10orf91	CPNE5
BOLA3	C10orf92	CPSF6
BPGM	C10orf93	CPT1C
BRAF	C11orf1	CPVL
BRD3	C11orf30	CPXM1
BRD4	c11orf51	CR1
BRF1	c11orf59	CRTAC1
BRP44L	C11orf64	CRTAM
BSCL2	C11orf70	CRYBB1
BTBD11	C11orf71	CSF1
BTBD17	C11orf94	CSF1R
BTBD18	C12orf12	CSF2RA
BTBD19	C12orf28	CSF2RB
BTBD3	C12orf32	CSK
BTF3	C12orf37	CSNK1G1
BTG3	c12orf4	CSRNP3
BTN2A3	C12orf40	CSRP3
BVES	C12orf47	CSTA
C10orf107	C12orf52	CSTB
C10orf11	C12orf67	CTNNB1
C10orf116	C12orf74	CTNND1
C10orf118	c13orf15	CTNS
C10orf140	C14orf118	CTSA
C10orf26	C14orf119	CTSB
C10orf32	C14orf135	CTSC
C10orf4	C14orf184	CTSD
C10orf53	C14orf2	CTSH
C10orf55	C14orf25	CTSK
C10orf71	C14orf91	CTSL1
C10orf72	C15orf37	CTSL2
C10orf90	C15orf44	CTSS
C11orf2	C15orf55	CTSZ
C11orf24	c15orf57	CX3CR1
C11orf36	C15orf59	CXADR
C11orf40	C15orf62	CXADRP2
C11orf49	c15orf63	CXCL1
C11orf52	c16orf42	CXCL12
C11orf53	C16orf57	CXCL13
C11orf67	C16orf61	CXCL14
C11orf70	c16orf62	CXCL16
C11orf75	C16orf70	CXCL2
C11orf80	C16orf74	CXCL3
C11orf85	C16orf81	CXCR4
C11orf9	C16orf93	CXORF36
C11orf90	C17orf104	CYB561D2
C11orf93	c17orf37	CYBA
C11orf94	C17orf46	CYBB
C12orf23	C17orf60	CYLC1
C12orf27	C17orf61	CYP1B1
C12orf29	C17orf62	CYP27A1
C12orf59	C17orf68	CYTH1
C12orf62	C17orf78	CYTH4
C12orf65	C17orf85	CYTIP
C12orf71	C17orf98	CYYR1
C12orf77	c18orf10	DAB2
C13orf26	C18orf12	DALRD3
C13orf29	C18orf20	DAPK1
C13orf33	C18orf32	DAPP1
C13orf36	C18orf56	DARC
C13orf39	C18orf8	DBI
C14orf105	C19orf21	DCAF7
C14orf106	C19orf23	DCP2
C14orf115	C19orf24	DDX11
C14orf138	c19orf28	DDX39
C14orf139	C19orf29	DDX60L
C14orf159	C19orf42	DEF6
C14orf169	C19orf48	DENND1A
C14orf179	c19orf50	DENND1C
C14orf180	C19orf56	DENND2D
C14orf183	c19orf6	DENND4A
C14orf28	c19orf62	DENND4B
C14orf4	C19orf63	DEPDC6
C14orf43	C19orf68	DERL3
C14orf48	C1orf101	DEXI
C14orf64	C1orf125	DGKZ
C14orf68	c1orf144	DHRS13
C14orf70	C1orf162	DHRS3
C14orf73	C1orf173	DHRS9
C14orf80	C1orf187	DIAPH1
C14orf93	C1orf200	DICER1
C15orf23	C1orf210	DISC1
C15orf27	C1orf227	DKFZP686O1327
C15orf38	c1orf228	DKFZP686O24166
C15orf39	C1orf38	DLG4
C15orf5	C1orf43	DLL1
C15orf52	C1orf46	DMXL2
C15orf55	C1orf61	DNAJC16
C16orf11	C1orf69	DNAJC5B
C16orf45	c1orf85	DNASE1L3
C16orf5	C1orf87	DNMBP
C16orf59	C1orf96	DOCK2
C16orf63	C1orf99	DOCK8
C16orf70	C1QA	DOK1
C16orf73	C1QB	DOK2
C16orf74	C1QL1	DOK3
C16orf79	C2	DPAGT1
C16orf89	C20orf111	DPEP2
C17orf28	C20orf112	DPP4
C17orf44	C20orf12	DRAM1
C17orf53	c20orf151	DRAM2
C17orf55	C20orf166	DSC2
C17orf58	C20orf181	DSP
C17orf75	C20orf187	DTL
C17orf77	C20orf203	DTX3L
C17orf79	C20orf29	DTYMK
C17orf99	C20orf43	DUSP10
C18orf1	C20orf56	DUSP23
C18orf2	C21orf131	EAF2
C18orf25	C21orf62	EBF1
C19orf10	C21orf81	EBF3
C19orf21	C21orf94	EBPL
C19orf23	C22orf25	ECM1
C19orf45	C22orf27	ECSCR
C19orf46	C22orf28	EDEM2
C19orf50	C22orf34	EDN1
C19orf54	C22orf39	EEF1D
C19orf57	C22orf9	EFHD2
C19orf66	C2orf18	EFNA1
C19orf69	C2orf24	EGFL6
C19orf77	C2orf54	EGFL7
C1orf100	C2orf67	EHD4
C1orf101	C2orf69	EIF4A1
C1orf110	C2orf72	EIF4A1P4
C1orf113	C2orf79	EIF4EBP1
C1orf114	C2orf83	ELF4
C1orf130	C3orf15	ELMO1
C1orf133	C3orf16	ELOF1
C1orf151	C3orf17	ELOVL7
C1orf157	C3orf45	ELTD1
C1orf159	C3orf48	EMB
C1orf161	C3orf51	EMCN
C1orf170	C3orf63	EMILIN2
C1orf172	C3orf67	EMR2
C1orf177	C3orf79	ENC1
C1orf185	C3P1	ENTPD1
C1orf187	C4orf10	EOMES
C1orf190	C4orf19	EPAS1
C1orf198	C4orf31	EPB41L3
C1orf21	c4orf33	EPB41L4A
C1orf210	C4orf39	EPHB4
C1orf229	C4orf42	EPSTI1
C1orf25	C5AR1	ERAP1
C1orf51	C5orf32	ERF
C1orf52	C5orf48	ERG
C1orf54	C5orf58	ERO1L
C1orf70	C5orf62	ERP27
C1orf86	C6orf1	ESPL1
C1orf92	C6orf103	ETHE1
C1orf94	C6orf106	ETS1
C1orf97	C6orf108	ETV5
C1QL2	C6orf112	EVI2A
C1QTNF1	C6orf136	EVI2B
C1QTNF2	C6orf147	EVL
C1QTNF3	C6orf153	F11R
C1QTNF5	C6orf182	F13A1
C1QTNF6	C6orf211	F8
C1QTNF7	C6orf217	FABP5
C1QTNF8	C6orf223	FABP5L2
C1R	C6orf27	FABP5L7
C1S	C6orf54	FABP5L8
C20orf111	C6orf57	FABP5L9
C20orf117	C6orf89	FAIM3
C20orf118	C7orf28A	FAM105A
C20orf166	C7orf28B	FAM111A
C20orf177	C7orf50	FAM113A
C20orf185	C7orf59	FAM124B
C20orf202	C7orf62	FAM133B
C20orf3	C7orf64	FAM13A
C20orf4	C8orf34	FAM167B
C20orf46	C8orf38	FAM178A
C20orf85	C8orf46	FAM195A
C21orf131	C8orf8	FAM20A
C21orf33	C8orf81	FAM20B
C21orf82	C8orf84	FAM20C
C21orf84	C9orf103	FAM21C
C21orf88	C9orf11	FAM21D
C22orf25	C9orf114	FAM26F
C22orf28	C9orf117	FAM38A
C22orf31	C9orf16	FAM43A
C22orf32	C9orf29	FAM49B
C22orf40	C9orf30	FAM53B
C22orf42	C9orf71	FAM69B
C22orf45	C9orf72	FAM70B
C22orf46	C9orf80	FAM72B
C2CD4A	C9orf84	FAM78A
C2orf15	C9orf89	FAM84B
C2orf27A	C9orf93	FAM89A
C2orf3	C9orf96	FAM96A
C2orf39	CA10	FANCI
C2orf40	CA11	FAP
C2orf43	CA13	FAR2
C2orf54	CA5A	FBP1
C2orf55	CA6	FCER1G
C2orf61	CA8	FCGBP
C2orf65	CAB39L	FCGR1A
C2orf80	CABC1	FCGR1B
C2orf81	CABLES1	FCGR1C
C2orf85	CABP1	FCGR2A
C2orf88	CACNA1A	FCGR2B
C3orf1	CACNA1E	FCGR2C
C3orf17	CACNG5	FCGR3A
C3orf18	CAD	FCGR3B
C3orf20	CADM2	FCGRT
C3orf22	CADM4	FCRL5
C3orf24	CAGE1	FEN1
C3orf25	CALB1	FERMT3
C3orf26	CALHM1	FES
C3orf43	CALM1	FGD2
C3orf45	CALM2	FGD3
C3orf52	CALM3	FGD5
C3orf55	CAMK2D	FGFR1OP2
C3orf64	CAMTA1	FGR
C3orf70	CANT1	FKBP11
C4orf19	CAP1	FKBP15
C4orf26	CAP2	FLI1
C4orf27	CAPG	FLJ90757
C4orf29	CAPN10	FLOT1
C4orf36	CAPN6	FLRT2
C4orf44	CAPN9	FLT4
C4orf49	CAPNS1	FLVCR2
C4orf51	CAPS	FMNL1
C5AR1	CAPS2	FMNL2
C5orf13	CAPZA1	FOLR2
C5orf28	CARD11	FOXRED2
C5orf30	CARD16	FPR1
C5orf33	CARD6	FPR3
C5orf37	CARD8	FRMD4A
C5orf4	CASC2	FRMD4B
C5orf42	CASC5	FSCN1
C5orf43	CASP4	FTH1
C5orf45	CASP8	FTHL16
C5orf54	CASP9	FTHL20
C5orf62	CASR	FTHL3
C6orf126	CAT	FTL
C6orf134	CBL	FTLP2
C6orf136	CBLN2	FUCA1
C6orf153	CBR1	FXYD2
C6orf154	CBX8	FXYD5
C6orf155	CC2D1A	FXYD6
C6orf162	CC2D1B	FYB
C6orf170	CCDC106	G0S2
C6orf173	CCDC108	GAB3
C6orf191	CCDC124	GALE
C6orf195	CCDC125	GALM
C6orf204	CCDC136	GALNS
C6orf226	CCDC144A	GALNT10
C6orf47	CCDC144B	GALNT6
C6orf48	CCDC144C	GAS2L3
C6orf52	CCDC159	GATA3
C6orf57	CCDC163P	GBA
C6orf62	CCDC26	GBGT1
C6orf64	CCDC33	GBP5
C6orf89	CCDC37	GCHFR
C7	CCDC38	GCKR
C7orf16	CCDC56	GCNT1
C7orf20	CCDC60	GCNT7
C7orf23	CCDC65	GGA2
C7orf26	CCDC67	GGA3
C7orf29	CCDC78	GGT1
C7orf30	CCDC85A	GGT2
C7orf42	CCDC86	GGT4P
C7orf44	CCDC88A	GGT5
C7orf49	CCDC97	GGTLC3
C7orf51	CCHCR1	GGTLC5P
C7orf52	CCKBR	GIGYF1
C7orf53	CCL14	GIMAP1
C7orf54	CCL15	GIMAP2
C7orf57	CCL18	GIMAP4
C7orf58	CCL2	GIMAP5
C7orf65	CCL23	GIMAP6
C7orf68	CCM2	GIMAP7
C7orf71	CCNB2	GIMAP8
C8orf12	CCND2	GINS3
C8orf22	CCNH	GIT1
C8orf31	CCNJ	GIT2
C8orf39	CCNYL1	GIYD1
C8orf40	CCR1	GIYD2
C8orf42	CCRL2	GK
C8orf44	CCRN4L	GK3P
C8orf45	CCT4	GLA
C8orf46	CD14	GLI3
C8orf58	CD164	GLIS3
C8orf74	CD180	GLRX
C8orf79	CD244	GLT25D1
C8orf80	CD27	GLTSCR1
C8orf83	CD28	GM2A
C8orf84	CD300A	GMFG
C8orf86	CD300C	GMIP
C9orf129	CD300LB	GNA14
C9orf139	CD33	GNA15
C9orf163	CD36	GNGT2
C9orf167	CD38	GNPDA1
C9orf171	CD4	GNPTG
C9orf30	CD40	GNS
C9orf45	CD44	GOLGA6L4
C9orf47	CD47	GOLM1
C9orf69	CD52	GON4L
C9orf75	CD53	GPIHBP1
C9orf9	CD59	GPNMB
CA1	CD6	GPR116
CA10	CD63	GPR124
CA13	CD72	GPR126
CA4	CD74	GPR137B
CA7	CD80	GPR146
CA9	CD86	GPR153
CAB39	CD99	GPR171
CAB39L	CDC14A	GPR18
CABYR	CDC37	GPR183
CACHD1	CDC40	GPR34
CACNA1S	CDC42SE1	GPR56
CACNA2D1	CDC73	GPR65
CACNG1	CDCA7L	GPR68
CACNG8	CDH12	GPR84
CADM3	CDH13	GPRC5B
CALCA	CDH22	GPRIN3
CALCOCO2	CDH6	GPSM3
CALCR	CDH7	GPX1
CALCRL	CDH8	GRAP
CALD1	CDHR5	GRB10
CALHM2	CDK11A	GRB2
CALM1	CDK11B	GRIN2D
CAMK1	CDK13	GRN
CAMK1D	CDK16	GRRP1
CANT1	CDK18	GSK3B
CAP2	CDK2AP2	GSTK1
CAPN13	CDK4	GTF3A
CAPN14	CDK6	GTSE1
CAPN2	CDK9	GUSBP3
CAPN5	CDKAL1	GVIN1
CAPN8	CDKL1	GZMA
CAPS	CDKN2A	GZMB
CARD11	CDKN2BAS	GZMH
CARHSP1	CDRT4	GZMK
CARKD	CDV3	H19
CARS	CDYL2	H2AFY
CARTPT	CEACAM5	HACE1
CASC3	CEBPD	HAVCR2
CASKIN2	CELA3B	HCK
CASP4	CELF4	HCLS1
CASQ1	CELSR3	HCP5
CASQ2	CEMP1	HCRP1
CASR	CEP120	HCST
CASZ1	CEP250	HDC
CATSPERB	CEP70	HECTD3
CAV2	CERKL	HELLS
CAV3	CFB	HERC2P2
CBFA2T3	CFL1	HERC2P3
CBLC	CFLAR	HEXB
CBLN4	CFTR	HHAT
CBX4	CHCHD2	HHEX
CBX5	CHCHD5	HIGD1B
CBX7	CHD7	HIGD2A
CCDC101	CHFR	HIST3H2A
CCDC102A	CHIC2	HK2
CCDC102B	CHL1	HK2P1
CCDC105	CHMP1B	HK3
CCDC106	CHMP2A	HLA-B
CCDC108	CHMP2B	HLA-C
CCDC117	CHMP4B	HLA-DMA
CCDC124	CHMP5	HLA-DMB
CCDC126	CHMP6	HLA-DOA
CCDC136	CHORDC1	HLA-DOB
CCDC146	CHP	HLA-DPA1
CCDC149	CHRDL2	HLA-DPB1
CCDC150	CHRM3	HLA-DQA1
CCDC155	CHRNB2	HLA-DQB1
CCDC17	CHST11	HLA-DRA
CCDC19	CHST13	HLA-DRB1
CCDC25	CHST9	HLA-DRB3
CCDC28B	CIB1	HLA-DRB4
CCDC36	CIDEB	HLA-DRB6
CCDC42	CIDEC	HLA-E
CCDC42B	CISD2	HLA-F
CCDC46	CISH	HLA-G
CCDC49	CITED2	HLX
CCDC60	CIZ1	HM13
CCDC64B	CLCC1	HMGA1
CCDC67	CLCN2	HMGB3
CCDC68	CLCN5	HMHA1
CCDC71	CLCN7	HMMR
CCDC78	CLCNKA	HMOX1
CCDC8	CLDN19	HN1
CCDC80	CLDN6	HNMT
CCDC81	CLEC7A	HNRNPH2
CCDC86	CLIC1	HOMER3
CCDC89	CLIC6	HOPX
CCDC9	CLMN	HOXD1
CCDC92	CLN5	HP
CCDC96	CLN6	HPR
CCHCR1	CLN8	HPSE
CCK	CLPB	HRH1
CCKAR	CLPP	HS3ST2
CCL11	CLPTM1L	HS6ST1
CCL15	CLSPN	HSD17B14
CCL2	CLTA	HSD3B7
CCL21	CLU	HSPA6
CCL25	CMTM7	HSPA7
CCL27	CNBD1	HSPBAP1
CCNA1	CNDP2	HTR2B
CCND3	CNGB1	HTRA4
CCNG2	CNGB3	ICAM1
CCNH	CNKSR2	ICAM2
CCNI	CNOT1	IDH1
CCNO	CNOT6L	IER3
CCNY	CNOT7	IFI16
CCR6	CNOT8	IFI27
CD109	CNP	IFI27L2
CD151	CNPY3	IFI30
CD164L2	CNPY4	IFI44
CD19	CNTN3	IFIT3
CD1B	CNTN6	IFITM1
CD248	CNTNAP2	IFNAR2
CD276	CNTNAP4	IFNGR2
CD302	CNTROB	IGF2BP2
CD3EAP	COCH	IGF2BP3
CD46	COG3	IGF2R
CD47	COG5	IGFBP4
CD53	COG6	IGH@
CD59	COL20A1	IGHA1
CD5L	COL22A1	IGHD
CD79A	COL29A1	IGHG1
CD9	COL4A3	IGHG3
CD93	COL5A1	IGHM
CD96	COL7A1	IGHV1-69
CDAN1	COL9A1	IGHV1OR15-9
CDC14B	COL9A3	IGHV1OR21-1
CDC42BPA	COMMD1	IGHV3-11
CDC42BPB	COMMD10	IGHV3-7
CDC42EP1	COMMD2	IGHV4-31
CDC42EP2	COMMD4	IGJ
CDC42EP3	COMMD5	IGKC
CDC42EP4	COMMD7	IGKV1-5
CDC5L	COMMD9	IGKV1OR2-118
CDC73	COMT	IGKV3D-15
CDCP2	COPB2	IGKV4-1
CDH10	COPE	IGL@
CDH11	COPS4	IGLC1
CDH13	COPZ1	IGLC2
CDH18	COQ9	IGLC3
CDH19	CORO1A	IGLJ3
CDH23	CORO1B	IGLL3
CDH24	CORO2A	IGLV1-40
CDH29	CORT	IGLV1-44
CDH4	COTL1	IGLV2-11
CDH5	COX2	IGLV2-14
CDH6	COX4I2	IGLV2-23
CDH8	COX4NB	IGLV3-19
CDH9	COX5B	IGLV3-21
CDK14	COX6A1	IGLV6-57
CDK15	COX6B1	IGSF21
CDK2	COX7B	IGSF6
CDK2AP1	COX7BP1	IKBIP
CDK4	COX8A	IKBKE
CDK5R1	CPD	IKZF1
CDKL1	CPN2	IL10RA
CDKL2	CPNE2	IL10RB
CDKN1A	CPPED1	IL15RA
CDKN1C	CPSF2	IL16
CDKN2C	CPSF6	IL18BP
CDO1	CPVL	IL1R1
CDON	CR2	IL1RN
CDRT4	CRADD	IL27RA
CDYL	CRB1	IL28RA
CDYL2	CRB3	IL2RB
CEACAM3	CREB3L2	IL2RG
CEACAM5	CREBL2	IL32
CEACAM6	CREBZF	IL4I1
CECR1	CREG1	IL4R
CELSR1	CRHR1	IL7
CELSR2	CRLF2	IL7R
CEND1	CRYBA1	IL8
CENPA	CSDA	IMPDH1
CENPB	CSDAP1	INPP5D
CENPH	CSF1R	IQGAP2
CEP170	CSF3R	IQGAP3
CEP70	CSK	IRAK1
CEP78	CSMD1	IRF1
CEP97	CSMD3	IRF4
CEPT1	CSN2	IRF5
CES4	CSNK1E	IRF7
CES7	CSNK2A1	IRF8
CETN1	CSNK2A1P	ISCA2
CETP	CSNK2B	ISG20
CFB	CST4	ITFG1
CFI	CSTB	ITGA4
CFL2	CT45A5	ITGAE
CGA	CT47A1	ITGAL
CGNL1	CT47A10	ITGAM
CHADL	CT47A11	ITGAX
CHD6	CT47A2	ITGB2
CHD7	CT47A3	ITGB4
CHD8	CT47A4	ITPKB
CHD9	CT47A5	ITPR2
CHDH	CT47A6	JAK3
CHEK1	CT47A7	JAM2
CHFR	CT47A8	KANK3
CHGA	CT47A9	KCNAB2
CHIA	CT62	KCND3
CHL1	CTAG1A	KCNE3
CHN2	CTAG1B	KCNJ12
CHP	CTAG2	KCNJ15
CHP2	CTBP2	KCNJ18
CHRD	CTDP1	KCNJ5
CHRM1	CTNNA1	KCNN4
CHRM2	CTNND1	KCNQ1
CHRM3	CTNND2	KCNT2
CHRM5	CTNS	KCTD12
CHRNA10	CTRB1	KDM2A
CHRNA4	CTSA	KDM5A
CHRNA9	CTSB	KDR
CHRND	CTSC	KIAA0101
CHRNE	CTSD	KIAA0247
CHST14	CTSL2	KIAA0319L
CHST3	CTSLL3	KIAA0415
CHST6	CTSS	KIAA1199
CHST8	CTSZ	KIAA1274
CHST9	CTU2	KIAA1467
CHURC1	CUEDC2	KIF14
CIB3	CUX1	KIF15
CILP2	CWF19L1	KIF18B
CISD3	CXCL1	KIF20A
CKAP5	CXCL14	KLHL3
CLASP2	CXCL16	KLHL6
CLCN1	CXCL2	KLRB1
CLCN6	CXCL3	KLRG1
CLCNKB	CXCR4	KLRK1
CLDN11	CXXC1	KMO
CLDN14	CYB561D2	KNTC1
CLDN16	CYB5R1	KPTN
CLDN19	CYB5RL	KRT14
CLDN20	CYBA	KSR1
CLDN25	CYCSP52	KYNU
CLDN4	CYFIP1	LACTB
CLDN6	CYHR1	LAIR1
CLDN9	CYLC2	LAMA4
CLEC11A	CYP19A1	LAPTM5
CLEC1A	CYP1B1	LAT2
CLEC3A	CYP27A1	LAX1
CLEC3B	CYP2C9	LBP
CLEC4C	CYP2D6	LCK
CLEC4G	CYP3A43	LCP1
CLEC4GP1	CYP3A5	LCP2
CLIC5	CYP3A7	LDB1
CLIC6	CYP4A11	LDB2
CLIP1	CYP4B1	LEP
CLIP2	CYTSB	LFNG
CLIP3	D21S2090E	LGALS3
CLK2	D21S2091E	LGALS9
CLMN	DAB1	LGMN
CLOCK	DAB2	LHFPL2
CLP1	DACH2	LHX6
CLRN1	DAGLB	LIF
CLSTN1	DARS	LIFR
CLSTN3	DAZ1	LILRA1
CLTB	DAZ2	LILRA2
CLU	DAZ3	LILRA6
CLVS2	DAZ4	LILRB1
CMIP	DAZAP2	LILRB2
CMKLR1	DBC1	LILRB3
CMPK1	DBNDD1	LILRB4
CMTM1	DBNL	LILRB5
CMTM4	DBP	LIPA
CMTM5	DCAF12L1	LIPG
CMYA5	DCAF16	LMNB1
CNDP2	DCAF6	LMO2
CNFN	DCAF7	LOC100126583
CNGA3	DCAF8	LOC100128155
CNGB3	DCBLD2	LOC100128501
CNN1	DCDC5	LOC100128626
CNNM1	DCLK1	LOC100129240
CNNM2	DCT	LOC100129500
CNNM3	DCTN4	LOC100130009
CNO	DCTN5	LOC100130100
CNOT2	DCTPP1	LOC100130175
CNOT3	DCXR	LOC100130776
CNOT6	DDA1	LOC100131043
CNR2	DDIT3	LOC100131294
CNTF	DDIT4	LOC100131509
CNTLN	DDIT4L	LOC100131909
CNTN1	DDN	LOC100131993
CNTN4	DDOST	LOC100132288
CNTN5	DDRGK1	LOC100132779
CNTN6	DDT	LOC100133005
CNTNAP2	DDX10	LOC100133012
CNTNAP4	DDX11	LOC100133511
COIL	DDX19A	LOC100133583
COL11A1	DDX25	LOC100133678
COL11A2	DDX3X	LOC100133862
COL14A1	DDX41	LOC100133939
COL15A1	DDX56	LOC100133944
COL16A1	DDX59	LOC145820
COL18A1	DEDD	LOC150166
COL21A1	DEDD2	LOC151534
COL23A1	DEF8	LOC158960
COL28A1	DEFB107A	LOC203274
COL29A1	DEFB107B	LOC220077
COL3A1	DEFB114	LOC283501
COL4A1	DEFB119	LOC400960
COL5A2	DEFB132	LOC407835
COL6A2	DEGS1	LOC440459
COL6A3	DEGS2	LOC440993
COL7A1	DENND4A	LOC441120
COL8A1	DEPDC1B	LOC541471
COL8A2	DEPDC6	LOC643167
COL9A2	DERL1	LOC644189
COMMD1	DERL2	LOC645166
COMMD7	DERL3	LOC646096
COMT	DGAT1	LOC646993
COPS8	DGCR14	LOC647121
COQ3	DGCR6	LOC650405
CORIN	DGUOK	LOC652346
CORO1B	DHCR7	LOC652493
CORO1C	DHDH	LOC653506
CORO6	DHPS	LOC653879
COTL1	DHRS1	LOC653888
COX18	DHRS3	LOC654342
COX4I2	DHRS4	LOC654433
COX6A2	DHRS9	LOC723972
COX7A1	DHRSX	LOC727820
CP	DHX30	LOC728153
CPA1	DIABLO	LOC728401
CPA4	DICER1	LOC728640
CPA5	DIMT1L	LOC729196
CPE	DIP2A	LOC729400
CPEB1	DIP2C	LOC729595
CPEB4	DKFZP434G179	LOC729799
CPLX2	DKFZP434L187	LOC729915
CPLX3	DKFZP564C196	LOC729952
CPN1	DKFZP761P0212	LOC730658
CPNE2	DKK3	LOC731424
CPNE6	DLC1	LOC91316
CPNE9	DLEC1	LOXL2
CPT1B	DLEU7	LPAR5
CPT1C	DLGAP1	LPAR6
CPT2	DLL1	LPCAT4
CPXM2	DLL4	LPGAT1
CRABP1	DLX2	LPL
CRB1	DMP1	LPXN
CRB2	DMRT2	LRCH1
CRB3	DMRTC2	LRCH4
CRCT1	DNAH1	LRMP
CREB3L1	DNAH6	LRP1
CREB5	DNAI2	LRRC25
CRIM1	DNAJA4	LRRC33
CRIP2	DNAJB1	LRRC6
CRISP2	DNAJB12	LRRC70
CRISPLD2	DNAJC1	LRRC8C
CRLF3	DNAJC11	LRRN3
CRMP1	DNAJC13	LSM14A
CROT	DNAJC22	LSP1
CRP	DNAJC28	LST1
CRYAB	DNAJC3	LTB
CRYBA1	DNAJC30	LTBR
CRYBA4	DNAJC4	LUC7L3
CRYGB	DNAJC5	LUM
CRYGN	DNAJC8	LXN
CS	DNAJC9	LY6E
CSDC2	DNASE1L1	LY6K
CSF1R	DNER	LY86
CSF2RB	DNHD1	LY9
CSF3R	DNM2	LY96
CSGALNACT1	DNMT1	LYL1
CSGALNACT2	DNPEP	LYN
CSHL1	DNTTIP1	LYST
CSMD1	DOCK2	LYZ
CSNK1E	DOCK3	LZTS1
CSNK1G1	DOCK4	MAD1L1
CSNK1G2	DOCK8	MAF
CSNK1G3	DOCK9	MAFB
CSPG4	DOK2	MAN1C1
CSRNP1	DOK6	MAN2B1
CSRNP2	DPAGT1	MANEAL
CSRNP3	DPF1	MAP2K2
CSRP1	DPP3	MAP3K1
CSRP3	DPP7	MAP3K11
CST11	DPP9	MAP3K14
CST5	DPPA4	MAP3K5
CST9L	DPYD	MAP3K8
CTAGE5	DRAM2	MAP4K1
CTBP2	DRD1	MAPK13
CTBS	DRP2	MAPKAPK3
CTF1	DSCC1	MAPRE2
CTGF	DSCR3	MARCH1
CTNNA2	DSCR6	MARCKS
CTNNA3	DSE	MARCO
CTNNAL1	DSG1	MBD4
CTNNBIP1	DST	MCM4
CTNND1	DTD1	MCOLN1
CTPS	DTX1	MCOLN2
CTSA	DTX2	MCTP1
CTSD	DTX3	MDK
CTSK	DUS1L	MED25
CTTN	DUS2L	MELK
CTTNBP2NL	DUS3L	MEN1
CTXN3	DUSP1	MEOX1
CUEDC1	DUSP22	MET
CUGBP1	DUSP28	METRNL
CUGBP2	DUSP3	METTL7B
CUL4A	DYM	MFAP3
CUL7	DYNC1H1	MFNG
CUL9	DYNLL2	MFSD1
CUTA	DYRK1A	MGAT1
CWH43	DYRK1B	MGAT4A
CX3CL1	DYRK4	MGAT4B
CXCL17	EAF2	MGC29506
CXCR1	EBF2	MGC34034
CXCR6	EBP	MIAT
CXCR7	ECH1	MINK1
CXXC5	ECHS1	MIR21
CYB561	ECT2	MITF
CYB561D1	EDEM1	MKI67
CYB5R2	EDNRB	MKL2
CYB5R3	EEFSEC	MKNK1
CYBRD1	EEPD1	MLF1IP
CYFIP1	EFCAB5	MLKL
CYLD	EFHD2	MLPH
CYP17A1	EFR3A	MMP12
CYP1A1	EFTUD2	MMP14
CYP20A1	EGFLAM	MMP7
CYP27A1	EGLN2	MMP9
CYP27B1	EGR4	MMRN1
CYP2E1	EHD4	MNDA
CYP2S1	EHF	MOV10
CYP2U1	EHMT2	MPEG1
CYP2W1	EIF1AD	MPP1
CYP4B1	EIF1B	MPZL3
CYP4F22	EIF2AK1	MRC1L1
CYP4X1	EIF3B	MREG
CYR61	EIF3D	MRPL17
CYTSB	EIF3J	MRPS21
DAAM1	EIF4A1	MS4A1
DAAM2	EIF4A1P4	MS4A14
DAB1	EIF4E3	MS4A4A
DAB2IP	EIF4EBP1	MS4A6A
DACT1	EIF4EBP3	MS4A7
DACT2	EIF4H	MSR1
DAG1	EIF5A	MT1F
DAGLA	EIF5AL1	MTERFD2
DAND5	EIF6	MTHFR
DAO	ELANE	MTMR14
DAPK2	ELAVL1	MTMR9L
DAPK3	ELAVL2	MTP18
DAPL1	ELAVL4	MTSS1
DARC	ELF3	MUC1
DAZAP1	ELF4	MUTED
DAZAP2	ELFN2	MVP
DBC1	ELK1	MXRA5
DBH	ELL2	MYBBP1A
DBN1	ELMO2	MYCBP2
DBNDD2	ELMO3	MYCT1
DBNL	ELOVL2	MYD88
DBX1	ELOVL5	MYL6B
DCAF5	EMG1	MYO1F
DCAKD	EMILIN2	MYO1G
DCHS1	EML5	MYO5A
DCI	EMP3	MYO5C
DCLK1	ENOPH1	MYO7A
DCLK2	ENPEP	N4BP2L1
DCLK3	ENPP6	NAGA
DCN	ENTPD1	NAGK
DCT	ENTPD6	NAGPA
DCTN1	EPAS1	NAIP
DCTN4	EPB41L1	NAMPT
DDAH1	EPB41L4B	NANS
DDC	EPHA3	NAV1
DDHD2	EPHA6	NCAPG
DDOST	EPHB2	NCF1
DDR1	EPHB6	NCF1C
DDR2	EPS15	NCF2
DDX25	EPS15L1	NCF4
DDX31	EPS8L1	NCKAP1L
DDX4	ERAP1	NCRNA00103
DDX42	ERAP2	NCRNA00152
DDX46	ERBB2IP	NDC80
DDX52	ERC1	NDUFA3
DDX6	ERCC8	NDUFB9
DEDD	ERGIC3	NECAP2
DEF8	ERP44	NEK6
DEFB124	ERVWE1	NETO2
DEFB132	ESCO2	NEURL1B
DEGS2	ESR1	NEURL2
DEPDC1	ESRP2	NFAM1
DEPDC5	ESYT2	NFIB
DEPDC7	ETHE1	NFKBIA
DERL1	ETNK1	NFKBIE
DES	EVI5L	NGFR
DGCR8	EVPLL	NID2
DGKA	EVX1	NIPAL3
DGKG	EXOC4	NLN
DGKZ	EXOC6B	NLRC4
DHCR7	EXOSC1	NLRC5
DHDPSL	EXOSC3	NLRP3
DHH	EXOSC4	NME1
DHRS11	EXTL1	NME1-NME2
DHRS12	EYA3	NME2
DHRS13	EYA4	NMI
DHRS7	F11	NOD1
DHRS7C	F11R	NOD2
DHX32	F13B	NOP10
DHX37	F7	NOSTRIN
DHX40	F8A1	NOTCH4
DIO3	F8A2	NPC1
DIRC3	F8A3	NPC2
DIS3L	FABP1	NPCDR1
DISP1	FABP3	NPDC1
DIXDC1	FABP4	NPL
DKFZP434K028	FABP6	NPM3
DKFZp761E198	FABP7	NR1H3
DKK3	FAF2	NR2F2
DLC1	FAH	NRIP3
DLD	FAIM3	NRN1
DLEU7	FAM111B	NRP1
DLG2	FAM120A	NRP2
DLG4	FAM120AOS	NSUN6
DLGAP2	FAM120B	NTAN1
DLGAP4	FAM122C	NTNG1
DLK1	FAM123A	NUAK1
DMAP1	FAM123C	NUDT14
DMKN	FAM125B	NUDT5
DMPK	FAM128A	NUF2
DMTF1	FAM129A	NUMB
DNAH12	FAM131C	NUP210
DNAH2	FAM135A	NUP62
DNAH6	FAM136A	NUPR1
DNAH7	FAM13A	NUSAP1
DNAH8	FAM13C	OAS1
DNAH9	FAM153A	OBFC2A
DNAI2	FAM160B1	ODF3B
DNAJA4	FAM173A	OGFR
DNAJB12	FAM176B	OGFRL1
DNAJB6	FAM182B	OLFM1
DNAJC11	FAM186A	OLFML2B
DNAJC15	FAM18B	OMG
DNAJC4	FAM18B2	OPN3
DNAJC5	FAM192A	ORAI1
DNAJC6	FAM195A	OSBPL11
DNAL1	FAM199X	OSBPL3
DNALI1	FAM19A4	OSCAR
DNASE1	FAM20A	OSMR
DNASE1L2	FAM20C	P2RX4
DNHD1	FAM21C	P2RX5
DNMBP	FAM21D	P2RX7
DNMT3A	FAM24A	P2RY13
DNMT3L	FAM32A	P2RY8
DNPEP	FAM40B	P4HA3
DOC2A	FAM45A	PAFAH1B3
DOK6	FAM47A	PAG1
DONSON	FAM49A	PALMD
DOPEY2	FAM54B	PAN3
DPEP1	FAM57B	PAPD4
DPH1	FAM63B	PAPSS2
DPM2	FAM78A	PARP12
DPP6	FAM82B	PARP14
DPT	FAM83A	PARP4
DPY19L1	FAM83B	PARP9
DPYS	FAM83C	PARVB
DPYSL5	FAM84A	PARVG
DRAP1	FAM87A	PBK
DRD5	FAM87B	PBRM1
DSC3	FAM92A1	PCBP2
DSCAM	FAM92A2	PCCB
DSCAML1	FAM98B	PCDH17
DSCR9	FAM99A	PCDH19
DSE	FAM99B	PCGF1
DSEL	FAM9B	PCK2
DSG1	FANCD2	PCOLCE
DST	FAR1	PCTP
DSTN	FARP1	PDE2A
DTNA	FASTKD5	PDGFB
DTNB	FAT3	PDGFRA
DTWD2	FBF1	PDIA5
DTX1	FBN3	PDXK
DTX3	FBXL21	PFKFB4
DUPD1	FBXL7	PGA5
DUSP14	FBXO24	PGLS
DUSP26	FBXO3	PHKB
DUSP27	FBXO41	PIK3AP1
DVL3	FBXO42	PIK3CD
DYM	FBXO7	PIK3CG
DYNC1H1	FBXW11	PIK3R5
DYNC1I1	FBXW5	PIK3R6
DYNLL1	FBXW7	PILRA
DYRK1A	FCER1G	PIM2
DYRK3	FCGR2A	PIM3
DZIP1	FCGR2B	PIWIL2
DZIP1L	FCGR2C	PKD2L1
E2F2	FCGRT	PLA2G15
E2F4	FCHO2	PLA2G2A
EBAG9	FCRL3	PLA2G7
EBF2	FCRL4	PLAC8
ECE1	FCRLB	PLAC9
ECE2	FDX1	PLAT
ECH1	FER1L4	PLAU
ECHDC1	FERMT3	PLAUR
ECSCR	FES	PLBD1
EDIL3	FETUB	PLBD2
EDN2	FGB	PLCB1
EDNRA	FGD2	PLCB2
EDNRB	FGD3	PLCG2
EEF1D	FGD4	PLCXD1
EEF1G	FGD6	PLCXD3
EEF2K	FGF12	PLD1
EFCAB1	FGF18	PLD3
EFCAB2	FGF2	PLEK
EFCAB4B	FGF20	PLEKHA7
EFCAB8	FGF21	PLEKHO2
EFEMP1	FGF8	PLOD3
EFEMP2	FGFR2	PLTP
EFHA2	FGFR3	PLVAP
EFNA3	FGGY	PLXDC1
EFS	FGR	PLXNC1
EGF	FHAD1	PLXND1
EGFLAM	FIG4	PMAIP1
EGFR	FILIP1L	PML
EGLN1	FIS1	PMP22
EHD2	FITM2	PNKD
EHD3	FIZ1	PNOC
EHF	FKBP15	PODXL
EHHADH	FKBP1A	POLE2
EHMT2	FKBP2	POLM
EID2B	FKBP3	POLR2E
EIF2B3	FKBP4	POLR2L
EIF2C4	FKBP7	POSTN
EIF3F	FKBP8	POU2AF1
EIF3G	FLAD1	POU2F2
EIF4B	FLCN	PPARG
EIF4G3	FLI1	PPARGC1B
EIF5A2	FLII	PPIF
EIF6	FLJ10213	PPP1CA
ELANE	FLJ12120	PPP1R10
ELAVL4	FLJ13224	PPP1R2P4
ELF1	FLJ13439	PPP1R9B
ELFN1	FLJ21369	PPP2R1B
ELFN2	FLJ22536	PPP2R5C
ELK4	FLJ25917	PPP3CA
ELL2	FLJ31104	PPT1
ELMO3	FLJ32810	PRCP
ELN	FLJ32955	PRDM1
ELOVL2	FLJ35220	PRDX4
ELOVL3	FLJ35409	PRF1
ELOVL5	FLJ36644	PRKCB
ELOVL6	FLJ37543	PRKCD
ELOVL7	FLJ39080	PRKCH
ELSPBP1	FLJ39739	PRKD2
ELTD1	FLJ41455	PRKX
EMILIN1	FLJ41757	PRPF18
EML4	FLJ42875	PRR11
EML5	FLJ43663	PRR5
EMP1	FLJ43944	PRR5-ARHGAP8
EMP2	FLOT1	PRR5L
EMR1	FLVCR2	PRRX1
ENHO	FMNL1	PSAP
ENOSF1	FMNL2	PSD4
ENOX1	FNTB	PSEN1
ENPEP	FOLH1	PSMB10
ENPP3	FOLR1	PSMB7
ENTHD1	FOLR2	PSMB8
ENTPD2	FOSL2	PSMB9
ENTPD3	FOXA1	PTAFR
ENTPD8	FOXA2	PTGER1
EP400	FOXD4	PTGER4
EPB41	FOXL1	PTGS1
EPB41L1	FOXO1	PTGS2
EPB41L2	FPGS	PTK2B
EPB41L5	FPR1	PTK7
EPB49	FPR3	PTPN18
EPHA2	FRAS1	PTPN2
EPHA3	FRAT1	PTPN22
EPHA5	FREM3	PTPN6
EPHB6	FRK	PTPN7
EPHX1	FRMD1	PTPRC
EPHX2	FRMD4B	PTPRCAP
EPM2A	FRS2	PTPRE
EPM2AIP1	FRYL	PTPRJ
EPN1	FRZB	PTPRN2
EPN2	FSTL4	PTPRZ1
EPPK1	FTH1	PTTG1
EPS15	FTHL16	PTTG2
EPS8	FTHL20	PVRIG
EPS8L1	FTHL3	PVT1
ERBB2	FTSJ1	PXN
ERBB2IP	FUCA1	PYCARD
ERBB3	FUCA2	QKI
ERC1	FUNDC2	QPRT
ERC2	FURIN	QSER1
ERCC6	FUT4	RAB11FIP1
ERF	FUT5	RAB13
ERG	FUT9	RAB15
ERGIC1	FXN	RAB20
ERMN	FXYD2	RAB3IL1
ERMP1	FXYD5	RAB42
ERN2	FZD1	RAC2
ERRFI1	FZD3	RAD51AP1
ESCO2	G6PC3	RAD51L1
ESD	G6PD	RAG1AP1
ESM1	GAA	RALA
ESR1	GAB3	RALGAPA2
ESRRB	GABARAP	RALGDS
ESRRG	GABRA2	RAMP3
ETFB	GABRA6	RAP2B
ETHE1	GADD45GIP1	RARRES1
ETNK2	GAL3ST2	RARRES3
ETS1	GALC	RASA2
ETV1	GALE	RASA4
EXD3	GALK1	RASA4P
EXOC2	GALNT1	RASAL3
EXOC3L	GALNT13	RASGEF1B
EXOC3L2	GALNTL6	RASGRP1
EXOC6B	GAN	RASGRP3
EXOSC2	GANAB	RASSF4
EXPH5	GART	RBM39
EXT1	GAS2	RBM47
EXTL1	GAS2L3	RCAN3
EXTL2	GAS5	RCC1
EXTL3	GAS7	RCC2
EZH1	GAST	RCSD1
F10	GATA4	REEP4
F2	GATA5	RELB
F2RL2	GATC	RELT
FAAH	GATM	RENBP
FABP3	GBA	REV3L
FABP4	GBA3	RGS1
FABP7	GBAS	RGS10
FABP9	GCET2	RGS16
FADD	GCLC	RGS19
FADS6	GCLM	RHBDF2
FAIM	GCM2	RHOG
FAM101A	GCN1L1	RHOH
FAM102A	GCOM1	RHOJ
FAM105A	GDAP1L1	RIC8B
FAM107A	GDE1	RILP
FAM108C1	GDF15	RIPK3
FAM109B	GDPD1	RN7SK
FAM110B	GET4	RNASE1
FAM110C	GFER	RNASE2
FAM111A	GFM1	RNASE6
FAM114A1	GFM2	RNASEH2CP1
FAM115A	GGA1	RNASET2
FAM118A	GGA2	RNF125
FAM120B	GGCX	RNF128
FAM123A	GGT1	RNF13
FAM123C	GGT2	RNF130
FAM125B	GGT4P	RNF135
FAM129A	GGTLC1	RNF144B
FAM12A	GGTLC2	RNF149
FAM131A	GGTLC3	RNF213
FAM135B	GGTLC5P	RNF44
FAM13A	GH2	RNU6-1
FAM13B	GHDC	RNU6-2
FAM13C	GHITM	ROBLD3
FAM149A	GIGYF2	ROBO4
FAM160A1	GIMAP2	ROD1
FAM160B1	GIYD1	RP9
FAM163A	GIYD2	RPAP2
FAM166B	GK	RPH3AL
FAM167A	GK3P	RPL22L1
FAM168A	GLA	RPL29
FAM169B	GLB1	RPL29P11
FAM170B	GLB1L3	RPL29P12
FAM172A	GLCCI1	RPL29P26
FAM176A	GLCE	RPL29P4
FAM176B	GLIPR1	RPL29P9
FAM177B	GLIPR2	RPL30
FAM178A	GLO1	RPL36
FAM178B	GLOD5	RPL36A
FAM179A	GLP1R	RPL36AP37
FAM180A	GLRX	RPL36AP49
FAM180B	GLS	RPL36AP51
FAM184A	GLS2	RPL36P14
FAM184B	GLT25D1	RPL37
FAM186A	GLT25D2	RPL38
FAM189A2	GLTPD1	RPLP0
FAM18A	GLTSCR2	RPLP0P2
FAM190A	GLUL	RPLP0P3
FAM190B	GLYAT	RPLP0P6
FAM193A	GLYCTK	RPN2
FAM193B	GM2A	RPS19
FAM196A	GMIP	RPS19P3
FAM196B	GMPPA	RPS2
FAM198B	GMPPB	RPS26
FAM19A2	GNA13	RPS26P2
FAM19A3	GNAI2	RPS26P20
FAM24B	GNAS	RPS26P25
FAM26D	GNB1	RPS26P31
FAM26E	GNB2	RPS26P35
FAM38B	GNB3	RPS26P38
FAM3B	GNG5	RPS26P39
FAM46C	GNGT1	RPS26P50
FAM49A	GNL1	RPS26P53
FAM49B	GNPDA1	RPS26P54
FAM50B	GNPTG	RPS26P6
FAM54B	GNS	RPS26P8
FAM55D	GOLGA2P2	RPS28
FAM60A	GOLGA2P3	RPS28P6
FAM63A	GOLGA9P	RPS28P9
FAM64A	GOLSYN	RPS2P11
FAM65A	GORASP1	RPS2P12
FAM65B	GORASP2	RPS2P17
FAM65C	GOSR2	RPS2P20
FAM71B	GOT1L1	RPS2P5
FAM71E2	GPATCH4	RPS2P51
FAM71F2	GPC5	RPS2P55
FAM73B	GPD1	RPS2P8
FAM76A	GPER	RPS6KA1
FAM81A	GPHA2	RPS9
FAM83B	GPI	RPS9P4
FAM83E	GPN1	RQCD1
FAM84A	GPN2	RRAGC
FAM8A1	GPR110	RREB1
FAM91A1	GPR126	RRM2
FAM92A1	GPR133	RRN3
FANCC	GPR137B	RTP4
FAP	GPR144	RUFY1
FAR2	GPR160	RUNX1
FARP1	GPR22	RUNX2
FARP2	GPR26	RUNX3
FASTK	GPR35	S100A10
FAT1	GPR39	S100A11
FBLIM1	GPR89A	S100A11P1
FBLL1	GPR89B	S100A9
FBLN5	GPR89C	SAA1
FBLN7	GPRC5A	SAMD9L
FBN1	GPRIN3	SAMSN1
FBN2	GPSM2	SASH3
FBN3	GPSM3	SAT2
FBP2	GPX1	SBNO2
FBXL22	GPX4	SCAMP2
FBXL5	GRAMD2	SCARB1
FBXL7	GRAMD4	SCARF1
FBXO17	GRB14	SCD
FBXO21	GREB1	SCIN
FBXO27	GREM2	SCML4
FBXO3	GRHPR	SCN1B
FBXO34	GRIA1	SDC1
FBXO39	GRID1	SDCCAG8
FBXO40	GRIK2	SDR16C6
FBXO41	GRIN2C	SDSL
FBXO44	GRIN3A	SEC14L1
FBXO6	GRINA	SECTM1
FBXW2	GRINL1A	SEL1L3
FBXW7	GRINL1B	SELP
FCAMR	GRK6	SELPLG
FCGRT	GRLF1	SEMA3A
FCHO2	GRM3	SEMA4B
FCRLA	GRM4	SEMA4D
FDPS	GRM5	SEMA5A
FDX1L	GRN	SEMA6A
FER1L5	GRP	SEMA6B
FERMT2	GSN	SEPN1
FES	GSPT1	SEPP1
FETUB	GSS	SEPT6
FEZ1	GSTCD	SERPINA1
FEZ2	GSTK1	SERPINB9
FFAR1	GSTP1	SERPINE2
FGD4	GTF2F2	SETBP1
FGF1	GTF2H3	SFMBT2
FGF12	GTF2I	SFRP2
FGF2	GTF2IRD2	SFRS7
FGF21	GTF3C2	SGK1
FGF23	GTPBP2	SGK223
FGF3	GTPBP5	SGOL2
FGF6	GYG1	SGPP1
FGFBP2	GYPA	SH2B3
FGFBP3	GYPB	SH2D1A
FGFR1	GYPE	SH2D3C
FHIT	GZMB	SH3BGRL3
FHL2	H1FNT	SH3BP2
FHL3	H2AFJ	SH3GLB1
FIBIN	H2AFV	SH3KBP1
FIGLA	H2AFY	SH3TC1
FIGN	H2BFS	SHANK3
FILIP1	HAB1	SHC2
FITM1	HACL1	SHCBP1
FITM2	HADH	SHE
FKBP11	HADHA	SHMT2
FKBP5	HAL	SIAE
FKBP7	HAMP	SIGIRR
FLJ14107	HAP1	SIGLEC1
FLJ20184	HARS2	SIGLEC10
FLJ26850	HAUS2	SIGLEC7
FLJ35024	HAUS5	SIK2
FLJ41603	HAVCR1	SIRPA
FLJ42289	HAVCR2	SIRPB2
FLJ45079	HAX1	SLA
FLNC	HBA1	SLAMF6
FLRT1	HBA2	SLAMF7
FLRT2	HBB	SLAMF8
FLT3	HCG18	SLC11A1
FLYWCH1	HCG9	SLC11A2
FMO1	HCK	SLC12A7
FMO2	HCLS1	SLC12A8
FN3K	HCN2	SLC15A2
FN3KRP	HCRTR1	SLC15A3
FNDC3B	HCST	SLC16A10
FNDC5	HDAC10	SLC16A3
FNIP1	HDAC3	SLC16A6
FNIP2	HDAC4	SLC19A1
FOLR1	HDAC6	SLC1A1
FOLR4	HDHD2	SLC1A3
FOXB1	HEATR3	SLC1A5
FOXD2	HEATR7A	SLC22A16
FOXD3	HEBP1	SLC22A18
FOXI1	HEBP2	SLC23A2
FOXI2	HELQ	SLC24A6
FOXJ2	HELZ	SLC25A19
FOXL1	HEMGN	SLC25A45
FOXN3	HEPACAM2	SLC26A11
FOXP1	HEXA	SLC27A1
FOXP2	HFE	SLC29A3
FOXP4	HGSNAT	SLC2A14
FOXRED2	HHLA2	SLC2A3
FOXS1	HIC2	SLC2A5
FRAS1	HIGD2A	SLC30A7
FREM1	HINFP	SLC31A1
FREQ	HIPK1	SLC31A2
FRK	HIPK2	SLC35A2
FRMD1	HIST1H1C	SLC37A2
FRMD6	HIST1H2AD	SLC38A10
FRS2	HIST1H2AG	SLC38A5
FRYL	HIST1H2AH	SLC38A7
FSCN1	HIST1H2AI	SLC39A8
FSCN2	HIST1H2AK	SLC43A3
FSTL1	HIST1H2AL	SLC46A2
FUK	HIST1H2AM	SLC6A6
FURIN	HIST1H2BC	SLC7A2
FUT3	HIST1H2BE	SLC7A7
FUT4	HIST1H2BF	SLC9A9
FUT9	HIST1H2BG	SLCO2B1
FXYD1	HIST1H2BI	SLCO3A1
FXYD3	HIST1H2BK	SLFN5
FXYD6	HIST1H2BM	SLTM
FYCO1	HIST1H2BN	SMAGP
FYN	HIST1H3A	SMAP2
FYTTD1	HIST1H3B	SMCR8
FZD1	HIST1H3C	SMPDL3A
FZD10	HIST1H3D	SMYD2
FZD6	HIST1H3E	SNAI1
FZD9	HIST1H3F	SNCA
FZR1	HIST1H3G	SNED1
G2E3	HIST1H3H	SNHG12
G3BP1	HIST1H3I	SNHG3-RCC1
G3BP2	HIST1H3J	SNORA67
G6PC2	HIST1H4A	SNRNP35
GAB2	HIST1H4B	SNX10
GABARAP	HIST1H4C	SNX20
GABARAPL1	HIST1H4D	SNX27
GABBR1	HIST1H4E	SNX9
GABRA1	HIST1H4F	SOAT1
GABRA5	HIST1H4H	SOCS3
GABRB3	HIST1H4I	SOD2
GABRG1	HIST1H4J	SOX4
GABRG3	HIST1H4K	SOX6
GABRR1	HIST1H4L	SP100
GAL3ST3	HIST2H2AA3	SP110
GALE	HIST2H2AA4	SP140
GALK1	HIST2H3A	SP9
GALNT10	HIST2H3C	SPAG4
GALNT12	HIST2H3D	SPAG5
GALNT5	HIST2H4A	SPCS3
GALNT6	HIST2H4B	SPHK1
GALNT8	HIST4H4	SPI1
GALNTL2	HIVEP1	SPNS1
GALNTL5	HKDC1	SPNS2
GALP	HKR1	SPOCD1
GALR1	HLA-B	SPOCK2
GALR2	HLA-C	SPON2
GALR3	HLA-DMA	SPP1
GANAB	HLA-DMB	SPPL3
GAPDHS	HLA-DOA	SPTLC2
GARNL3	HLA-DPB1	SQSTM1
GAS2L1	HLA-DRA	SRGAP2
GAS2L2	HLA-F	SRGN
GATAD2A	HLA-G	SRPX
GATAD2B	HLCS	SRRM2
GATSL3	HLX	SSH2
GBA	HM13	SSR4
GBE1	HMCN2	ST14
GBF1	HMGCL	ST8SIA1
GBGT1	HMGCLL1	ST8SIA4
GBX2	HMGN4	STAB1
GCG	HMHA1	STARD8
GCLC	HMHB1	STAT1
GCNT2	HMOX1	STAT2
GCNT3	HN1	STAT5A
GDE1	HNF4G	STEAP1
GDF10	HNMT	STEAP4
GDF5	HNRNPAB	STIL
GDPD1	HNRNPC	STK10
GDPD3	HNRNPF	STRA6
GDPD5	HNRNPM	STX4
GEFT	HNRNPUL1	STX7
GEM	HNRNPUL2	STXBP2
GFAP	HOXA11AS	STYXL1
GGT1	HOXA13	SULF1
GGTA1	HOXB3	SULF2
GHDC	HOXB9	SULT1A1
GHR	HOXD12	SULT1A2
GHRL	HOXD3	SULT1A3
GIMAP4	HP	SULT1A4
GINS2	HPCAL1	SUSD1
GIPC1	HPR	SVEP1
GJA1	HPS1	SYK
GJA4	HPS6	SYN3
GJA8	HR44	SYT15
GJB3	HRASLS2	SYT3
GJB6	HS1BP3	TACC3
GJC1	HS2ST1	TACR1
GJC2	HS6ST2	TAF10
GJD3	HS6ST3	TAF9B
GLB1L2	HSA251708	TAGAP
GLCE	HSD17B11	TAL1
GLDN	HSD17B14	TAP1
GLI4	HSD3B1	TAPBP
GLIPR1	HSD3B7	TARBP1
GLIS1	HSF4	TARP
GLIS2	HSFY1	TARS2
GLIS3	HSFY2	TBC1D2
GLRA1	HSPB9	TBC1D22A
GLRB	HTATIP2	TBC1D2B
GLRX2	HTR2C	TBCD
GLT8D2	HTR3C	TBXAS1
GLTP	HTR6	TCEB3
GLTSCR1	HTT	TCF3
GMIP	HUNK	TCF4
GML	HUS1	TCF7
GMNN	HUWE1	TCIRG1
GNA11	ICA1L	TCN2
GNAI1	ICAM1	TCTEX1D1
GNAL	ICMT	TEAD1
GNB1L	IDH1	TECPR1
GNB3	IDH2	TESC
GNB4	IDH3G	TET3
GNB5	IFI30	TEX261
GNE	IFNAR1	TFAP2A
GNG12	IFNAR2	TFEC
GNG13	IFRD2	TFPI
GNG4	IFT122	TGFBI
GNG7	IFT80	TGFBR3
GNMT	IGF2	THBS2
GNPDA1	IGF2AS	THSD7A
GNPNAT1	IGH@	THY1
GNPTAB	IGHA1	TIAM1
GNRH2	IGHD	TIE1
GOLGB1	IGHE	TIMELESS
GOLT1A	IGHG1	TIMM13
GOSR1	IGHG3	TIMP1
GOT2	IGHM	TIMP2
GP9	IGHV1-69	TK1
GPATCH1	IGHV3-11	TLL1
GPATCH8	IGHV3-13	TLR1
GPBAR1	IGHV3-33-2	TLR2
GPBP1L1	IGHV3-7	TLR5
GPD1	IGHV4-31	TLR7
GPD2	IGKC	TLR8
GPER	IGKV1-5	TM2D2
GPHA2	IGKV3D-15	TM4SF18
GPIHBP1	IGL@	TM6SF1
GPN2	IGLC1	TMBIM6
GPNMB	IGLC2	TMC6
GPR110	IGLC3	TMC8
GPR111	IGLL3	TMCC1
GPR120	IGLV1-40	TMEM119
GPR123	IGLV1-44	TMEM140
GPR132	IGLV2-11	TMEM176A
GPR133	IGLV2-14	TMEM176B
GPR137	IGLV3-21	TMEM189
GPR137B	IGLV4-60	TMEM189-UBE2V1
GPR148	IGSF9B	TMEM2
GPR149	IKBKG	TMEM22
GPR156	IKZF1	TMEM37
GPR160	IL10RA	TMEM44
GPR161	IL10RB	TMEM49
GPR162	IL12RB1	TMEM51
GPR179	IL13RA1	TMEM86A
GPR180	IL16	TMEM87B
GPR182	IL17C	TMF1
GPR183	IL17RE	TMSB10
GPR20	IL1A	TMTC2
GPR21	IL1RL1	TNC
GPR25	IL2	TNFAIP2
GPR26	IL20RA	TNFAIP3
GPR37L1	IL21	TNFAIP8L1
GPR44	IL23A	TNFAIP8L2
GPR56	IL4I1	TNFRSF11A
GPR6	ILDR1	TNFRSF14
GPR63	ILVBL	TNFRSF17
GPR75	IMP4	TNFRSF1B
GPR78	IMPA2	TNFRSF21
GPR81	IMPDH1	TNFSF10
GPR83	IMPG1	TNFSF12
GPR85	INO80B	TNFSF12-TNFSF13
GPR88	INPP4A	TNFSF13
GPRC5A	INPP5K	TNFSF13B
GPRC5C	INS	TNFSF8
GPS1	INS-IGF2	TNIP2
GPSM2	INTS12	TNKS
GPT	INTS9	TOE1
GPX3	INVS	TOMM6
GPX5	IPCEF1	TOP2A
GRAMD1A	IPO13	TP53I3
GRAMD1B	IPP	TPI1
GRAMD2	IPPK	TPI1P1
GRAMD3	IQCC	TPM3
GRB10	IQCH	TPP1
GRB7	IQGAP1	TPRG1
GRID1	IQGAP3	TRA@
GRIP1	IRGM	TRA2A
GRK7	ISCA1	TRAC
GRM2	ISCA2	TRADD
GRM3	ISOC1	TRAF3IP3
GRM6	ISOC2	TRAK1
GRM7	ITCH	TRAT1
GRPEL2	ITFG1	TRAV20
GSN	ITGA2B	TRBC1
GSPT1	ITGA8	TRBC2
GSS	ITGAL	TRBV19
GSTA3	ITGAX	TRBV3-1
GSTA4	ITGB2	TRBV5-4
GSTCD	ITGB6	TRBV7-2
GSTM2	ITM2C	TRD@
GSTTP2	ITPK1	TRDV2
GSTZ1	ITPR2	TREM1
GSX1	JOSD1	TREM2
GTF2B	JSRP1	TRGC1
GTF2IRD1	JTB	TRGV9
GTPBP10	KAAG1	TRIAP1
GTPBP4	KAT5	TRIB3
GTSF1	KATNB1	TRIM14
GUCA2A	KAZALD1	TRIM25
GUCA2B	KCNAB2	TRPM2
GUCY1A2	KCNB2	TRPS1
GULP1	KCND2	TRPV2
GXYLT1	KCND3	TSEN54
GYLTL1B	KCNE2	TSHZ2
GYPC	KCNE3	TSPAN1
GZF1	KCNF1	TSPAN14
H1F0	KCNIP2	TSPAN15
H2AFX	KCNIP3	TSPAN33
H2AFY	KCNJ5	TSPAN4
H2AFY2	KCNK10	TTC17
HAAO	KCNK6	TTC7A
HADH	KCNQ1	TTYH3
HAMP	KCNQ1OT1	TXNDC5
HAPLN1	KCNT2	TYMP
HAPLN4	KCNV2	TYMS
HAS1	KCP	TYROBP
HAS2AS	KCTD5	UAP1L1
HAUS5	KDM6B	UBASH3B
HBA2	KIAA0146	UBE2C
HBBP1	KIAA0174	UBE2E1
HBE1	KIAA0195	UBE2L6
HBEGF	KIAA0196	UBE2V1
HBG2	KIAA0232	UBE2V1P2
HBP1	KIAA0391	UBL3
HBZ	KIAA0430	UBN1
HCN1	KIAA0652	UBN2
HCRT	KIAA0664	UCP2
HDAC4	KIAA0776	UGCG
HDAC5	KIAA1033	UGGT1
HDAC7	KIAA1217	UHMK1
HDAC9	KIAA1257	UNC93B1
HDC	KIAA1267	UNC93B3
HDDC2	KIAA1324	UNC93B6
HDLBP	KIAA1383	UPP1
HECA	KIAA1430	UQCR10
HECW1	KIAA1529	USF2
HELZ	KIAA1539	UXT
HEPACAM2	KIAA1632	VAC14
HEPHL1	KIAA1656	VAMP5
HERV-FRD	KIAA1659	VAMP8
HEXIM1	KIAA1737	VANGL2
HEYL	KIAA1797	VAT1
HFE2	KIAA1984	VAV1
HGF	KIAA2013	VAV3
HGSNAT	KIAA2018	VCAM1
HHAT	KIF16B	VEGFA
HHIP	KIF19	VMO1
HIF3A	KIF1A	VNN1
HIGD1A	KIF1C	VPS8
HIGD1B	KIF24	VSIG10
HILS1	KISS1	VSIG4
HINT1	KLB	VSIG7
HIPK3	KLC1	VWF
HIST1H1A	KLF14	WARS
HIST1H2AJ	KLF6	WAS
HIST1H2AL	KLHDC3	WDFY4
HIST1H3A	KLHDC7B	WDR81
HIST1H3E	KLHL10	XPNPEP2
HIST1H4B	KLHL14	YWHAH
HIST1H4F	KLHL23	YY1AP1
HIST1H4J	KLHL29	ZC3H11A
HIST2H2AB	KLHL31	ZC3H12A
HIVEP2	KLHL36	ZC3H12D
HIVEP3	KLHL5	ZC3HAV1
HK1	KLK15	ZEB2
HKDC1	KLK7	ZFYVE16
HKR1	KMO	ZFYVE19
HLA-DOA	KPNB1	ZFYVE26
HLA-E	KREMEN2	ZMYND15
HLCS	KRT18P33	ZNF101
HMBOX1	KRT18P44	ZNF267
HMCN1	KRT37	ZNF385A
HMG20A	KRT81	ZNF462
HMGCS1	KRTAP19-1	ZNF521
HMGCS2	KRTAP4-12	ZNF609
HMGXB3	KY	ZNF671
HMHA1	KYNU	ZNF710
HMOX1	L3MBTL	ZNF792
HMOX2	LAGE3	ZNRF1
HMSD	LAIR1	ZWINT
HN1	LAMA2
HNF1A	LAMP1
HNF4A	LAMP2
HNRNPA3P1	LANCL2
HNRNPC	LAPTM5
HNRNPF	LARP1B
HOMER1	LARP4
HORMAD2	LARS2
HOXA10	LASS2
HOXA2	LCE2B
HOXA3	LCMT1
HOXA4	LCN8
HOXA5	LCP1
HOXA6	LCP2
HOXB1	LDB3
HOXB3	LEO1
HOXB6	LEP
HOXB9	LETM1
HOXC12	LGALS1
HOXC13	LGALS8
HOXC4	LGALS9
HOXD10	LGMN
HOXD11	LHFPL1
HOXD12	LHFPL2
HOXD13	LHX2
HOXD3	LHX8
HOXD9	LILRA5
HPCAL1	LILRB1
HPD	LILRB2
HPS4	LILRB3
HPX	LILRB4
HR	LIMD1
HRASLS5	LIN28A
HRC	LIN7A
HRCT1	LIPI
HRH1	LLGL1
HRH2	LMAN1
HRNBP3	LMAN2
HS3ST1	LMNA
HS3ST2	LMO1
HS3ST4	LMO3
HSD17B12	LMOD3
HSD17B2	LMTK2
HSD17B8	LNPEP
HSD3B7	LOC100009676
HSPA12A	LOC100093631
HSPA2	LOC100126583
HSPB1	LOC100127886
HSPB2	LOC100128081
HSPB3	LOC100128265
HSPB6	LOC100128286
HSPB7	LOC100128292
HSPB8	LOC100128325
HSPB9	LOC100128501
HSPBP1	LOC100128729
HSPG2	LOC100129085
HTA	LOC100129104
HTR1A	LOC100129112
HTR1B	LOC100129175
HTR1D	LOC100129196
HTR1E	LOC100129305
HTR1F	LOC100129656
HTR2A	LOC100129720
HTR3A	LOC100129773
HTR3B	LOC100129858
HTR4	LOC100130100
HTR5A	LOC100130134
HTR6	LOC100130285
HTT	LOC100130320
HUS1	LOC100130460
HVCN1	LOC100130716
HYAL1	LOC100130884
HYAL2	LOC100130902
HYDIN	LOC100131128
HYLS1	LOC100131283
IBSP	LOC100131426
IBTK	LOC100131500
ICA1L	LOC100131642
ICAM4	LOC100131721
ICT1	LOC100131851
ID4	LOC100132319
IER3	LOC100132941
IER5	LOC100132987
IFI27	LOC100133128
IFI44L	LOC100133567
IFITM3	LOC100133581
IFITM5	LOC100133673
IFLTD1	LOC100133692
IFNAR2	LOC100133770
IFRD1	LOC100133772
IFT140	LOC100133775
IFT172	LOC100133862
IGDCC3	LOC100133977
IGF1	LOC100134230
IGF2	LOC100134291
IGF2BP2	LOC100134355
IGFALS	LOC100134357
IGFBP4	LOC100190986
IGFBP5	LOC100192379
IGFBP6	LOC100286844
IGJ	LOC100288238
IGSF10	LOC121296
IGSF9	LOC121838
IKBKE	LOC126536
IKZF1	LOC145837
IL11RA	LOC146429
IL15	LOC146513
[truncated: 2,697 more rows]
