# Supplementary material for: DNA methylome profiling reveals epigenetic regulation of lipoprotein-associated phospholipase A2 in human vulnerable atherosclerotic plaque
Source: Clin Epigenetics. 2021 Aug 21;13:161. doi: 10.1186/s13148-021-01152-z (PMC8379831; doi:10.1186/s13148-021-01152-z)
Supplement: Supplementary file 8 — Additional file 8. GO analysis of the genes hypomethylated in SYM vs. ASYM plaques and upregulated in rupture vs. stable (GSE41571) and early vs. advanced (GSE28829) plaques [file 13148_2021_1152_MOESM8_ESM.xlsx]

## Sheet: Additional file 8
Additional file 8. GO analysis of the genes hypomethylated in vulnerable vs. non-vulnerable plaques and upregulated in rupture vs. stable (GSE41571) and early vs. advanced (GSE28829) plaques
Category	Term	Count	%	p Value	Genes	List total	Pop hits	Pop total	Fold enrichment	Bonferroni	Benjamini	FDR
GOTERM_BP_ALL	GO:0002376~immune system process	32	0.301887	1.27731e-05	CCL2 KCNAB2 HSD3B7 LGMN AP2S1 MITF FCGRT TNFSF13 FES CASP4 SQSTM1 HMOX1 RBM47 HLA-DOA NR1H3 CSF1R SECTM1 RILP C5AR1 IKZF1 CFB TMBIM6 CCL15 BCL2L11 LEP IFNAR2 CD59 LYST SIGLEC7 PLA2G7 CTSD RNF135	98	2465	16792	2.22438	0.0359707	0.0359707	0.0228825
GOTERM_BP_ALL	GO:0050727~regulation of inflammatory response	11	0.103774	1.3531e-05	LEP CCL2 CASP4 C5AR1 CFB CD59 PLA2G7 GGT1 CCL15 NR1H3 GBA	98	314	16792	6.0026	0.0380638	0.0192166	0.02424
GOTERM_BP_ALL	GO:0044710~single-organism metabolic process	43	0.40566	2.68128e-05	CCL2 GNPDA1 KCNAB2 HSD3B7 ADPGK CNDP2 ETHE1 ABHD6 LGMN IQGAP3 GGT1 TNFSF13 CTSA ATP6V1B2 TIMP2 AKR1A1 HMOX1 B3GNT7 BLOC1S1 PAFAH1B3 GALE PLTP NR1H3 GBA CSF1R PLD3 PLD1 C5AR1 MAN1C1 CCL15 ALDH3B1 PLAUR LEP TET3 LRP1 NUP62 CYP27A1 ARF3 SLC6A6 AKR1B1 PLA2G7 CTSD QPRT	98	4063	16792	1.81342	0.0740176	0.0253076	0.0480282
GOTERM_BP_ALL	GO:0048583~regulation of response to stimulus	40	0.377358	2.70161e-05	CCL2 ABHD6 LGMN AP2S1 IQGAP3 CTNND1 FCGRT GGT1 TNFSF13 TIMP2 FES FAM13A CASP4 GMIP SQSTM1 HMOX1 NR1H3 GBA CSF1R SECTM1 C5AR1 PTPRE CFB TMBIM6 RPH3AL PRR5L CCL15 BCL2L11 PLAUR LEP IFNAR2 LRP1 NUP62 CD59 SIGLEC7 AKR1B1 PLA2G7 RNF135 NEK6 SH3BP2	98	3636	16792	1.885	0.0745574	0.0191844	0.0483923
GOTERM_BP_ALL	GO:0031347~regulation of defense response	15	0.141509	3.26016e-05	C5AR1 CCL2 CFB AP2S1 LGMN GGT1 CCL15 LEP IFNAR2 CASP4 CD59 PLA2G7 RNF135 GBA NR1H3	98	676	16792	3.80208	0.0892646	0.0185268	0.0583945
GOTERM_BP_ALL	GO:0044699~single-organism process	92	0.867925	9.20583e-05	MTSS1 GNPDA1 KCNAB2 CNDP2 AP2S1 LGMN MYO7A LRRC8C MITF IQGAP3 GGT1 TNFSF13 CD53 FES CASP4 HMOX1 H2AFY PIWIL2 RBM47 KCNQ1 SLC43A3 PLD3 KCND3 PLD1 C5AR1 RPH3AL ARHGAP27 ALDH3B1 BCL2L11 PLAUR SIGLEC1 IFNAR2 CYP27A1 LYST CLIC6 PLA2G7 CTSD RNF135 ARL4C NEK6 MVP SNX9 CCL2 HSD3B7 ADPGK ABHD6 SLC38A7 SLC2A14 ETHE1 CTNND1 CTSA FCGRT ATP6V1B2 TIMP2 FAM13A GMIP AKR1A1 SQSTM1 B3GNT7 BLOC1S1 PAFAH1B3 GALE SLC…	98	13377	16792	1.17843	0.232054	0.0430517	0.164808
GOTERM_BP_ALL	GO:0002697~regulation of immune effector process	10	0.0943396	0.000109445	LEP CCL2 C5AR1 CFB CD59 HMOX1 AP2S1 TMBIM6 TNFSF13 FES	98	325	16792	5.27221	0.269412	0.043853	0.195906
GOTERM_BP_ALL	GO:0080134~regulation of response to stress	20	0.188679	0.000120238	CCL2 C5AR1 CFB AP2S1 TMBIM6 LGMN GGT1 CCL15 BCL2L11 PLAUR LEP IFNAR2 CASP4 NUP62 CD59 PLA2G7 RNF135 NEK6 NR1H3 GBA	98	1285	16792	2.66688	0.291682	0.0421919	0.215205
GOTERM_BP_ALL	GO:1901575~organic substance catabolic process	25	0.235849	0.000143199	PLD3 SNX9 RILP PLD1 GNPDA1 ADPGK CNDP2 ABHD6 LGMN CTSA GGT1 PRR5L TIMP2 ALDH3B1 LEP TET3 AKR1A1 SQSTM1 HMOX1 PLA2G7 PAFAH1B3 CTSD QPRT GALE GBA	98	1889	16792	2.26769	0.336829	0.0446102	0.256251
GOTERM_BP_ALL	GO:0006629~lipid metabolic process	20	0.188679	0.000188247	PLD3 PLD1 HSD3B7 LGMN ABHD6 CTSA GGT1 ALDH3B1 PLAUR LEP LRP1 CYP27A1 ARF3 AKR1B1 PAFAH1B3 PLA2G7 PLTP NR1H3 GBA CSF1R	98	1330	16792	2.57665	0.417218	0.0525624	0.336735
GOTERM_BP_ALL	GO:0002682~regulation of immune system process	20	0.188679	0.00029627	CCL2 C5AR1 CFB AP2S1 TMBIM6 LGMN MITF TNFSF13 GGT1 FCGRT FES LEP IFNAR2 CD59 HMOX1 SIGLEC7 PLA2G7 HLA-DOA RNF135 NR1H3	98	1378	16792	2.48689	0.572512	0.0743483	0.529485
GOTERM_BP_ALL	GO:0006954~inflammatory response	13	0.122642	0.000299705	C5AR1 CCL2 CFB CCL15 LEP SIGLEC1 CASP4 HMOX1 CD59 PLA2G7 CSF1R GBA NR1H3	98	637	16792	3.49688	0.576704	0.0691343	0.535607
GOTERM_BP_ALL	GO:0044712~single-organism catabolic process	15	0.141509	0.00031105	PLD3 PLD1 GNPDA1 ADPGK ABHD6 ALDH3B1 LEP AKR1A1 HMOX1 PAFAH1B3 PLA2G7 CTSD QPRT GALE GBA	98	837	16792	3.07073	0.590259	0.0663308	0.555829
GOTERM_BP_ALL	GO:0007169~transmembrane receptor protein tyrosine kinase signaling pathway	13	0.122642	0.000349965	LEP MTSS1 PTPRE CCL2 LRP1 NUP62 AP2S1 LGMN ATP6V1B2 FES PLAUR CSF1R MVP	98	648	16792	3.43752	0.633543	0.0691949	0.625162
GOTERM_BP_ALL	GO:0006952~defense response	21	0.198113	0.000363369	CCL2 C5AR1 CFB AP2S1 LGMN GGT1 FES COTL1 CCL15 LEP SIGLEC1 IFNAR2 CASP4 CD59 LYST HMOX1 PLA2G7 RNF135 NR1H3 CSF1R GBA	98	1518	16792	2.37041	0.647369	0.0671295	0.649034
GOTERM_BP_ALL	GO:0009056~catabolic process	25	0.235849	0.000372939	PLD3 SNX9 RILP PLD1 GNPDA1 ADPGK CNDP2 ABHD6 LGMN CTSA GGT1 PRR5L TIMP2 ALDH3B1 LEP TET3 AKR1A1 SQSTM1 HMOX1 PLA2G7 PAFAH1B3 CTSD QPRT GALE GBA	98	2012	16792	2.12906	0.656919	0.0646756	0.666073
GOTERM_BP_ALL	GO:0006928~movement of cell or subcellular component	23	0.216981	0.000479933	MTSS1 KCND3 PLD1 CCL2 C5AR1 HSD3B7 AP2S1 MYO7A ABHD6 MITF FES PRR5L CCL15 PLAUR LEP LRP1 LYST HMOX1 BLOC1S1 PLA2G7 KCNQ1 PLTP CSF1R	98	1795	16792	2.19553	0.747609	0.0777942	0.85639
GOTERM_BP_ALL	GO:0009966~regulation of signal transduction	30	0.283019	0.000552682	CCL2 ABHD6 AP2S1 LGMN IQGAP3 CTNND1 TIMP2 FAM13A GMIP SQSTM1 HMOX1 NR1H3 GBA CSF1R SECTM1 PTPRE C5AR1 TMBIM6 RPH3AL PRR5L CCL15 BCL2L11 PLAUR LEP IFNAR2 LRP1 NUP62 AKR1B1 NEK6 SH3BP2	98	2728	16792	1.88431	0.795161	0.0843169	0.985596
GOTERM_BP_ALL	GO:0016192~vesicle-mediated transport	20	0.188679	0.000806158	RILP SNX9 CCL2 AP2S1 MYO7A RPH3AL RUFY1 ARHGAP27 FCGRT FES LEP SIGLEC1 LRP1 CD59 HMOX1 ARF3 BLOC1S1 SYT15 ARL4C NR1H3	98	1494	16792	2.2938	0.901036	0.114618	1.43455
GOTERM_BP_ALL	GO:0032101~regulation of response to external stimulus	13	0.122642	0.000900282	C5AR1 CCL2 CFB AP2S1 GGT1 CCL15 PLAUR LEP CASP4 CD59 PLA2G7 GBA NR1H3	98	721	16792	3.08947	0.924466	0.121165	1.60077
GOTERM_BP_ALL	GO:0044763~single-organism cellular process	85	0.801887	0.000990452	MTSS1 GNPDA1 KCNAB2 CNDP2 AP2S1 MYO7A LRRC8C LGMN MITF IQGAP3 GGT1 TNFSF13 CD53 FES CASP4 HMOX1 H2AFY PIWIL2 RBM47 KCNQ1 SLC43A3 KCND3 PLD1 C5AR1 RPH3AL ARHGAP27 ALDH3B1 BCL2L11 PLAUR IFNAR2 CYP27A1 LYST CLIC6 PLA2G7 ARL4C NEK6 MVP SNX9 CCL2 HSD3B7 ADPGK ABHD6 SLC38A7 SLC2A14 ETHE1 CTNND1 CTSA FCGRT ATP6V1B2 TIMP2 FAM13A AKR1A1 GMIP SQSTM1 B3GNT7 BLOC1S1 SLC31A2 HLA-DOA PLTP NR1H3 GBA CSF1R RILP …	98	12256	16792	1.18836	0.941693	0.126576	1.75975
GOTERM_BP_ALL	GO:0051179~localization	50	0.471698	0.00115117	SNX9 CCL2 KCNAB2 HSD3B7 ABHD6 SLC2A14 LRRC8C AP2S1 SLC38A7 MYO7A MITF FCGRT CTSA ATP6V1B2 FES SQSTM1 HMOX1 BLOC1S1 H2AFY SLC31A2 KCNQ1 PLTP NR1H3 SLC43A3 CSF1R RILP PLD1 KCND3 C5AR1 TMBIM6 RUFY1 RPH3AL ARHGAP27 PRR5L SLCO2B1 CCL15 BCL2L11 LEP SIGLEC1 LRP1 NUP62 CD59 ARF3 LYST SLC6A6 CLIC6 PLA2G7 SYT15 ARL4C MVP	98	5872	16792	1.45902	0.963245	0.139428	2.04254
GOTERM_BP_ALL	GO:0023057~negative regulation of signaling	17	0.160377	0.00119609	PTPRE AP2S1 TMBIM6 LGMN ABHD6 RPH3AL CTNND1 PRR5L TIMP2 PLAUR LEP LRP1 NUP62 HMOX1 NR1H3 MVP GBA	98	1186	16792	2.45607	0.967692	0.138634	2.12142
GOTERM_BP_ALL	GO:0051049~regulation of transport	22	0.207547	0.00121815	KCND3 CCL2 KCNAB2 AP2S1 TMBIM6 LRRC8C RPH3AL RUFY1 FES PRR5L BCL2L11 LEP LRP1 NUP62 HMOX1 CLIC6 SYT15 SLC31A2 KCNQ1 PLTP CSF1R NR1H3	98	1796	16792	2.0989	0.969675	0.135546	2.16015
GOTERM_BP_ALL	GO:0051234~establishment of localization	43	0.40566	0.00129133	SNX9 CCL2 KCNAB2 SLC2A14 AP2S1 LRRC8C SLC38A7 MYO7A FCGRT CTSA ATP6V1B2 FES SQSTM1 HMOX1 BLOC1S1 H2AFY SLC31A2 KCNQ1 PLTP NR1H3 SLC43A3 CSF1R RILP KCND3 TMBIM6 RUFY1 RPH3AL ARHGAP27 PRR5L SLCO2B1 BCL2L11 LEP SIGLEC1 LRP1 NUP62 CD59 ARF3 LYST SLC6A6 CLIC6 SYT15 ARL4C MVP	98	4790	16792	1.53819	0.975423	0.137774	2.28852
GOTERM_BP_ALL	GO:0032374~regulation of cholesterol transport	4	0.0377358	0.00136135	LEP LRP1 PLTP NR1H3	98	38	16792	18.0365	0.979899	0.139524	2.41117
GOTERM_BP_ALL	GO:0032371~regulation of sterol transport	4	0.0377358	0.00136135	LEP LRP1 PLTP NR1H3	98	38	16792	18.0365	0.979899	0.139524	2.41117
GOTERM_BP_ALL	GO:0006810~transport	42	0.396226	0.00146018	SNX9 CCL2 KCNAB2 SLC2A14 AP2S1 LRRC8C SLC38A7 MYO7A FCGRT CTSA ATP6V1B2 FES SQSTM1 HMOX1 BLOC1S1 SLC31A2 KCNQ1 PLTP NR1H3 CSF1R SLC43A3 RILP KCND3 TMBIM6 RUFY1 RPH3AL ARHGAP27 PRR5L SLCO2B1 BCL2L11 LEP SIGLEC1 LRP1 NUP62 CD59 ARF3 LYST SLC6A6 CLIC6 SYT15 ARL4C MVP	98	4663	16792	1.54334	0.984867	0.143771	2.58407
GOTERM_BP_ALL	GO:0050900~leukocyte migration	9	0.0849057	0.00149804	LEP CCL2 C5AR1 HSD3B7 HMOX1 LYST MITF PLA2G7 CCL15	98	376	16792	4.10139	0.986426	0.142349	2.65023
GOTERM_BP_ALL	GO:0016050~vesicle organization	8	0.0754717	0.0016052	RILP SNX9 CD59 LYST MYO7A BLOC1S1 RPH3AL SYT15	98	295	16792	4.6467	0.990022	0.146898	2.83724
GOTERM_BP_ALL	GO:0038127~ERBB signaling pathway	6	0.0566038	0.00167144	NUP62 AP2S1 LGMN FES MVP PLAUR	98	148	16792	6.9465	0.991751	0.147791	2.95268
GOTERM_BP_ALL	GO:0023051~regulation of signaling	31	0.292453	0.00175077	CCL2 ABHD6 LGMN AP2S1 IQGAP3 CTNND1 TIMP2 FAM13A GMIP SQSTM1 HMOX1 NR1H3 GBA CSF1R SECTM1 PTPRE C5AR1 TMBIM6 RPH3AL PRR5L CCL15 BCL2L11 PLAUR LEP IFNAR2 LRP1 NUP62 AKR1B1 NEK6 SH3BP2 MVP	98	3070	16792	1.73021	0.993432	0.149658	3.09074
GOTERM_BP_ALL	GO:0019886~antigen processing and presentation of exogenous peptide antigen via MHC class II	5	0.0471698	0.00198242	RILP AP2S1 LGMN CTSD HLA-DOA	98	92	16792	9.31233	0.996625	0.162932	3.49286
GOTERM_BP_ALL	GO:0043473~pigmentation	5	0.0471698	0.00222917	LYST MYO7A BLOC1S1 MITF BCL2L11	98	95	16792	9.01826	0.998339	0.176302	3.91948
GOTERM_BP_ALL	GO:1902533~positive regulation of intracellular signal transduction	14	0.132075	0.00228449	SECTM1 C5AR1 CCL2 IQGAP3 TIMP2 PRR5L CCL15 BCL2L11 LEP NUP62 HMOX1 AKR1B1 NEK6 CSF1R	98	915	16792	2.6217	0.998583	0.175455	4.01487
GOTERM_BP_ALL	GO:0002495~antigen processing and presentation of peptide antigen via MHC class II	5	0.0471698	0.00231592	RILP AP2S1 LGMN CTSD HLA-DOA	98	96	16792	8.92432	0.998706	0.173035	4.06903
GOTERM_BP_ALL	GO:0002504~antigen processing and presentation of peptide or polysaccharide antigen via MHC class II	5	0.0471698	0.00259009	RILP AP2S1 LGMN CTSD HLA-DOA	98	99	16792	8.65389	0.999412	0.186664	4.54025
GOTERM_BP_ALL	GO:0010646~regulation of cell communication	30	0.283019	0.00281746	CCL2 ABHD6 AP2S1 LGMN IQGAP3 CTNND1 TIMP2 FAM13A GMIP SQSTM1 HMOX1 NR1H3 GBA CSF1R SECTM1 PTPRE C5AR1 TMBIM6 RPH3AL PRR5L CCL15 BCL2L11 PLAUR LEP IFNAR2 LRP1 NUP62 AKR1B1 NEK6 SH3BP2	98	3020	16792	1.70212	0.999694	0.196437	4.92939
GOTERM_BP_ALL	GO:0010875~positive regulation of cholesterol efflux	3	0.0283019	0.00287248	LRP1 PLTP NR1H3	98	14	16792	36.7172	0.999739	0.195157	5.02332
GOTERM_BP_ALL	GO:0032879~regulation of localization	26	0.245283	0.00303837	CCL2 KCNAB2 LRRC8C ABHD6 AP2S1 FES HMOX1 H2AFY SLC31A2 KCNQ1 PLTP CSF1R NR1H3 KCND3 C5AR1 TMBIM6 RUFY1 RPH3AL PRR5L BCL2L11 LEP LRP1 NUP62 CLIC6 PLA2G7 SYT15	98	2473	16792	1.80146	0.999838	0.200507	5.30603
GOTERM_BP_ALL	GO:0010648~negative regulation of cell communication	16	0.150943	0.00311479	PTPRE AP2S1 TMBIM6 LGMN ABHD6 RPH3AL CTNND1 PRR5L TIMP2 PLAUR LEP LRP1 NUP62 HMOX1 GBA NR1H3	98	1182	16792	2.31942	0.99987	0.200428	5.43598
GOTERM_BP_ALL	GO:0006955~immune response	19	0.179245	0.00311887	SECTM1 CCL2 C5AR1 CFB LGMN TNFSF13 FCGRT FES CCL15 LEP IFNAR2 CASP4 CD59 LYST HMOX1 HLA-DOA RNF135 NR1H3 CSF1R	98	1551	16792	2.09903	0.999871	0.196284	5.44292
GOTERM_BP_ALL	GO:0009605~response to external stimulus	23	0.216981	0.00316276	PLD1 CCL2 C5AR1 HSD3B7 CFB AP2S1 GGT1 FES COTL1 CCL15 BCL2L11 PLAUR LEP IFNAR2 CASP4 CD59 LYST HMOX1 PLA2G7 OPN3 NR1H3 CSF1R GBA	98	2073	16792	1.9011	0.999887	0.194517	5.51748
GOTERM_BP_ALL	GO:0008610~lipid biosynthetic process	11	0.103774	0.00321776	LEP CYP27A1 HSD3B7 ARF3 ABHD6 AKR1B1 GGT1 ALDH3B1 NR1H3 GBA PLAUR	98	624	16792	3.02054	0.999903	0.193429	5.61084
GOTERM_BP_ALL	GO:1901215~negative regulation of neuron death	6	0.0566038	0.00354199	CCL2 LRP1 C5AR1 HMOX1 LGMN GBA	98	176	16792	5.84137	0.999962	0.206485	6.15941
GOTERM_BP_ALL	GO:0002252~immune effector process	12	0.113208	0.00364918	LEP IFNAR2 CCL2 C5AR1 CFB CD59 HMOX1 AP2S1 LYST TMBIM6 TNFSF13 FES	98	742	16792	2.77111	0.999972	0.207846	6.34011
GOTERM_BP_ALL	GO:1901214~regulation of neuron death	7	0.0660377	0.00375348	CCL2 LRP1 C5AR1 HMOX1 LGMN BCL2L11 GBA	98	257	16792	4.66704	0.999979	0.209004	6.51562
GOTERM_BP_ALL	GO:1902531~regulation of intracellular signal transduction	20	0.188679	0.00394127	SECTM1 CCL2 C5AR1 TMBIM6 IQGAP3 PRR5L TIMP2 FAM13A CCL15 BCL2L11 PLAUR LEP GMIP NUP62 SQSTM1 HMOX1 AKR1B1 NEK6 GBA CSF1R	98	1714	16792	1.99938	0.999988	0.21414	6.83083
GOTERM_BP_ALL	GO:0032376~positive regulation of cholesterol transport	3	0.0283019	0.00424481	LRP1 PLTP NR1H3	98	17	16792	30.2377	0.999995	0.224438	7.3382
GOTERM_BP_ALL	GO:0032373~positive regulation of sterol transport	3	0.0283019	0.00424481	LRP1 PLTP NR1H3	98	17	16792	30.2377	0.999995	0.224438	7.3382
GOTERM_BP_ALL	GO:0044700~single organism signaling	50	0.471698	0.00429839	MTSS1 LGMN AP2S1 IQGAP3 TNFSF13 CD53 FES CASP4 HMOX1 KCNQ1 PLD1 KCND3 C5AR1 RPH3AL ARHGAP27 BCL2L11 PLAUR IFNAR2 ARL4C NEK6 MVP CCL2 ABHD6 CTNND1 FCGRT ATP6V1B2 TIMP2 FAM13A GMIP SQSTM1 HLA-DOA CSF1R GBA NR1H3 SECTM1 PTPRE TMBIM6 S100A11 PRR5L CCL15 AGTRAP LEP LRP1 NUP62 CD59 ARF3 AKR1B1 SYT15 OPN3 SH3BP2	98	6207	16792	1.38027	0.999996	0.222856	7.4275
GOTERM_BP_ALL	GO:0006935~chemotaxis	10	0.0943396	0.00461727	PLD1 CCL2 C5AR1 HSD3B7 LYST PLA2G7 FES CCL15 CSF1R PLAUR	98	552	16792	3.10411	0.999998	0.233147	7.95723
GOTERM_BP_ALL	GO:0042330~taxis	10	0.0943396	0.0046716	PLD1 CCL2 C5AR1 HSD3B7 LYST PLA2G7 FES CCL15 CSF1R PLAUR	98	553	16792	3.0985	0.999999	0.231508	8.04721
GOTERM_BP_ALL	GO:0048585~negative regulation of response to stimulus	17	0.160377	0.00505343	PTPRE CCL2 AP2S1 TMBIM6 LGMN RPH3AL CTNND1 PRR5L TIMP2 PLAUR LEP LRP1 NUP62 CD59 HMOX1 GBA NR1H3	98	1369	16792	2.12776	1	0.24378	8.67717
GOTERM_BP_ALL	GO:0023052~signaling	50	0.471698	0.00520592	MTSS1 LGMN AP2S1 IQGAP3 TNFSF13 CD53 FES CASP4 HMOX1 KCNQ1 PLD1 KCND3 C5AR1 RPH3AL ARHGAP27 BCL2L11 PLAUR IFNAR2 ARL4C NEK6 MVP CCL2 ABHD6 CTNND1 FCGRT ATP6V1B2 TIMP2 FAM13A GMIP SQSTM1 HLA-DOA CSF1R GBA NR1H3 SECTM1 PTPRE TMBIM6 S100A11 PRR5L CCL15 AGTRAP LEP LRP1 NUP62 CD59 ARF3 AKR1B1 SYT15 OPN3 SH3BP2	98	6260	16792	1.36859	1	0.246062	8.9276
GOTERM_BP_ALL	GO:0043523~regulation of neuron apoptotic process	6	0.0566038	0.00522945	CCL2 LRP1 C5AR1 HMOX1 LGMN BCL2L11	98	193	16792	5.32685	1	0.24306	8.9662
GOTERM_BP_ALL	GO:0007165~signal transduction	47	0.443396	0.00531811	MTSS1 CCL2 ABHD6 LGMN AP2S1 IQGAP3 CTNND1 FCGRT TNFSF13 CD53 ATP6V1B2 TIMP2 FES FAM13A CASP4 GMIP SQSTM1 HMOX1 HLA-DOA NR1H3 GBA CSF1R SECTM1 PLD1 C5AR1 PTPRE TMBIM6 S100A11 RPH3AL ARHGAP27 PRR5L CCL15 BCL2L11 PLAUR AGTRAP LEP IFNAR2 LRP1 NUP62 CD59 ARF3 AKR1B1 ARL4C NEK6 OPN3 MVP SH3BP2	98	5775	16792	1.39451	1	0.242745	9.11144
GOTERM_BP_ALL	GO:0030595~leukocyte chemotaxis	6	0.0566038	0.00534372	CCL2 C5AR1 HSD3B7 LYST PLA2G7 CCL15	98	194	16792	5.29939	1	0.239979	9.15337
GOTERM_BP_ALL	GO:0048584~positive regulation of response to stimulus	22	0.207547	0.00537554	SECTM1 CCL2 C5AR1 CFB LGMN IQGAP3 TNFSF13 PRR5L TIMP2 CCL15 BCL2L11 PLAUR LEP NUP62 CD59 HMOX1 AKR1B1 PLA2G7 NEK6 NR1H3 SH3BP2 CSF1R	98	2030	16792	1.85696	1	0.237539	9.20543
GOTERM_BP_ALL	GO:0070997~neuron death	7	0.0660377	0.00539202	CCL2 LRP1 C5AR1 HMOX1 LGMN BCL2L11 GBA	98	277	16792	4.33007	1	0.234593	9.23237
GOTERM_BP_ALL	GO:0060548~negative regulation of cell death	13	0.122642	0.00546333	C5AR1 CCL2 TMBIM6 LGMN PLAUR LEP LRP1 NUP62 SQSTM1 HMOX1 CD59 CSF1R GBA	98	897	16792	2.48329	1	0.233792	9.3489
GOTERM_BP_ALL	GO:0010874~regulation of cholesterol efflux	3	0.0283019	0.00586385	LRP1 PLTP NR1H3	98	20	16792	25.702	1	0.24506	10.0007
GOTERM_BP_ALL	GO:0050776~regulation of immune response	13	0.122642	0.00621538	C5AR1 CFB LGMN TNFSF13 FCGRT FES LEP IFNAR2 HMOX1 CD59 SIGLEC7 RNF135 NR1H3	98	912	16792	2.44245	1	0.25408	10.5692
GOTERM_BP_ALL	GO:0006749~glutathione metabolic process	4	0.0377358	0.00657277	CNDP2 ETHE1 CLIC6 GGT1	98	66	16792	10.3847	1	0.262911	11.1437
GOTERM_BP_ALL	GO:0051402~neuron apoptotic process	6	0.0566038	0.0065855	CCL2 LRP1 C5AR1 HMOX1 LGMN BCL2L11	98	204	16792	5.03962	1	0.259766	11.1641
GOTERM_BP_ALL	GO:0016042~lipid catabolic process	7	0.0660377	0.00715383	LEP PLD3 PLD1 ABHD6 PLA2G7 PAFAH1B3 GBA	98	294	16792	4.07969	1	0.275108	12.0703
GOTERM_BP_ALL	GO:0044283~small molecule biosynthetic process	9	0.0849057	0.00726116	LEP CYP27A1 AKR1A1 HSD3B7 AKR1B1 GGT1 PLTP NR1H3 GBA	98	488	16792	3.16009	1	0.274978	12.2404
GOTERM_BP_ALL	GO:0010647~positive regulation of cell communication	18	0.169811	0.00743395	SECTM1 CCL2 C5AR1 IQGAP3 PRR5L TIMP2 CCL15 BCL2L11 PLAUR LEP NUP62 HMOX1 AKR1B1 NEK6 NR1H3 CSF1R SH3BP2 GBA	98	1555	16792	1.98344	1	0.276928	12.5137
GOTERM_BP_ALL	GO:0070887~cellular response to chemical stimulus	26	0.245283	0.00746367	CCL2 HSD3B7 IQGAP3 GGT1 TNFSF13 ATP6V1B2 CASP4 HMOX1 KCNQ1 CSF1R GBA NR1H3 PTPRE C5AR1 TMBIM6 PRR5L CCL15 BCL2L11 ALDH3B1 AGTRAP LEP IFNAR2 NUP62 LYST AKR1B1 PLA2G7	98	2648	16792	1.68241	1	0.27435	12.5606
GOTERM_BP_ALL	GO:0043066~negative regulation of apoptotic process	12	0.113208	0.00749103	LEP CCL2 LRP1 C5AR1 NUP62 SQSTM1 CD59 HMOX1 LGMN TMBIM6 CSF1R PLAUR	98	818	16792	2.51365	1	0.271767	12.6038
GOTERM_BP_ALL	GO:0009967~positive regulation of signal transduction	17	0.160377	0.00752449	SECTM1 CCL2 C5AR1 IQGAP3 PRR5L TIMP2 CCL15 BCL2L11 PLAUR LEP NUP62 HMOX1 AKR1B1 NEK6 NR1H3 CSF1R SH3BP2	98	1428	16792	2.03984	1	0.269437	12.6566
GOTERM_BP_ALL	GO:0023056~positive regulation of signaling	18	0.169811	0.00781224	SECTM1 CCL2 C5AR1 IQGAP3 PRR5L TIMP2 CCL15 BCL2L11 PLAUR LEP NUP62 HMOX1 AKR1B1 NEK6 NR1H3 CSF1R SH3BP2 GBA	98	1563	16792	1.97329	1	0.27482	13.1092
GOTERM_BP_ALL	GO:0042157~lipoprotein metabolic process	5	0.0471698	0.00818556	LEP LRP1 PLA2G7 GBA PLAUR	98	137	16792	6.25354	1	0.282521	13.693
GOTERM_BP_ALL	GO:0043069~negative regulation of programmed cell death	12	0.113208	0.0082433	LEP CCL2 LRP1 C5AR1 NUP62 SQSTM1 CD59 HMOX1 LGMN TMBIM6 CSF1R PLAUR	98	829	16792	2.48029	1	0.280874	13.783
GOTERM_BP_ALL	GO:0043524~negative regulation of neuron apoptotic process	5	0.0471698	0.00839329	CCL2 LRP1 C5AR1 HMOX1 LGMN	98	138	16792	6.20822	1	0.281899	14.0164
GOTERM_BP_ALL	GO:0030301~cholesterol transport	4	0.0377358	0.00867838	LEP LRP1 PLTP NR1H3	98	73	16792	9.38887	1	0.286672	14.4582
GOTERM_BP_ALL	GO:0045087~innate immune response	12	0.113208	0.00875194	LEP IFNAR2 CCL2 CASP4 CFB LYST LGMN FES RNF135 CCL15 CSF1R NR1H3	98	836	16792	2.45953	1	0.285482	14.5718
GOTERM_BP_ALL	GO:0007167~enzyme linked receptor protein signaling pathway	13	0.122642	0.00876711	LEP MTSS1 PTPRE CCL2 LRP1 NUP62 AP2S1 LGMN ATP6V1B2 FES PLAUR CSF1R MVP	98	954	16792	2.33492	1	0.282729	14.5952
GOTERM_BP_ALL	GO:0051716~cellular response to stimulus	53	0.5	0.00918942	MTSS1 LGMN AP2S1 IQGAP3 TNFSF13 GGT1 CD53 FES CASP4 HMOX1 KCNQ1 PLD1 C5AR1 RPH3AL ARHGAP27 BCL2L11 ALDH3B1 PLAUR IFNAR2 LYST PLA2G7 ARL4C NEK6 MVP CCL2 HSD3B7 ABHD6 CTNND1 FCGRT ATP6V1B2 TIMP2 FAM13A GMIP SQSTM1 HLA-DOA CSF1R GBA NR1H3 SECTM1 PTPRE TMBIM6 S100A11 PRR5L CCL15 AGTRAP LEP LRP1 NUP62 CD59 ARF3 AKR1B1 OPN3 SH3BP2	98	6927	16792	1.31101	1	0.290971	15.2448
GOTERM_BP_ALL	GO:0015918~sterol transport	4	0.0377358	0.00934435	LEP LRP1 PLTP NR1H3	98	75	16792	9.1385	1	0.291921	15.4819
GOTERM_BP_ALL	GO:0007154~cell communication	49	0.462264	0.0096804	MTSS1 CCL2 ABHD6 AP2S1 LGMN IQGAP3 CTNND1 FCGRT TNFSF13 CD53 ATP6V1B2 FES TIMP2 FAM13A CASP4 GMIP SQSTM1 HMOX1 HLA-DOA KCNQ1 NR1H3 GBA CSF1R SECTM1 PLD1 C5AR1 PTPRE TMBIM6 RPH3AL S100A11 ARHGAP27 PRR5L CCL15 BCL2L11 AGTRAP PLAUR LEP IFNAR2 LRP1 NUP62 CD59 ARF3 AKR1B1 SYT15 ARL4C NEK6 OPN3 MVP SH3BP2	98	6275	16792	1.33801	1	0.297526	15.9942
GOTERM_BP_ALL	GO:0009968~negative regulation of signal transduction	14	0.132075	0.00973398	PTPRE LRP1 NUP62 HMOX1 AP2S1 LGMN TMBIM6 RPH3AL CTNND1 TIMP2 PRR5L NR1H3 GBA PLAUR	98	1089	16792	2.20281	1	0.295786	16.0755
GOTERM_BP_ALL	GO:0044711~single-organism biosynthetic process	16	0.150943	0.00974627	CCL2 HSD3B7 ABHD6 GGT1 TIMP2 ALDH3B1 PLAUR LEP AKR1A1 CYP27A1 ARF3 AKR1B1 QPRT PLTP GBA NR1H3	98	1340	16792	2.04593	1	0.293041	16.0942
GOTERM_BP_ALL	GO:1901653~cellular response to peptide	7	0.0660377	0.00986576	LEP PTPRE CCL2 CASP4 AKR1B1 ATP6V1B2 AGTRAP	98	315	16792	3.80771	1	0.293035	16.2754
GOTERM_BP_ALL	GO:0019882~antigen processing and presentation	6	0.0566038	0.0101851	RILP AP2S1 LGMN CTSD FCGRT HLA-DOA	98	227	16792	4.52899	1	0.297944	16.7579
GOTERM_BP_ALL	GO:0006914~autophagy	8	0.0754717	0.0106239	LEP SQSTM1 HMOX1 TMBIM6 CTSD CTSA ATP6V1B2 GBA	98	418	16792	3.27937	1	0.305576	17.4166
GOTERM_BP_ALL	GO:0045184~establishment of protein localization	21	0.198113	0.0107247	SNX9 RILP CCL2 AP2S1 TMBIM6 MYO7A RUFY1 RPH3AL CTSA ATP6V1B2 PRR5L BCL2L11 LEP LRP1 NUP62 LYST ARF3 H2AFY NR1H3 MVP CSF1R	98	2021	16792	1.78045	1	0.304982	17.5672
GOTERM_BP_ALL	GO:0019318~hexose metabolic process	6	0.0566038	0.0109258	LEP GNPDA1 AKR1A1 ADPGK AKR1B1 GALE	98	231	16792	4.45057	1	0.306752	17.8669
GOTERM_BP_ALL	GO:0051247~positive regulation of protein metabolic process	17	0.160377	0.0123522	RILP SNX9 CCL2 C5AR1 IQGAP3 PRR5L TIMP2 CCL15 BCL2L11 PLAUR LEP SQSTM1 HMOX1 PIWIL2 NR1H3 CSF1R GBA	98	1508	16792	1.93163	1	0.336171	19.9634
GOTERM_BP_ALL	GO:0005996~monosaccharide metabolic process	6	0.0566038	0.0133677	LEP GNPDA1 AKR1A1 ADPGK AKR1B1 GALE	98	243	16792	4.23079	1	0.355063	21.425
GOTERM_BP_ALL	GO:0097529~myeloid leukocyte migration	5	0.0471698	0.0135806	CCL2 C5AR1 MITF PLA2G7 CCL15	98	159	16792	5.38827	1	0.35637	21.7284
GOTERM_BP_ALL	GO:0006950~response to stress	32	0.301887	0.0138141	MTSS1 CCL2 AP2S1 LGMN GGT1 FES CASP4 SQSTM1 HMOX1 NR1H3 GBA CSF1R C5AR1 CFB TMBIM6 PRR5L COTL1 CCL15 BCL2L11 ALDH3B1 PLAUR AGTRAP LEP SIGLEC1 IFNAR2 NUP62 CD59 LYST AKR1B1 PLA2G7 RNF135 NEK6	98	3677	16792	1.49119	1	0.358071	22.0595
GOTERM_BP_ALL	GO:1901184~regulation of ERBB signaling pathway	4	0.0377358	0.0139591	NUP62 AP2S1 LGMN PLAUR	98	87	16792	7.87802	1	0.35792	22.2647
GOTERM_BP_ALL	GO:0040011~locomotion	17	0.160377	0.0140395	PLD1 C5AR1 CCL2 HSD3B7 ABHD6 MITF FES PRR5L CCL15 PLAUR LEP LRP1 LYST HMOX1 PLA2G7 PLTP CSF1R	98	1530	16792	1.90385	1	0.356459	22.3782
GOTERM_BP_ALL	GO:0002478~antigen processing and presentation of exogenous peptide antigen	5	0.0471698	0.0144561	RILP AP2S1 LGMN CTSD HLA-DOA	98	162	16792	5.28849	1	0.361773	22.9637
GOTERM_BP_ALL	GO:0006897~endocytosis	10	0.0943396	0.0146696	LEP SIGLEC1 SNX9 CCL2 LRP1 AP2S1 MYO7A RUFY1 ARHGAP27 NR1H3	98	665	16792	2.57665	1	0.362941	23.2621
GOTERM_BP_ALL	GO:0016197~endosomal transport	6	0.0566038	0.0149503	RILP SNX9 SQSTM1 LYST BLOC1S1 ARL4C	98	250	16792	4.11233	1	0.365393	23.6528
GOTERM_BP_ALL	GO:0035556~intracellular signal transduction	25	0.235849	0.0149807	SECTM1 PLD1 CCL2 C5AR1 TMBIM6 IQGAP3 PRR5L TIMP2 FAM13A CCL15 BCL2L11 PLAUR LEP IFNAR2 CASP4 GMIP NUP62 SQSTM1 HMOX1 ARF3 AKR1B1 ARL4C NEK6 GBA CSF1R	98	2657	16792	1.61222	1	0.362968	23.6951
GOTERM_BP_ALL	GO:0044281~small molecule metabolic process	20	0.188679	0.0151693	GNPDA1 KCNAB2 HSD3B7 CNDP2 ADPGK LGMN GGT1 ATP6V1B2 TIMP2 ALDH3B1 LEP CYP27A1 AKR1A1 AKR1B1 SLC6A6 QPRT GALE PLTP NR1H3 GBA	98	1951	16792	1.7565	1	0.363612	23.9564
GOTERM_BP_ALL	GO:0060326~cell chemotaxis	6	0.0566038	0.0151862	CCL2 C5AR1 HSD3B7 LYST PLA2G7 CCL15	98	251	16792	4.09594	1	0.360992	23.9798
GOTERM_BP_ALL	GO:0060627~regulation of vesicle-mediated transport	8	0.0754717	0.0152438	CCL2 HMOX1 AP2S1 RPH3AL RUFY1 SYT15 FES NR1H3	98	449	16792	3.05295	1	0.35918	24.0593
GOTERM_BP_ALL	GO:0044058~regulation of digestive system process	3	0.0283019	0.015522	LEP KCNQ1 NR1H3	98	33	16792	15.577	1	0.361519	24.4429
GOTERM_BP_ALL	GO:0010243~response to organonitrogen compound	11	0.103774	0.0156494	LEP PTPRE CCL2 CASP4 C5AR1 HMOX1 TMBIM6 AKR1B1 ATP6V1B2 KCNQ1 AGTRAP	98	789	16792	2.38887	1	0.361027	24.6178
GOTERM_BP_ALL	GO:0032368~regulation of lipid transport	4	0.0377358	0.0162013	LEP LRP1 PLTP NR1H3	98	92	16792	7.44987	1	0.368258	25.3716
GOTERM_BP_ALL	GO:0030449~regulation of complement activation	3	0.0283019	0.0164308	C5AR1 CFB CD59	98	34	16792	15.1188	1	0.369543	25.6828
GOTERM_BP_ALL	GO:0019884~antigen processing and presentation of exogenous antigen	5	0.0471698	0.016636	RILP AP2S1 LGMN CTSD HLA-DOA	98	169	16792	5.06944	1	0.370373	25.96
GOTERM_BP_ALL	GO:0001932~regulation of protein phosphorylation	15	0.141509	0.0170245	SNX9 CCL2 C5AR1 IQGAP3 PRR5L TIMP2 CCL15 PLAUR LEP NUP62 SQSTM1 H2AFY MVP CSF1R GBA	98	1300	16792	1.97708	1	0.374383	26.4825
GOTERM_BP_ALL	GO:0007259~JAK-STAT cascade	5	0.0471698	0.0172945	LEP IFNAR2 CCL2 AKR1B1 CSF1R	98	171	16792	5.01014	1	0.376262	26.8434
GOTERM_BP_ALL	GO:0043277~apoptotic cell clearance	3	0.0283019	0.0173618	CCL2 LRP1 NR1H3	98	35	16792	14.6869	1	0.374653	26.9331
GOTERM_BP_ALL	GO:0032459~regulation of protein oligomerization	3	0.0283019	0.0183147	SNX9 BCL2L11 GBA	98	36	16792	14.2789	1	0.387904	28.1922
GOTERM_BP_ALL	GO:0071825~protein-lipid complex subunit organization	3	0.0283019	0.0183147	SNX9 PLA2G7 PLTP	98	36	16792	14.2789	1	0.387904	28.1922
GOTERM_BP_ALL	GO:2000257~regulation of protein activation cascade	3	0.0283019	0.0183147	C5AR1 CFB CD59	98	36	16792	14.2789	1	0.387904	28.1922
GOTERM_BP_ALL	GO:0002694~regulation of leukocyte activation	8	0.0754717	0.0187007	LEP CCL2 CD59 HMOX1 TNFSF13 FES HLA-DOA NR1H3	98	468	16792	2.92901	1	0.391471	28.6964
GOTERM_BP_ALL	GO:0097696~STAT cascade	5	0.0471698	0.0190118	LEP IFNAR2 CCL2 AKR1B1 CSF1R	98	176	16792	4.86781	1	0.393749	29.1003
GOTERM_BP_ALL	GO:0015031~protein transport	19	0.179245	0.0192089	SNX9 RILP CCL2 AP2S1 TMBIM6 MYO7A RPH3AL RUFY1 CTSA ATP6V1B2 PRR5L LEP LRP1 NUP62 LYST ARF3 NR1H3 MVP CSF1R	98	1860	16792	1.75032	1	0.394164	29.3551
GOTERM_BP_ALL	GO:0051259~protein oligomerization	8	0.0754717	0.0196954	SNX9 KCND3 NUP62 SQSTM1 HMOX1 QPRT BCL2L11 GBA	98	473	16792	2.89805	1	0.399129	29.9803
GOTERM_BP_ALL	GO:0010506~regulation of autophagy	6	0.0566038	0.0198678	LEP SQSTM1 HMOX1 CTSA ATP6V1B2 GBA	98	269	16792	3.82186	1	0.399103	30.2006
GOTERM_BP_ALL	GO:0048002~antigen processing and presentation of peptide antigen	5	0.0471698	0.0200912	RILP AP2S1 LGMN CTSD HLA-DOA	98	179	16792	4.78623	1	0.399863	30.4851
GOTERM_BP_ALL	GO:0051674~localization of cell	15	0.141509	0.0203436	LEP PLD1 CCL2 C5AR1 LRP1 HSD3B7 ABHD6 HMOX1 LYST MITF PLA2G7 PRR5L CCL15 PLTP CSF1R	98	1330	16792	1.93248	1	0.401054	30.8052
GOTERM_BP_ALL	GO:0048870~cell motility	15	0.141509	0.0203436	LEP PLD1 CCL2 C5AR1 LRP1 HSD3B7 ABHD6 HMOX1 LYST MITF PLA2G7 PRR5L CCL15 PLTP CSF1R	98	1330	16792	1.93248	1	0.401054	30.8052
GOTERM_BP_ALL	GO:0071417~cellular response to organonitrogen compound	8	0.0754717	0.0205175	LEP PTPRE CCL2 CASP4 AKR1B1 ATP6V1B2 KCNQ1 AGTRAP	98	477	16792	2.87374	1	0.401036	31.0249
GOTERM_BP_ALL	GO:0008104~protein localization	23	0.216981	0.0211923	SNX9 RILP CCL2 KCNAB2 AP2S1 TMBIM6 MYO7A RUFY1 RPH3AL CTSA ATP6V1B2 PRR5L BCL2L11 LEP LRP1 NUP62 SQSTM1 LYST ARF3 H2AFY NR1H3 MVP CSF1R	98	2448	16792	1.60988	1	0.408485	31.8714
GOTERM_BP_ALL	GO:0033344~cholesterol efflux	3	0.0283019	0.0213025	LRP1 PLTP NR1H3	98	39	16792	13.1805	1	0.407469	32.0086
GOTERM_BP_ALL	GO:0044248~cellular catabolic process	17	0.160377	0.0224429	SNX9 GNPDA1 CNDP2 LGMN ABHD6 CTSA GGT1 PRR5L TIMP2 ALDH3B1 LEP TET3 AKR1A1 SQSTM1 HMOX1 QPRT GBA	98	1616	16792	1.80254	1	0.421348	33.4142
GOTERM_BP_ALL	GO:0032880~regulation of protein localization	12	0.113208	0.0227724	LEP CCL2 LRP1 NUP62 KCNAB2 TMBIM6 RPH3AL H2AFY PRR5L BCL2L11 CSF1R NR1H3	98	962	16792	2.13738	1	0.42337	33.8152
GOTERM_BP_ALL	GO:0046173~polyol biosynthetic process	3	0.0283019	0.0244778	LEP AKR1B1 GBA	98	42	16792	12.2391	1	0.444232	35.8543
GOTERM_BP_ALL	GO:0008206~bile acid metabolic process	3	0.0283019	0.0255767	LEP CYP27A1 HSD3B7	98	43	16792	11.9544	1	0.456152	37.1367
GOTERM_BP_ALL	GO:0006793~phosphorus metabolic process	27	0.254717	0.0259327	SNX9 CCL2 KCNAB2 ADPGK ABHD6 IQGAP3 ATP6V1B2 FES TIMP2 AKR1A1 SQSTM1 H2AFY CSF1R GBA PLD1 PTPRE C5AR1 PRR5L CCL15 PLAUR LEP NUP62 ARF3 PLA2G7 QPRT NEK6 MVP	98	3089	16792	1.49769	1	0.458089	37.5469
GOTERM_BP_ALL	GO:0050865~regulation of cell activation	8	0.0754717	0.0259601	LEP CCL2 CD59 HMOX1 TNFSF13 FES HLA-DOA NR1H3	98	501	16792	2.73608	1	0.455759	37.5783
GOTERM_BP_ALL	GO:0007034~vacuolar transport	6	0.0566038	0.0260834	RILP SNX9 SQSTM1 LYST BLOC1S1 ARL4C	98	289	16792	3.55738	1	0.45469	37.7198
GOTERM_BP_ALL	GO:0010941~regulation of cell death	16	0.150943	0.0260999	C5AR1 CCL2 TMBIM6 LGMN MITF BCL2L11 PLAUR LEP CASP4 LRP1 NUP62 SQSTM1 CD59 HMOX1 CSF1R GBA	98	1509	16792	1.8168	1	0.452271	37.7387
GOTERM_BP_ALL	GO:0055114~oxidation-reduction process	12	0.113208	0.0261802	LEP TET3 KCNAB2 CYP27A1 AKR1A1 HSD3B7 ETHE1 HMOX1 AKR1B1 BLOC1S1 PLA2G7 ALDH3B1	98	983	16792	2.09172	1	0.450693	37.8306
GOTERM_BP_ALL	GO:0015850~organic hydroxy compound transport	5	0.0471698	0.0264827	LEP LRP1 SLCO2B1 PLTP NR1H3	98	195	16792	4.39351	1	0.451944	38.1757
GOTERM_BP_ALL	GO:0016239~positive regulation of macroautophagy	3	0.0283019	0.0266954	SQSTM1 HMOX1 GBA	98	44	16792	11.6827	1	0.452051	38.4172
GOTERM_BP_ALL	GO:0001906~cell killing	4	0.0377358	0.0270871	LEP CCL2 LYST BCL2L11	98	112	16792	6.11953	1	0.454377	38.8598
GOTERM_BP_ALL	GO:0071702~organic substance transport	24	0.226415	0.0274289	SNX9 RILP CCL2 SLC38A7 AP2S1 SLC2A14 TMBIM6 MYO7A RUFY1 RPH3AL CTSA ATP6V1B2 PRR5L SLCO2B1 LEP LRP1 NUP62 LYST ARF3 SLC6A6 PLTP NR1H3 MVP CSF1R	98	2657	16792	1.54773	1	0.456048	39.2434
GOTERM_BP_ALL	GO:0019401~alditol biosynthetic process	2	0.0188679	0.0285544	LEP AKR1B1	98	5	16792	68.5388	1	0.467109	40.4909
GOTERM_BP_ALL	GO:0033036~macromolecule localization	25	0.235849	0.0287144	SNX9 RILP CCL2 KCNAB2 AP2S1 TMBIM6 MYO7A RUFY1 RPH3AL CTSA ATP6V1B2 PRR5L SLCO2B1 BCL2L11 LEP LRP1 NUP62 SQSTM1 LYST ARF3 H2AFY PLTP NR1H3 MVP CSF1R	98	2817	16792	1.52065	1	0.46648	40.6662
GOTERM_BP_ALL	GO:0007166~cell surface receptor signaling pathway	24	0.226415	0.028748	MTSS1 PTPRE CCL2 C5AR1 AP2S1 LGMN CTNND1 FCGRT TNFSF13 CD53 ATP6V1B2 FES CCL15 BCL2L11 PLAUR LEP IFNAR2 LRP1 NUP62 CD59 HMOX1 NR1H3 MVP CSF1R	98	2669	16792	1.54077	1	0.464369	40.703
GOTERM_BP_ALL	GO:0042325~regulation of phosphorylation	15	0.141509	0.0288973	SNX9 CCL2 C5AR1 IQGAP3 PRR5L TIMP2 CCL15 PLAUR LEP NUP62 SQSTM1 H2AFY MVP CSF1R GBA	98	1393	16792	1.84509	1	0.463641	40.8661
GOTERM_BP_ALL	GO:1901185~negative regulation of ERBB signaling pathway	3	0.0283019	0.0289911	NUP62 AP2S1 LGMN	98	46	16792	11.1748	1	0.462275	40.9683
GOTERM_BP_ALL	GO:0042981~regulation of apoptotic process	15	0.141509	0.0299915	C5AR1 CCL2 TMBIM6 LGMN MITF BCL2L11 PLAUR LEP LRP1 CASP4 NUP62 SQSTM1 CD59 HMOX1 CSF1R	98	1400	16792	1.83586	1	0.471366	42.0486
GOTERM_BP_ALL	GO:1901615~organic hydroxy compound metabolic process	7	0.0660377	0.0314937	LEP CYP27A1 LGMN AKR1B1 PLTP ALDH3B1 GBA	98	410	16792	2.92544	1	0.485752	43.6356
GOTERM_BP_ALL	GO:0031401~positive regulation of protein modification process	13	0.122642	0.0316396	SNX9 C5AR1 CCL2 IQGAP3 PRR5L TIMP2 CCL15 PLAUR LEP SQSTM1 PIWIL2 CSF1R GBA	98	1143	16792	1.94883	1	0.484889	43.7875
GOTERM_BP_ALL	GO:0043067~regulation of programmed cell death	15	0.141509	0.0321047	C5AR1 CCL2 TMBIM6 LGMN MITF BCL2L11 PLAUR LEP LRP1 CASP4 NUP62 SQSTM1 CD59 HMOX1 CSF1R	98	1413	16792	1.81897	1	0.487511	44.2693
GOTERM_BP_ALL	GO:1903305~regulation of regulated secretory pathway	4	0.0377358	0.0323024	HMOX1 RPH3AL SYT15 FES	98	120	16792	5.71156	1	0.487211	44.4729
GOTERM_BP_ALL	GO:0007173~epidermal growth factor receptor signaling pathway	4	0.0377358	0.0323024	NUP62 AP2S1 FES PLAUR	98	120	16792	5.71156	1	0.487211	44.4729
GOTERM_BP_ALL	GO:0032370~positive regulation of lipid transport	3	0.0283019	0.0325765	LRP1 PLTP NR1H3	98	49	16792	10.4906	1	0.487733	44.7541
GOTERM_BP_ALL	GO:0001934~positive regulation of protein phosphorylation	11	0.103774	0.0326466	LEP SNX9 CCL2 C5AR1 SQSTM1 IQGAP3 TIMP2 PRR5L CCL15 CSF1R PLAUR	98	890	16792	2.11777	1	0.486079	44.8257
GOTERM_BP_ALL	GO:0007264~small GTPase mediated signal transduction	8	0.0754717	0.0328959	PLD1 NUP62 SQSTM1 ARF3 HMOX1 IQGAP3 TIMP2 ARL4C	98	527	16792	2.60109	1	0.486341	45.08
GOTERM_BP_ALL	GO:0032270~positive regulation of cellular protein metabolic process	15	0.141509	0.0332871	SNX9 C5AR1 CCL2 IQGAP3 PRR5L TIMP2 CCL15 BCL2L11 PLAUR LEP SQSTM1 PIWIL2 CSF1R GBA NR1H3	98	1420	16792	1.81	1	0.488088	45.4766
GOTERM_BP_ALL	GO:1901698~response to nitrogen compound	11	0.103774	0.0337349	LEP PTPRE CCL2 CASP4 C5AR1 HMOX1 TMBIM6 AKR1B1 ATP6V1B2 KCNQ1 AGTRAP	98	895	16792	2.10594	1	0.490395	45.9273
GOTERM_BP_ALL	GO:0033059~cellular pigmentation	3	0.0283019	0.0338085	LYST MYO7A BLOC1S1	98	50	16792	10.2808	1	0.488813	46.0011
GOTERM_BP_ALL	GO:0042161~lipoprotein oxidation	2	0.0188679	0.0341677	LEP PLA2G7	98	6	16792	57.1156	1	0.490176	46.3596
GOTERM_BP_ALL	GO:0097623~potassium ion export across plasma membrane	2	0.0188679	0.0341677	KCND3 KCNQ1	98	6	16792	57.1156	1	0.490176	46.3596
GOTERM_BP_ALL	GO:0006868~glutamine transport	2	0.0188679	0.0341677	LEP SLC38A7	98	6	16792	57.1156	1	0.490176	46.3596
GOTERM_BP_ALL	GO:0042160~lipoprotein modification	2	0.0188679	0.0341677	LEP PLA2G7	98	6	16792	57.1156	1	0.490176	46.3596
GOTERM_BP_ALL	GO:0016241~regulation of macroautophagy	4	0.0377358	0.035093	SQSTM1 HMOX1 ATP6V1B2 GBA	98	124	16792	5.52732	1	0.497228	47.2729
GOTERM_BP_ALL	GO:0005975~carbohydrate metabolic process	10	0.0943396	0.0357618	LEP TET3 GNPDA1 AKR1A1 ADPGK B3GNT7 AKR1B1 GALE MAN1C1 GBA	98	778	16792	2.2024	1	0.50157	47.9239
GOTERM_BP_ALL	GO:0044723~single-organism carbohydrate metabolic process	9	0.0849057	0.0359399	LEP TET3 GNPDA1 AKR1A1 ADPGK B3GNT7 AKR1B1 GALE MAN1C1	98	656	16792	2.3508	1	0.501019	48.0959
GOTERM_BP_ALL	GO:0006082~organic acid metabolic process	11	0.103774	0.0364511	LEP GNPDA1 CYP27A1 AKR1A1 HSD3B7 CNDP2 ADPGK SLC6A6 QPRT GGT1 NR1H3	98	907	16792	2.07808	1	0.503724	48.5868
GOTERM_BP_ALL	GO:0002920~regulation of humoral immune response	3	0.0283019	0.0376116	C5AR1 CFB CD59	98	53	16792	9.69888	1	0.512582	49.685
GOTERM_BP_ALL	GO:0044255~cellular lipid metabolic process	12	0.113208	0.0379571	LEP LRP1 ARF3 ABHD6 PLA2G7 CTSA GGT1 ALDH3B1 CSF1R NR1H3 GBA PLAUR	98	1043	16792	1.97139	1	0.513566	50.0076
GOTERM_BP_ALL	GO:0010562~positive regulation of phosphorus metabolic process	12	0.113208	0.0393119	LEP SNX9 CCL2 C5AR1 SQSTM1 IQGAP3 TIMP2 PRR5L CCL15 CSF1R GBA PLAUR	98	1049	16792	1.96012	1	0.523878	51.2542
GOTERM_BP_ALL	GO:0045937~positive regulation of phosphate metabolic process	12	0.113208	0.0393119	LEP SNX9 CCL2 C5AR1 SQSTM1 IQGAP3 TIMP2 PRR5L CCL15 CSF1R GBA PLAUR	98	1049	16792	1.96012	1	0.523878	51.2542
GOTERM_BP_ALL	GO:0016477~cell migration	13	0.122642	0.0398449	LEP CCL2 LRP1 C5AR1 HSD3B7 HMOX1 LYST ABHD6 MITF PLA2G7 PRR5L CCL15 CSF1R	98	1184	16792	1.88134	1	0.526464	51.7364
GOTERM_BP_ALL	GO:0043269~regulation of ion transport	8	0.0754717	0.0413162	LEP KCND3 CCL2 KCNAB2 LRRC8C CLIC6 SLC31A2 KCNQ1	98	554	16792	2.47432	1	0.537348	53.0445
GOTERM_BP_ALL	GO:0048247~lymphocyte chemotaxis	3	0.0283019	0.0415702	CCL2 HSD3B7 CCL15	98	56	16792	9.1793	1	0.537316	53.2668
GOTERM_BP_ALL	GO:0097006~regulation of plasma lipoprotein particle levels	3	0.0283019	0.0415702	HMOX1 PLA2G7 PLTP	98	56	16792	9.1793	1	0.537316	53.2668
GOTERM_BP_ALL	GO:0043408~regulation of MAPK cascade	9	0.0849057	0.0423183	LEP CCL2 C5AR1 NUP62 IQGAP3 TIMP2 CCL15 CSF1R GBA	98	678	16792	2.27452	1	0.541571	53.9161
GOTERM_BP_ALL	GO:0042327~positive regulation of phosphorylation	11	0.103774	0.0425955	LEP SNX9 CCL2 C5AR1 SQSTM1 IQGAP3 TIMP2 PRR5L CCL15 CSF1R PLAUR	98	932	16792	2.02234	1	0.541714	54.1545
GOTERM_BP_ALL	GO:1901699~cellular response to nitrogen compound	8	0.0754717	0.0426732	LEP PTPRE CCL2 CASP4 AKR1B1 ATP6V1B2 KCNQ1 AGTRAP	98	558	16792	2.45659	1	0.540153	54.2211
GOTERM_BP_ALL	GO:0034599~cellular response to oxidative stress	5	0.0471698	0.0431493	HMOX1 AKR1B1 PRR5L ALDH3B1 GBA	98	228	16792	3.75761	1	0.541994	54.6273
GOTERM_BP_ALL	GO:0006796~phosphate-containing compound metabolic process	26	0.245283	0.04341	SNX9 CCL2 KCNAB2 ADPGK ABHD6 IQGAP3 ATP6V1B2 FES TIMP2 AKR1A1 SQSTM1 H2AFY CSF1R GBA PTPRE C5AR1 PRR5L CCL15 PLAUR LEP NUP62 ARF3 PLA2G7 QPRT NEK6 MVP	98	3083	16792	1.44503	1	0.541996	54.8482
GOTERM_BP_ALL	GO:0050896~response to stimulus	58	0.54717	0.0435944	MTSS1 LGMN AP2S1 IQGAP3 TNFSF13 GGT1 CD53 FES CASP4 HMOX1 KCNQ1 PLD1 C5AR1 RPH3AL ARHGAP27 BCL2L11 ALDH3B1 PLAUR SIGLEC1 IFNAR2 LYST SIGLEC7 PLA2G7 RNF135 ARL4C NEK6 MVP CCL2 HSD3B7 ABHD6 CTNND1 FCGRT ATP6V1B2 TIMP2 FAM13A GMIP SQSTM1 HLA-DOA NR1H3 GBA CSF1R SECTM1 PTPRE CFB TMBIM6 S100A11 PRR5L COTL1 CCL15 AGTRAP LEP LRP1 NUP62 CD59 ARF3 AKR1B1 OPN3 SH3BP2	98	8329	16792	1.1932	1	0.541359	55.004
GOTERM_BP_ALL	GO:0051336~regulation of hydrolase activity	14	0.132075	0.0436828	SNX9 C5AR1 CCL2 TMBIM6 IQGAP3 ARHGAP27 TIMP2 FAM13A CCL15 BCL2L11 PLAUR LRP1 GMIP NR1H3	98	1337	16792	1.79421	1	0.539927	55.0784
GOTERM_BP_ALL	GO:1901652~response to peptide	7	0.0660377	0.0436848	LEP PTPRE CCL2 CASP4 AKR1B1 ATP6V1B2 AGTRAP	98	444	16792	2.70142	1	0.537787	55.0801
GOTERM_BP_ALL	GO:0051046~regulation of secretion	9	0.0849057	0.043867	LEP HMOX1 TMBIM6 RPH3AL SYT15 FES KCNQ1 CSF1R NR1H3	98	683	16792	2.25787	1	0.537163	55.2332
GOTERM_BP_ALL	GO:0070059~intrinsic apoptotic signaling pathway in response to endoplasmic reticulum stress	3	0.0283019	0.0442925	CASP4 TMBIM6 BCL2L11	98	58	16792	8.86277	1	0.538556	55.5888
GOTERM_BP_ALL	GO:0070201~regulation of establishment of protein localization	10	0.0943396	0.0472949	LEP CCL2 LRP1 NUP62 TMBIM6 RPH3AL PRR5L BCL2L11 CSF1R NR1H3	98	820	16792	2.0896	1	0.560542	58.0231
GOTERM_BP_ALL	GO:0050790~regulation of catalytic activity	21	0.198113	0.0474824	SNX9 CCL2 C5AR1 TMBIM6 IQGAP3 ARHGAP27 CTSA TIMP2 FAM13A CCL15 BCL2L11 PLAUR LEP LRP1 GMIP NUP62 H2AFY NR1H3 GBA MVP CSF1R	98	2357	16792	1.52664	1	0.559876	58.1709
GOTERM_BP_ALL	GO:0002520~immune system development	10	0.0943396	0.0475966	LEP IKZF1 KCNAB2 MITF RBM47 TNFSF13 FES HLA-DOA BCL2L11 CSF1R	98	821	16792	2.08705	1	0.558647	58.2607
GOTERM_BP_ALL	GO:0044282~small molecule catabolic process	6	0.0566038	0.0476407	LEP GNPDA1 AKR1A1 QPRT GALE ALDH3B1	98	341	16792	3.0149	1	0.556885	58.2953
GOTERM_BP_ALL	GO:0016485~protein processing	5	0.0471698	0.0479085	C5AR1 CFB CD59 LGMN GGT1	98	236	16792	3.63023	1	0.556867	58.5049
GOTERM_BP_ALL	GO:0002548~monocyte chemotaxis	3	0.0283019	0.0484963	CCL2 PLA2G7 CCL15	98	61	16792	8.4269	1	0.559298	58.9615
GOTERM_BP_ALL	GO:0031341~regulation of cell killing	3	0.0283019	0.0484963	LEP CCL2 BCL2L11	98	61	16792	8.4269	1	0.559298	58.9615
GOTERM_BP_ALL	GO:0051246~regulation of protein metabolic process	22	0.207547	0.0486101	SNX9 RILP CCL2 C5AR1 CFB IQGAP3 PRR5L TIMP2 CCL15 BCL2L11 PLAUR LEP NUP62 SQSTM1 CD59 HMOX1 PIWIL2 H2AFY NR1H3 GBA MVP CSF1R	98	2512	16792	1.50065	1	0.558097	59.0493
GOTERM_BP_ALL	GO:0019752~carboxylic acid metabolic process	10	0.0943396	0.0491246	LEP GNPDA1 CYP27A1 AKR1A1 HSD3B7 ADPGK SLC6A6 QPRT GGT1 NR1H3	98	826	16792	2.07442	1	0.559938	59.4443
GOTERM_BP_ALL	GO:0043122~regulation of I-kappaB kinase/NF-kappaB signaling	5	0.0471698	0.0491422	SECTM1 NUP62 SQSTM1 HMOX1 NEK6	98	238	16792	3.59973	1	0.558025	59.4578
GOTERM_BP_ALL	GO:1901564~organonitrogen compound metabolic process	20	0.188679	0.0495979	KCNAB2 ADPGK CNDP2 ETHE1 CTSA GGT1 ATP6V1B2 TIMP2 ALDH3B1 TET3 AKR1A1 B3GNT7 HMOX1 SLC6A6 AKR1B1 CLIC6 PLA2G7 PIWIL2 QPRT GBA	98	2221	16792	1.54297	1	0.559408	59.8044
GOTERM_BP_ALL	GO:0002684~positive regulation of immune system process	11	0.103774	0.0502865	LEP CCL2 C5AR1 CFB CD59 HMOX1 LGMN PLA2G7 TNFSF13 FES NR1H3	98	960	16792	1.96335	1	0.562497	60.323
GOTERM_BP_ALL	GO:0050673~epithelial cell proliferation	6	0.0566038	0.0506508	LEP MTSS1 CCL2 C5AR1 HMOX1 IQGAP3	98	347	16792	2.96277	1	0.563162	60.5949
GOTERM_BP_ALL	GO:0043436~oxoacid metabolic process	10	0.0943396	0.0506851	LEP GNPDA1 CYP27A1 AKR1A1 HSD3B7 ADPGK SLC6A6 QPRT GGT1 NR1H3	98	831	16792	2.06194	1	0.561409	60.6204
GOTERM_BP_ALL	GO:0048563~post-embryonic organ morphogenesis	2	0.0188679	0.0508157	MYO7A BCL2L11	98	9	16792	38.0771	1	0.560373	60.7173
GOTERM_BP_ALL	GO:0051650~establishment of vesicle localization	5	0.0471698	0.0516621	CD59 MYO7A BLOC1S1 RPH3AL SYT15	98	242	16792	3.54023	1	0.564526	61.3402
GOTERM_BP_ALL	GO:0030162~regulation of proteolysis	9	0.0849057	0.0521754	SNX9 C5AR1 CFB CD59 TIMP2 BCL2L11 NR1H3 GBA PLAUR	98	708	16792	2.17814	1	0.566229	61.7134
GOTERM_BP_ALL	GO:0070371~ERK1 and ERK2 cascade	5	0.0471698	0.052303	CCL2 C5AR1 IQGAP3 CCL15 CSF1R	98	243	16792	3.52566	1	0.565176	61.8057
GOTERM_BP_ALL	GO:0031399~regulation of protein modification process	16	0.150943	0.0543779	SNX9 CCL2 C5AR1 IQGAP3 PRR5L TIMP2 CCL15 PLAUR LEP NUP62 SQSTM1 PIWIL2 H2AFY MVP CSF1R GBA	98	1664	16792	1.64757	1	0.577739	63.2764
GOTERM_BP_ALL	GO:0046185~aldehyde catabolic process	2	0.0188679	0.0563016	AKR1A1 ALDH3B1	98	10	16792	34.2694	1	0.588832	64.5922
GOTERM_BP_ALL	GO:0036005~response to macrophage colony-stimulating factor	2	0.0188679	0.0563016	CCL2 CSF1R	98	10	16792	34.2694	1	0.588832	64.5922
GOTERM_BP_ALL	GO:0036006~cellular response to macrophage colony-stimulating factor stimulus	2	0.0188679	0.0563016	CCL2 CSF1R	98	10	16792	34.2694	1	0.588832	64.5922
GOTERM_BP_ALL	GO:0009725~response to hormone	10	0.0943396	0.0582871	LEP PTPRE CCL2 NUP62 AKR1B1 ATP6V1B2 TIMP2 NR1H3 GBA AGTRAP	98	854	16792	2.0064	1	0.599946	65.9034
GOTERM_BP_ALL	GO:0051648~vesicle localization	5	0.0471698	0.0596402	CD59 MYO7A BLOC1S1 RPH3AL SYT15	98	254	16792	3.37297	1	0.606678	66.7706
GOTERM_BP_ALL	GO:0045859~regulation of protein kinase activity	9	0.0849057	0.0602824	LEP SNX9 C5AR1 NUP62 IQGAP3 H2AFY CSF1R MVP GBA	98	730	16792	2.1125	1	0.608797	67.1748
GOTERM_BP_ALL	GO:0009719~response to endogenous stimulus	15	0.141509	0.0609136	PTPRE C5AR1 CCL2 TMBIM6 ATP6V1B2 TIMP2 AGTRAP LEP CASP4 NUP62 HMOX1 AKR1B1 KCNQ1 GBA NR1H3	98	1548	16792	1.66034	1	0.610816	67.5676
GOTERM_BP_ALL	GO:0044238~primary metabolic process	68	0.641509	0.0614232	GNPDA1 KCNAB2 CNDP2 LGMN MITF IQGAP3 TNFSF13 GGT1 FES CASP4 HMOX1 PIWIL2 H2AFY RBM47 KCNQ1 PLD3 PLD1 C5AR1 BCL2L11 ALDH3B1 PLAUR IFNAR2 CYP27A1 PLA2G7 CTSD ZNF710 RNF135 NEK6 MVP SNX9 CCL2 HSD3B7 ADPGK ABHD6 CTNND1 CTSA ATP6V1B2 TIMP2 AKR1A1 SQSTM1 B3GNT7 BLOC1S1 PAFAH1B3 GALE PLTP NR1H3 GBA CSF1R RNF13 RILP PTPRE IKZF1 CFB TMBIM6 S100A11 PRR5L MAN1C1 CCL15 LEP TET3 LRP1 NUP62 CD59 ARF3 AKR1B1 SL…	98	10243	16792	1.13752	1	0.612057	67.8815
GOTERM_BP_ALL	GO:0006508~proteolysis	16	0.150943	0.0614328	SNX9 C5AR1 CNDP2 CFB LGMN CTSA GGT1 TIMP2 BCL2L11 PLAUR CASP4 SQSTM1 CD59 CTSD GBA NR1H3	98	1693	16792	1.61934	1	0.610208	67.8874
GOTERM_BP_ALL	GO:0002703~regulation of leukocyte mediated immunity	4	0.0377358	0.0616706	LEP HMOX1 TNFSF13 FES	98	156	16792	4.39351	1	0.609775	68.0328
GOTERM_BP_ALL	GO:0002685~regulation of leukocyte migration	4	0.0377358	0.0616706	CCL2 C5AR1 HMOX1 PLA2G7	98	156	16792	4.39351	1	0.609775	68.0328
GOTERM_BP_ALL	GO:0010759~positive regulation of macrophage chemotaxis	2	0.0188679	0.0617562	CCL2 C5AR1	98	11	16792	31.154	1	0.608413	68.085
GOTERM_BP_ALL	GO:0043410~positive regulation of MAPK cascade	7	0.0660377	0.0618879	LEP CCL2 C5AR1 IQGAP3 TIMP2 CCL15 CSF1R	98	485	16792	2.47305	1	0.607343	68.1652
GOTERM_BP_ALL	GO:2000145~regulation of cell motility	9	0.0849057	0.062625	CCL2 LRP1 C5AR1 HMOX1 ABHD6 PLA2G7 FES PRR5L CSF1R	98	736	16792	2.09528	1	0.609964	68.6104
GOTERM_BP_ALL	GO:0048519~negative regulation of biological process	35	0.330189	0.0631254	MTSS1 CCL2 ABHD6 LGMN AP2S1 MITF IQGAP3 CTNND1 CTSA TIMP2 GMIP SQSTM1 HMOX1 H2AFY PIWIL2 HLA-DOA KCNQ1 NR1H3 GBA CSF1R RILP C5AR1 PTPRE IKZF1 TMBIM6 S100A11 RPH3AL PRR5L PLAUR LEP LRP1 NUP62 CD59 RNF135 MVP	98	4623	16792	1.29724	1	0.611124	68.9092
GOTERM_BP_ALL	GO:0006790~sulfur compound metabolic process	6	0.0566038	0.0643782	AKR1A1 CNDP2 ETHE1 B3GNT7 CLIC6 GGT1	98	372	16792	2.76366	1	0.616738	69.6458
GOTERM_BP_ALL	GO:0006468~protein phosphorylation	17	0.160377	0.0650337	SNX9 CCL2 C5AR1 IQGAP3 FES PRR5L TIMP2 CCL15 PLAUR LEP NUP62 SQSTM1 H2AFY NEK6 MVP CSF1R GBA	98	1852	16792	1.57284	1	0.618747	70.0246
GOTERM_BP_ALL	GO:0048518~positive regulation of biological process	39	0.367925	0.0650942	SNX9 CCL2 ABHD6 LGMN MITF IQGAP3 TNFSF13 CD53 TIMP2 FES SQSTM1 HMOX1 H2AFY PIWIL2 KCNQ1 PLTP NR1H3 GBA CSF1R SECTM1 RILP C5AR1 IKZF1 CFB RPH3AL PRR5L CCL15 BCL2L11 PLAUR LEP TET3 LRP1 NUP62 CD59 AKR1B1 PLA2G7 RNF135 NEK6 SH3BP2	98	5285	16792	1.26443	1	0.617266	70.0593
GOTERM_BP_ALL	GO:0046394~carboxylic acid biosynthetic process	5	0.0471698	0.0653044	CYP27A1 AKR1A1 HSD3B7 GGT1 NR1H3	98	262	16792	3.26998	1	0.616668	70.1796
GOTERM_BP_ALL	GO:0006575~cellular modified amino acid metabolic process	4	0.0377358	0.0664774	CNDP2 ETHE1 CLIC6 GGT1	98	161	16792	4.25707	1	0.621626	70.8431
GOTERM_BP_ALL	GO:0051223~regulation of protein transport	9	0.0849057	0.0666558	LEP CCL2 LRP1 NUP62 TMBIM6 RPH3AL PRR5L CSF1R NR1H3	98	746	16792	2.06719	1	0.620839	70.9427
GOTERM_BP_ALL	GO:0045321~leukocyte activation	9	0.0849057	0.0670676	LEP CCL2 IKZF1 CD59 HMOX1 TNFSF13 FES HLA-DOA NR1H3	98	747	16792	2.06442	1	0.621386	71.1716
GOTERM_BP_ALL	GO:0098915~membrane repolarization during ventricular cardiac muscle cell action potential	2	0.0188679	0.0671796	KCND3 KCNQ1	98	12	16792	28.5578	1	0.620232	71.2335
GOTERM_BP_ALL	GO:0099625~ventricular cardiac muscle cell membrane repolarization	2	0.0188679	0.0671796	KCND3 KCNQ1	98	12	16792	28.5578	1	0.620232	71.2335
GOTERM_BP_ALL	GO:0002673~regulation of acute inflammatory response	3	0.0283019	0.0682435	C5AR1 CFB CD59	98	74	16792	6.9465	1	0.624437	71.8157
GOTERM_BP_ALL	GO:0046486~glycerolipid metabolic process	6	0.0566038	0.068564	ARF3 ABHD6 PLA2G7 CSF1R NR1H3 PLAUR	98	379	16792	2.71262	1	0.62445	71.9889
GOTERM_BP_ALL	GO:0032102~negative regulation of response to external stimulus	5	0.0471698	0.0689832	LEP CCL2 NR1H3 GBA PLAUR	98	267	16792	3.20874	1	0.62501	72.2139
GOTERM_BP_ALL	GO:0002699~positive regulation of immune effector process	4	0.0377358	0.0694419	CCL2 HMOX1 TNFSF13 FES	98	164	16792	4.17919	1	0.625781	72.4582
GOTERM_BP_ALL	GO:1901617~organic hydroxy compound biosynthetic process	4	0.0377358	0.0694419	LEP AKR1B1 PLTP GBA	98	164	16792	4.17919	1	0.625781	72.4582
GOTERM_BP_ALL	GO:0065008~regulation of biological quality	28	0.264151	0.0703585	CCL2 ABHD6 IQGAP3 TNFSF13 CTSA ATP6V1B2 FES SQSTM1 HMOX1 SLC31A2 KCNQ1 CSF1R GBA NR1H3 RILP KCND3 C5AR1 IKZF1 TMBIM6 RPH3AL CCL15 BCL2L11 AGTRAP PLAUR LEP CD59 AKR1B1 SYT15	98	3548	16792	1.35223	1	0.629037	72.9402
GOTERM_BP_ALL	GO:0031100~organ regeneration	3	0.0283019	0.0714833	CCL2 C5AR1 HMOX1	98	76	16792	6.76369	1	0.633352	73.5208
GOTERM_BP_ALL	GO:0051604~protein maturation	5	0.0471698	0.0720022	C5AR1 CFB CD59 LGMN GGT1	98	271	16792	3.16138	1	0.634383	73.7847
GOTERM_BP_ALL	GO:1903530~regulation of secretion by cell	8	0.0754717	0.0721511	LEP HMOX1 TMBIM6 RPH3AL SYT15 FES CSF1R NR1H3	98	630	16792	2.17583	1	0.633449	73.8599
GOTERM_BP_ALL	GO:0061024~membrane organization	11	0.103774	0.0723522	RILP SNX9 MTSS1 CCL2 NUP62 CD59 RPH3AL SYT15 BCL2L11 NEK6 REEP4	98	1027	16792	1.83526	1	0.632797	73.9613
GOTERM_BP_ALL	GO:0071435~potassium ion export	2	0.0188679	0.0725719	KCND3 KCNQ1	98	13	16792	26.3611	1	0.632249	74.0715
GOTERM_BP_ALL	GO:0032509~endosome transport via multivesicular body sorting pathway	2	0.0188679	0.0725719	RILP LYST	98	13	16792	26.3611	1	0.632249	74.0715
GOTERM_BP_ALL	GO:0001819~positive regulation of cytokine production	6	0.0566038	0.0728986	LEP CCL2 C5AR1 HMOX1 RNF135 CSF1R	98	386	16792	2.66342	1	0.632266	74.2347
GOTERM_BP_ALL	GO:0046907~intracellular transport	15	0.141509	0.0738709	RILP SNX9 CCL2 MYO7A AP2S1 RPH3AL CTSA FES PRR5L LEP NUP62 CD59 LYST HMOX1 BLOC1S1	98	1594	16792	1.61242	1	0.635639	74.7145
GOTERM_BP_ALL	GO:0002683~negative regulation of immune system process	6	0.0566038	0.0741642	CCL2 CD59 HMOX1 TMBIM6 HLA-DOA NR1H3	98	388	16792	2.64969	1	0.635471	74.8576
GOTERM_BP_ALL	GO:0044765~single-organism transport	27	0.254717	0.0753429	KCND3 CCL2 KCNAB2 SLC2A14 MYO7A LRRC8C SLC38A7 TMBIM6 RPH3AL FCGRT ATP6V1B2 SLCO2B1 FES LEP LRP1 NUP62 HMOX1 SLC6A6 BLOC1S1 CLIC6 SYT15 SLC31A2 KCNQ1 PLTP NR1H3 SLC43A3 CSF1R	98	3415	16792	1.35472	1	0.639826	75.425
GOTERM_BP_ALL	GO:1901654~response to ketone	4	0.0377358	0.075548	CCL2 AKR1B1 NR1H3 GBA	98	170	16792	4.03169	1	0.639198	75.5225
GOTERM_BP_ALL	GO:0008202~steroid metabolic process	5	0.0471698	0.0758701	LEP CYP27A1 HSD3B7 LGMN AKR1B1	98	276	16792	3.10411	1	0.639166	75.6748
GOTERM_BP_ALL	GO:0040012~regulation of locomotion	9	0.0849057	0.0760836	CCL2 LRP1 C5AR1 HMOX1 ABHD6 PLA2G7 FES PRR5L CSF1R	98	768	16792	2.00797	1	0.638588	75.7753
GOTERM_BP_ALL	GO:0046427~positive regulation of JAK-STAT cascade	3	0.0283019	0.076435	LEP AKR1B1 CSF1R	98	79	16792	6.50685	1	0.638706	75.9399
GOTERM_BP_ALL	GO:1904894~positive regulation of STAT cascade	3	0.0283019	0.076435	LEP AKR1B1 CSF1R	98	79	16792	6.50685	1	0.638706	75.9399
GOTERM_BP_ALL	GO:1903531~negative regulation of secretion by cell	4	0.0377358	0.0765882	LEP HMOX1 TMBIM6 NR1H3	98	171	16792	4.00812	1	0.637835	76.0113
GOTERM_BP_ALL	GO:0006909~phagocytosis	5	0.0471698	0.0766562	LEP CCL2 LRP1 MYO7A NR1H3	98	277	16792	3.09291	1	0.636543	76.0429
GOTERM_BP_ALL	GO:0016053~organic acid biosynthetic process	5	0.0471698	0.0774464	CYP27A1 AKR1A1 HSD3B7 GGT1 NR1H3	98	278	16792	3.08178	1	0.638847	76.4076
GOTERM_BP_ALL	GO:0071704~organic substance metabolic process	70	0.660377	0.0777891	GNPDA1 KCNAB2 CNDP2 LGMN MITF IQGAP3 TNFSF13 GGT1 FES CASP4 HMOX1 PIWIL2 H2AFY RBM47 KCNQ1 PLD3 PLD1 C5AR1 BCL2L11 ALDH3B1 PLAUR IFNAR2 CYP27A1 CLIC6 PLA2G7 CTSD ZNF710 RNF135 NEK6 MVP SNX9 CCL2 HSD3B7 ADPGK ABHD6 ETHE1 CTNND1 CTSA ATP6V1B2 TIMP2 AKR1A1 SQSTM1 B3GNT7 BLOC1S1 PAFAH1B3 GALE PLTP NR1H3 GBA CSF1R RNF13 RILP PTPRE IKZF1 CFB TMBIM6 S100A11 PRR5L MAN1C1 CCL15 LEP TET3 LRP1 NUP62 CD59 AR…	98	10707	16792	1.12023	1	0.638921	76.5641
GOTERM_BP_ALL	GO:1903894~regulation of IRE1-mediated unfolded protein response	2	0.0188679	0.0779334	TMBIM6 BCL2L11	98	14	16792	24.4781	1	0.638022	76.6297
GOTERM_BP_ALL	GO:0009886~post-embryonic morphogenesis	2	0.0188679	0.0779334	MYO7A BCL2L11	98	14	16792	24.4781	1	0.638022	76.6297
GOTERM_BP_ALL	GO:0072676~lymphocyte migration	3	0.0283019	0.0781093	CCL2 HSD3B7 CCL15	98	80	16792	6.42551	1	0.637283	76.7095
GOTERM_BP_ALL	GO:0097193~intrinsic apoptotic signaling pathway	5	0.0471698	0.0782407	CASP4 HMOX1 TMBIM6 BCL2L11 PLAUR	98	279	16792	3.07073	1	0.636331	76.7689
GOTERM_BP_ALL	GO:0019220~regulation of phosphate metabolic process	15	0.141509	0.0787786	SNX9 CCL2 C5AR1 IQGAP3 PRR5L TIMP2 CCL15 PLAUR LEP NUP62 SQSTM1 H2AFY MVP CSF1R GBA	98	1610	16792	1.5964	1	0.637368	77.0106
GOTERM_BP_ALL	GO:1904951~positive regulation of establishment of protein localization	7	0.0660377	0.0788239	LEP CCL2 LRP1 RPH3AL PRR5L BCL2L11 CSF1R	98	517	16792	2.31998	1	0.636007	77.0308
GOTERM_BP_ALL	GO:0007568~aging	5	0.0471698	0.0790391	CCL2 LRP1 NUP62 TIMP2 NEK6	98	280	16792	3.05977	1	0.635476	77.1268
GOTERM_BP_ALL	GO:0051174~regulation of phosphorus metabolic process	15	0.141509	0.0790923	SNX9 CCL2 C5AR1 IQGAP3 PRR5L TIMP2 CCL15 PLAUR LEP NUP62 SQSTM1 H2AFY MVP CSF1R GBA	98	1611	16792	1.59541	1	0.634166	77.1504
GOTERM_BP_ALL	GO:0051239~regulation of multicellular organismal process	22	0.207547	0.0797511	KCND3 CCL2 C5AR1 AP2S1 LGMN MITF IQGAP3 TNFSF13 FES TIMP2 BCL2L11 PLAUR LEP LRP1 HMOX1 H2AFY HLA-DOA RNF135 KCNQ1 NR1H3 CSF1R GBA	98	2659	16792	1.41769	1	0.635785	77.4415
GOTERM_BP_ALL	GO:0060191~regulation of lipase activity	3	0.0283019	0.0797952	LRP1 C5AR1 NR1H3	98	81	16792	6.34618	1	0.634442	77.4609
GOTERM_BP_ALL	GO:0048534~hematopoietic or lymphoid organ development	9	0.0849057	0.0806247	LEP IKZF1 KCNAB2 MITF RBM47 FES HLA-DOA BCL2L11 CSF1R	98	778	16792	1.98216	1	0.636861	77.8221
GOTERM_BP_ALL	GO:0048878~chemical homeostasis	11	0.103774	0.0807656	LEP CCL2 C5AR1 HMOX1 TMBIM6 RPH3AL ATP6V1B2 SLC31A2 CCL15 NR1H3 GBA	98	1049	16792	1.79677	1	0.635989	77.883
GOTERM_BP_ALL	GO:0002690~positive regulation of leukocyte chemotaxis	3	0.0283019	0.0814924	CCL2 C5AR1 PLA2G7	98	82	16792	6.26879	1	0.637891	78.1942
GOTERM_BP_ALL	GO:0001909~leukocyte mediated cytotoxicity	3	0.0283019	0.0814924	LEP CCL2 LYST	98	82	16792	6.26879	1	0.637891	78.1942
GOTERM_BP_ALL	GO:0010508~positive regulation of autophagy	3	0.0283019	0.0814924	SQSTM1 HMOX1 GBA	98	82	16792	6.26879	1	0.637891	78.1942
GOTERM_BP_ALL	GO:0017157~regulation of exocytosis	4	0.0377358	0.0818841	HMOX1 RPH3AL SYT15 FES	98	176	16792	3.89425	1	0.638203	78.3602
GOTERM_BP_ALL	GO:0048609~multicellular organismal reproductive process	9	0.0849057	0.0829553	LEP CCL2 NUP62 SLC2A14 AKR1B1 PAFAH1B3 PIWIL2 GGT1 BCL2L11	98	783	16792	1.96951	1	0.641672	78.8081
GOTERM_BP_ALL	GO:0070374~positive regulation of ERK1 and ERK2 cascade	4	0.0377358	0.082962	CCL2 C5AR1 CCL15 CSF1R	98	177	16792	3.87225	1	0.640186	78.8109
GOTERM_BP_ALL	GO:0070613~regulation of protein processing	3	0.0283019	0.0832008	C5AR1 CFB CD59	98	83	16792	6.19326	1	0.63978	78.9095
GOTERM_BP_ALL	GO:0001666~response to hypoxia	5	0.0471698	0.0839153	LEP CCL2 HMOX1 TMBIM6 AGTRAP	98	286	16792	2.99558	1	0.641562	79.2021
GOTERM_BP_ALL	GO:0051050~positive regulation of transport	10	0.0943396	0.0840757	LEP CCL2 LRP1 RPH3AL PRR5L KCNQ1 BCL2L11 PLTP CSF1R NR1H3	98	920	16792	1.86247	1	0.640798	79.2672
GOTERM_BP_ALL	GO:1902578~single-organism localization	28	0.264151	0.0845598	CCL2 KCNAB2 SLC38A7 LRRC8C MYO7A SLC2A14 FCGRT ATP6V1B2 FES HMOX1 BLOC1S1 SLC31A2 KCNQ1 PLTP NR1H3 CSF1R SLC43A3 KCND3 TMBIM6 RPH3AL SLCO2B1 BCL2L11 LEP LRP1 NUP62 CLIC6 SLC6A6 SYT15	98	3614	16792	1.32754	1	0.641513	79.4627
GOTERM_BP_ALL	GO:0042058~regulation of epidermal growth factor receptor signaling pathway	3	0.0283019	0.0849202	NUP62 AP2S1 PLAUR	98	84	16792	6.11953	1	0.641663	79.6071
GOTERM_BP_ALL	GO:0030593~neutrophil chemotaxis	3	0.0283019	0.0849202	CCL2 C5AR1 CCL15	98	84	16792	6.11953	1	0.641663	79.6071
GOTERM_BP_ALL	GO:1903317~regulation of protein maturation	3	0.0283019	0.0849202	C5AR1 CFB CD59	98	84	16792	6.11953	1	0.641663	79.6071
GOTERM_BP_ALL	GO:0043549~regulation of kinase activity	9	0.0849057	0.0853259	LEP SNX9 C5AR1 NUP62 IQGAP3 H2AFY CSF1R MVP GBA	98	788	16792	1.95701	1	0.642016	79.7684
GOTERM_BP_ALL	GO:0006998~nuclear envelope organization	3	0.0283019	0.0866505	NUP62 NEK6 REEP4	98	85	16792	6.04754	1	0.646469	80.287
GOTERM_BP_ALL	GO:0018205~peptidyl-lysine modification	6	0.0566038	0.0867851	TET3 NUP62 BLOC1S1 MITF H2AFY PIWIL2	98	407	16792	2.526	1	0.645599	80.339
GOTERM_BP_ALL	GO:0032504~multicellular organism reproduction	9	0.0849057	0.0872512	LEP CCL2 NUP62 SLC2A14 AKR1B1 PAFAH1B3 PIWIL2 GGT1 BCL2L11	98	792	16792	1.94712	1	0.646198	80.518
GOTERM_BP_ALL	GO:0022600~digestive system process	3	0.0283019	0.0883914	LEP KCNQ1 NR1H3	98	86	16792	5.97722	1	0.649741	80.9494
GOTERM_BP_ALL	GO:0043123~positive regulation of I-kappaB kinase/NF-kappaB signaling	4	0.0377358	0.0884429	SECTM1 NUP62 HMOX1 NEK6	98	182	16792	3.76587	1	0.648516	80.9687
GOTERM_BP_ALL	GO:0050746~regulation of lipoprotein metabolic process	2	0.0188679	0.0885645	LEP GBA	98	16	16792	21.4184	1	0.647601	81.0142
GOTERM_BP_ALL	GO:0090026~positive regulation of monocyte chemotaxis	2	0.0188679	0.0885645	CCL2 PLA2G7	98	16	16792	21.4184	1	0.647601	81.0142
GOTERM_BP_ALL	GO:0042221~response to chemical	31	0.292453	0.0902009	CCL2 HSD3B7 IQGAP3 GGT1 TNFSF13 ATP6V1B2 FES TIMP2 CASP4 HMOX1 KCNQ1 CSF1R GBA NR1H3 PLD1 PTPRE C5AR1 TMBIM6 RPH3AL PRR5L CCL15 BCL2L11 ALDH3B1 AGTRAP PLAUR LEP IFNAR2 NUP62 LYST AKR1B1 PLA2G7	98	4117	16792	1.2902	1	0.653214	81.6157
GOTERM_BP_ALL	GO:0042592~homeostatic process	15	0.141509	0.0902504	LEP CCL2 C5AR1 IKZF1 HMOX1 TMBIM6 AKR1B1 RPH3AL ATP6V1B2 SLC31A2 CCL15 BCL2L11 NR1H3 GBA CSF1R	98	1645	16792	1.56243	1	0.651994	81.6336
GOTERM_BP_ALL	GO:0010604~positive regulation of macromolecule metabolic process	23	0.216981	0.0908354	SNX9 RILP CCL2 C5AR1 IKZF1 MITF IQGAP3 TNFSF13 PRR5L TIMP2 CCL15 BCL2L11 PLAUR LEP TET3 NUP62 SQSTM1 HMOX1 PIWIL2 H2AFY NR1H3 GBA CSF1R	98	2856	16792	1.37989	1	0.653057	81.844
GOTERM_BP_ALL	GO:0044703~multi-organism reproductive process	10	0.0943396	0.0912312	LEP GNPDA1 CCL2 NUP62 SLC2A14 AKR1B1 PAFAH1B3 PIWIL2 GGT1 BCL2L11	98	936	16792	1.83063	1	0.653311	81.9852
GOTERM_BP_ALL	GO:0036293~response to decreased oxygen levels	5	0.0471698	0.0915014	LEP CCL2 HMOX1 TMBIM6 AGTRAP	98	295	16792	2.90419	1	0.653036	82.0809
GOTERM_BP_ALL	GO:0071375~cellular response to peptide hormone stimulus	5	0.0471698	0.0915014	LEP PTPRE CCL2 ATP6V1B2 AGTRAP	98	295	16792	2.90419	1	0.653036	82.0809
GOTERM_BP_ALL	GO:0006865~amino acid transport	3	0.0283019	0.0919043	LEP SLC38A7 SLC6A6	98	88	16792	5.84137	1	0.65332	82.2227
GOTERM_BP_ALL	GO:0051270~regulation of cellular component movement	9	0.0849057	0.0921763	CCL2 LRP1 C5AR1 HMOX1 ABHD6 PLA2G7 FES PRR5L CSF1R	98	802	16792	1.92285	1	0.653055	82.3179
GOTERM_BP_ALL	GO:0034097~response to cytokine	9	0.0849057	0.0921763	LEP IFNAR2 CCL2 TNFSF13 TIMP2 CCL15 CSF1R NR1H3 GBA	98	802	16792	1.92285	1	0.653055	82.3179
GOTERM_BP_ALL	GO:0065009~regulation of molecular function	23	0.216981	0.0927142	SNX9 CCL2 C5AR1 TMBIM6 IQGAP3 ARHGAP27 CTSA TIMP2 FAM13A CCL15 BCL2L11 PLAUR LEP LRP1 GMIP NUP62 HMOX1 H2AFY KCNQ1 NR1H3 GBA MVP CSF1R	98	2863	16792	1.37652	1	0.6539	82.5046
GOTERM_BP_ALL	GO:0072330~monocarboxylic acid biosynthetic process	4	0.0377358	0.0929353	CYP27A1 HSD3B7 GGT1 NR1H3	98	186	16792	3.68488	1	0.653425	82.5809
GOTERM_BP_ALL	GO:0048569~post-embryonic organ development	2	0.0188679	0.0938345	MYO7A BCL2L11	98	17	16792	20.1585	1	0.655751	82.8877
GOTERM_BP_ALL	GO:0010888~negative regulation of lipid storage	2	0.0188679	0.0938345	LEP NR1H3	98	17	16792	20.1585	1	0.655751	82.8877
GOTERM_BP_ALL	GO:0010758~regulation of macrophage chemotaxis	2	0.0188679	0.0938345	CCL2 C5AR1	98	17	16792	20.1585	1	0.655751	82.8877
GOTERM_BP_ALL	GO:0032462~regulation of protein homooligomerization	2	0.0188679	0.0938345	BCL2L11 GBA	98	17	16792	20.1585	1	0.655751	82.8877
GOTERM_BP_ALL	GO:0006750~glutathione biosynthetic process	2	0.0188679	0.0938345	CNDP2 GGT1	98	17	16792	20.1585	1	0.655751	82.8877
GOTERM_BP_ALL	GO:0071675~regulation of mononuclear cell migration	2	0.0188679	0.0938345	CCL2 C5AR1	98	17	16792	20.1585	1	0.655751	82.8877
GOTERM_BP_ALL	GO:0048017~inositol lipid-mediated signaling	4	0.0377358	0.0940731	LEP PLD1 PRR5L CSF1R	98	187	16792	3.66518	1	0.655348	82.9682
GOTERM_BP_ALL	GO:0051056~regulation of small GTPase mediated signal transduction	5	0.0471698	0.0949758	NUP62 GMIP SQSTM1 TIMP2 FAM13A	98	299	16792	2.86533	1	0.657656	83.2697
GOTERM_BP_ALL	GO:0032869~cellular response to insulin stimulus	4	0.0377358	0.0952167	LEP PTPRE CCL2 ATP6V1B2	98	188	16792	3.64568	1	0.657262	83.3493
GOTERM_BP_ALL	GO:0050678~regulation of epithelial cell proliferation	5	0.0471698	0.0958541	LEP MTSS1 CCL2 C5AR1 IQGAP3	98	300	16792	2.85578	1	0.658471	83.5583
GOTERM_BP_ALL	GO:0008219~cell death	17	0.160377	0.0958631	CCL2 C5AR1 TMBIM6 LGMN MITF BCL2L11 PLAUR LEP CASP4 LRP1 NUP62 SQSTM1 CD59 HMOX1 NEK6 CSF1R GBA	98	1958	16792	1.48769	1	0.657146	83.5612
GOTERM_BP_ALL	GO:0051656~establishment of organelle localization	6	0.0566038	0.0960336	CD59 HMOX1 MYO7A BLOC1S1 RPH3AL SYT15	98	420	16792	2.44781	1	0.656475	83.6166
GOTERM_BP_ALL	GO:0019538~protein metabolic process	39	0.367925	0.0981393	SNX9 CCL2 CNDP2 LGMN MITF IQGAP3 GGT1 CTSA TIMP2 FES CASP4 SQSTM1 HMOX1 B3GNT7 BLOC1S1 H2AFY PIWIL2 NR1H3 GBA RNF13 CSF1R RILP C5AR1 PTPRE CFB PRR5L MAN1C1 CCL15 BCL2L11 PLAUR LEP TET3 NUP62 CD59 CTSD RNF135 OPN3 NEK6 MVP	98	5457	16792	1.22458	1	0.6635	84.2871
GOTERM_BP_ALL	GO:0006006~glucose metabolic process	4	0.0377358	0.0986817	LEP GNPDA1 AKR1A1 ADPGK	98	191	16792	3.58842	1	0.664283	84.4556
GOTERM_BP_ALL	GO:0071674~mononuclear cell migration	2	0.0188679	0.0990743	CCL2 C5AR1	98	18	16792	19.0385	1	0.664477	84.5764
GO, gene ontology.
