# Supplementary material for: DNA methylome profiling reveals epigenetic regulation of lipoprotein-associated phospholipase A2 in human vulnerable atherosclerotic plaque
Source: Clin Epigenetics. 2021 Aug 21;13:161. doi: 10.1186/s13148-021-01152-z (PMC8379831; doi:10.1186/s13148-021-01152-z)
Supplement: Supplementary file 11 — Additional file 11. Distribution of SYM plaques, ASYM plaques, and LIMAs between Human Infinium Methylation 450K and MethylationEPIC BeadChip [file 13148_2021_1152_MOESM11_ESM.xlsx]

## Sheet: Additional file 11
Additional file 11. Distribution of SYM plaques, ASYM plaques, and LIMAs between Human Infinium Methylation 450K and MethylationEPIC BeadChip
	SYM plaques (n=6)	ASYM plaques (n=8)	LIMAs (n=4)
Human Infinium Methylation 450K	1 (16.7%)	2 (25.0%)	3 (75.0%)
MethylationEPIC BeadChip	5 (83.3%)	6 (75.0%)	1 (25.0%)
SYM, symptomatic; ASYM, asymptomatic; LIMA, left internal mammary artery.
