# Supplementary material for: DNA methylome profiling reveals epigenetic regulation of lipoprotein-associated phospholipase A2 in human vulnerable atherosclerotic plaque
Source: Clin Epigenetics. 2021 Aug 21;13:161. doi: 10.1186/s13148-021-01152-z (PMC8379831; doi:10.1186/s13148-021-01152-z)
Supplement: Supplementary file 12 — Additional file 12. Sequences for primers [file 13148_2021_1152_MOESM12_ESM.xlsx]

## Sheet: Additional file 11
Additional file 12. Sequences for primers
Gene		Sequences
Bisulfite sequencing primer
Human PLA2G7 promoter	Forward	5’-AGGTGAATTTAGTAGGGAGTAAATTTG-3’
	Reverse	5’-AAAACCCCTCCTCACTCAAAC-3’
RT-qPCR primer
Human PLA2G7	Forward	5’-GAACACACTGGCTTATGGGCAAC-3’
	Reverse	5’-GAGTCTGAATAACCGTTGCTCCACC-3’
Human GAPDH	Forward	5’-AAGGTGAAGGTCGGAGTCAA-3’
	Reverse	5’-AATGAAGGGGTCATTGATGG-3’
RT-qPCR, Real-time quantitative polymerase chain reaction
